# Supplementary material for: CircPPAP2B controls metastasis of clear cell renal cell carcinoma via HNRNPC-dependent alternative splicing and targeting the miR-182-5p/CYP1B1 axis
Source: Mol Cancer. 2024 Jan 6;23:4. doi: 10.1186/s12943-023-01912-w (PMC10770969; doi:10.1186/s12943-023-01912-w)
Supplement: Supplementary file 9 — Additional file 9: Supplementary Table 1. Identification of circPPAP2B in ccRCC. [file 12943_2023_1912_MOESM9_ESM.xlsx]

## Sheet: Supplement Table2
Supplementary Table 1: Identification of circPPAP2B in ccRCC
Names	Total	Elements
786O Caki-1 GSE100186	2	hsa_circ_0002861
		hsa_circ_0006318
786O Caki-1	163	hsa_circ_0017544
		hsa_circ_0069959
		hsa_circ_0087446
		hsa_circ_0057529
		hsa_circ_0030617
		hsa_circ_0013226
		hsa_circ_0011617
		hsa_circ_0034420
		hsa_circ_0046869
		hsa_circ_0023980
		hsa_circ_0030764
		hsa_circ_0015382
		hsa_circ_0030564
		hsa_circ_0075497
		hsa_circ_0006492
		hsa_circ_0041124
		hsa_circ_0052972
		hsa_circ_0026359
		hsa_circ_0034474
		hsa_circ_0057082
		hsa_circ_0041154
		hsa_circ_0044581
		hsa_circ_0087412
		hsa_circ_0017545
		hsa_circ_0087682
		hsa_circ_0018182
		hsa_circ_0073513
		hsa_circ_0039850
		hsa_circ_0034479
		hsa_circ_0048495
		hsa_circ_0033417
		hsa_circ_0046705
		hsa_circ_0046095
		hsa_circ_0087451
		hsa_circ_0002872
		hsa_circ_0047213
		hsa_circ_0029869
		hsa_circ_0017802
		hsa_circ_0073268
		hsa_circ_0011009
		hsa_circ_0031918
		hsa_circ_0031803
		hsa_circ_0052921
		hsa_circ_0087409
		hsa_circ_0084719
		hsa_circ_0030591
		hsa_circ_0062245
		hsa_circ_0034510
		hsa_circ_0046513
		hsa_circ_0031968
		hsa_circ_0066633
		hsa_circ_0006188
		hsa_circ_0035611
		hsa_circ_0055324
		hsa_circ_0029896
		hsa_circ_0005158
		hsa_circ_0034465
		hsa_circ_0046839
		hsa_circ_0092259
		hsa_circ_0019435
		hsa_circ_0030327
		hsa_circ_0034428
		hsa_circ_0034509
		hsa_circ_0017549
		hsa_circ_0042821
		hsa_circ_0000903
		hsa_circ_0016525
		hsa_circ_0026007
		hsa_circ_0024723
		hsa_circ_0035143
		hsa_circ_0086347
		hsa_circ_0087414
		hsa_circ_0030970
		hsa_circ_0087449
		hsa_circ_0030964
		hsa_circ_0070370
		hsa_circ_0047498
		hsa_circ_0087206
		hsa_circ_0030580
		hsa_circ_0057542
		hsa_circ_0091435
		hsa_circ_0055692
		hsa_circ_0049865
		hsa_circ_0081036
		hsa_circ_0023510
		hsa_circ_0077041
		hsa_circ_0001086
		hsa_circ_0087420
		hsa_circ_0040079
		hsa_circ_0020621
		hsa_circ_0034419
		hsa_circ_0031081
		hsa_circ_0075032
		hsa_circ_0078688
		hsa_circ_0044966
		hsa_circ_0031088
		hsa_circ_0031082
		hsa_circ_0013377
		hsa_circ_0034507
		hsa_circ_0032557
		hsa_circ_0046856
		hsa_circ_0031927
		hsa_circ_0082821
		hsa_circ_0017716
		hsa_circ_0091480
		hsa_circ_0046816
		hsa_circ_0017550
		hsa_circ_0075863
		hsa_circ_0015058
		hsa_circ_0056856
		hsa_circ_0034530
		hsa_circ_0047046
		hsa_circ_0058911
		hsa_circ_0018191
		hsa_circ_0066449
		hsa_circ_0034445
		hsa_circ_0034437
		hsa_circ_0070103
		hsa_circ_0034470
		hsa_circ_0055093
		hsa_circ_0017528
		hsa_circ_0046855
		hsa_circ_0017548
		hsa_circ_0090258
		hsa_circ_0034463
		hsa_circ_0034424
		hsa_circ_0015473
		hsa_circ_0034544
		hsa_circ_0052688
		hsa_circ_0047637
		hsa_circ_0070187
		hsa_circ_0012470
		hsa_circ_0016422
		hsa_circ_0017923
		hsa_circ_0034478
		hsa_circ_0087436
		hsa_circ_0034464
		hsa_circ_0003267
		hsa_circ_0034496
		hsa_circ_0070186
		hsa_circ_0020622
		hsa_circ_0001872
		hsa_circ_0044388
		hsa_circ_0070841
		hsa_circ_0030729
		hsa_circ_0030249
		hsa_circ_0038372
		hsa_circ_0081064
		hsa_circ_0034472
		hsa_circ_0020972
		hsa_circ_0069358
		hsa_circ_0069582
		hsa_circ_0049235
		hsa_circ_0050550
		hsa_circ_0022101
		hsa_circ_0017547
		hsa_circ_0075503
		hsa_circ_0031086
		hsa_circ_0034495
		hsa_circ_0026052
		hsa_circ_0031075
		hsa_circ_0062481
		hsa_circ_0004062
786O GSE100186	25	hsa_circ_0003527
		hsa_circ_0004389
		hsa_circ_0002677
		hsa_circ_0046843
		hsa_circ_0091652
		hsa_circ_0030958
		hsa_circ_0007808
		hsa_circ_0000209
		hsa_circ_0069922
		hsa_circ_0046677
		hsa_circ_0005761
		hsa_circ_0004823
		hsa_circ_0064753
		hsa_circ_0070190
		hsa_circ_0001946
		hsa_circ_0000338
		hsa_circ_0005178
		hsa_circ_0081979
		hsa_circ_0001423
		hsa_circ_0066629
		hsa_circ_0008539
		hsa_circ_0058097
		hsa_circ_0055095
		hsa_circ_0007201
		hsa_circ_0004662
Caki-1 GSE100186	26	hsa_circ_0008035
		hsa_circ_0001791
		hsa_circ_0000028
		hsa_circ_0006532
		hsa_circ_0077086
		hsa_circ_0003258
		hsa_circ_0023569
		hsa_circ_0038064
		hsa_circ_0058048
		hsa_circ_0026542
		hsa_circ_0063473
		hsa_circ_0006989
		hsa_circ_0077628
		hsa_circ_0053752
		hsa_circ_0070635
		hsa_circ_0000703
		hsa_circ_0007042
		hsa_circ_0001612
		hsa_circ_0039847
		hsa_circ_0057950
		hsa_circ_0007457
		hsa_circ_0082580
		hsa_circ_0004655
		hsa_circ_0050461
		hsa_circ_0070382
		hsa_circ_0022383
786O	2799	hsa_circ_0018046
		hsa_circ_0005472
		hsa_circ_0029765
		hsa_circ_0030808
		hsa_circ_0013760
		hsa_circ_0077654
		hsa_circ_0086880
		hsa_circ_0077895
		hsa_circ_0069119
		hsa_circ_0074997
		hsa_circ_0086371
		hsa_circ_0085893
		hsa_circ_0067846
		hsa_circ_0029641
		hsa_circ_0046872
		hsa_circ_0026432
		hsa_circ_0017899
		hsa_circ_0017241
		hsa_circ_0047519
		hsa_circ_0046684
		hsa_circ_0077648
		hsa_circ_0060924
		hsa_circ_0070367
		hsa_circ_0001709
		hsa_circ_0043721
		hsa_circ_0046674
		hsa_circ_0069376
		hsa_circ_0030797
		hsa_circ_0000540
		hsa_circ_0018176
		hsa_circ_0043634
		hsa_circ_0068601
		hsa_circ_0015721
		hsa_circ_0030424
		hsa_circ_0058757
		hsa_circ_0090464
		hsa_circ_0002130
		hsa_circ_0025532
		hsa_circ_0058088
		hsa_circ_0086290
		hsa_circ_0055030
		hsa_circ_0030949
		hsa_circ_0076595
		hsa_circ_0051397
		hsa_circ_0020375
		hsa_circ_0004878
		hsa_circ_0058121
		hsa_circ_0052940
		hsa_circ_0074042
		hsa_circ_0066468
		hsa_circ_0046862
		hsa_circ_0069354
		hsa_circ_0030961
		hsa_circ_0078445
		hsa_circ_0077063
		hsa_circ_0048883
		hsa_circ_0066788
		hsa_circ_0078307
		hsa_circ_0088162
		hsa_circ_0080513
		hsa_circ_0004023
		hsa_circ_0048861
		hsa_circ_0002800
		hsa_circ_0020059
		hsa_circ_0066913
		hsa_circ_0030588
		hsa_circ_0009003
		hsa_circ_0052856
		hsa_circ_0047193
		hsa_circ_0046904
		hsa_circ_0053917
		hsa_circ_0075860
		hsa_circ_0034240
		hsa_circ_0078298
		hsa_circ_0006235
		hsa_circ_0041819
		hsa_circ_0078691
		hsa_circ_0030370
		hsa_circ_0002772
		hsa_circ_0077261
		hsa_circ_0070365
		hsa_circ_0058156
		hsa_circ_0070177
		hsa_circ_0039133
		hsa_circ_0051025
		hsa_circ_0005275
		hsa_circ_0091168
		hsa_circ_0022209
		hsa_circ_0036175
		hsa_circ_0060932
		hsa_circ_0018156
		hsa_circ_0066487
		hsa_circ_0084846
		hsa_circ_0068990
		hsa_circ_0046806
		hsa_circ_0045055
		hsa_circ_0017997
		hsa_circ_0047963
		hsa_circ_0078665
		hsa_circ_0017764
		hsa_circ_0064419
		hsa_circ_0077046
		hsa_circ_0088217
		hsa_circ_0064334
		hsa_circ_0009673
		hsa_circ_0010040
		hsa_circ_0057544
		hsa_circ_0067570
		hsa_circ_0027748
		hsa_circ_0058081
		hsa_circ_0047445
		hsa_circ_0070353
		hsa_circ_0091304
		hsa_circ_0056128
		hsa_circ_0056291
		hsa_circ_0081982
		hsa_circ_0005976
		hsa_circ_0060624
		hsa_circ_0057624
		hsa_circ_0043290
		hsa_circ_0002932
		hsa_circ_0016858
		hsa_circ_0047239
		hsa_circ_0091062
		hsa_circ_0001738
		hsa_circ_0030065
		hsa_circ_0052973
		hsa_circ_0042035
		hsa_circ_0039003
		hsa_circ_0035387
		hsa_circ_0056827
		hsa_circ_0074035
		hsa_circ_0087181
		hsa_circ_0030141
		hsa_circ_0067863
		hsa_circ_0084618
		hsa_circ_0046382
		hsa_circ_0058021
		hsa_circ_0037162
		hsa_circ_0086358
		hsa_circ_0002236
		hsa_circ_0082035
		hsa_circ_0025918
		hsa_circ_0030261
		hsa_circ_0048373
		hsa_circ_0046984
		hsa_circ_0079578
		hsa_circ_0013248
		hsa_circ_0015185
		hsa_circ_0066615
		hsa_circ_0054775
		hsa_circ_0071483
		hsa_circ_0033023
		hsa_circ_0008232
		hsa_circ_0064529
		hsa_circ_0058114
		hsa_circ_0003495
		hsa_circ_0083771
		hsa_circ_0004365
		hsa_circ_0002341
		hsa_circ_0067375
		hsa_circ_0086488
		hsa_circ_0017778
		hsa_circ_0016720
		hsa_circ_0020853
		hsa_circ_0082044
		hsa_circ_0026006
		hsa_circ_0046678
		hsa_circ_0003046
		hsa_circ_0073381
		hsa_circ_0044847
		hsa_circ_0034168
		hsa_circ_0030565
		CUST_71_PI438085371
		hsa_circ_0056831
		hsa_circ_0092138
		hsa_circ_0046399
		hsa_circ_0079662
		hsa_circ_0069791
		hsa_circ_0062954
		hsa_circ_0001645
		hsa_circ_0041387
		hsa_circ_0015731
		hsa_circ_0059412
		hsa_circ_0071219
		hsa_circ_0046799
		hsa_circ_0013856
		hsa_circ_0029932
		hsa_circ_0018151
		hsa_circ_0062696
		hsa_circ_0035168
		hsa_circ_0074435
		hsa_circ_0028042
		hsa_circ_0069925
		hsa_circ_0071482
		hsa_circ_0090004
		hsa_circ_0012779
		hsa_circ_0058105
		hsa_circ_0078301
		hsa_circ_0007948
		hsa_circ_0046813
		hsa_circ_0020061
		hsa_circ_0071473
		hsa_circ_0017364
		hsa_circ_0067519
		hsa_circ_0013840
		hsa_circ_0030127
		hsa_circ_0031029
		hsa_circ_0008933
		hsa_circ_0017740
		hsa_circ_0021486
		hsa_circ_0034393
		hsa_circ_0030581
		hsa_circ_0035091
		hsa_circ_0048891
		hsa_circ_0030593
		hsa_circ_0078671
		hsa_circ_0081737
		hsa_circ_0083847
		hsa_circ_0057859
		hsa_circ_0046947
		hsa_circ_0056861
		hsa_circ_0034210
		hsa_circ_0046963
		hsa_circ_0037770
		hsa_circ_0050105
		hsa_circ_0030238
		hsa_circ_0004519
		hsa_circ_0028883
		hsa_circ_0057325
		hsa_circ_0022066
		hsa_circ_0013236
		hsa_circ_0078292
		hsa_circ_0085698
		hsa_circ_0061394
		hsa_circ_0069981
		hsa_circ_0046666
		hsa_circ_0063365
		hsa_circ_0024050
		hsa_circ_0046718
		hsa_circ_0005148
		hsa_circ_0061741
		hsa_circ_0030571
		hsa_circ_0009650
		hsa_circ_0030304
		hsa_circ_0030555
		hsa_circ_0065970
		hsa_circ_0078275
		hsa_circ_0057793
		hsa_circ_0017665
		hsa_circ_0074466
		hsa_circ_0017888
		hsa_circ_0049252
		hsa_circ_0043110
		hsa_circ_0092172
		hsa_circ_0080886
		hsa_circ_0026357
		hsa_circ_0000049
		hsa_circ_0018170
		hsa_circ_0088590
		hsa_circ_0054463
		hsa_circ_0038682
		hsa_circ_0076661
		hsa_circ_0069375
		hsa_circ_0040725
		hsa_circ_0029708
		hsa_circ_0031085
		hsa_circ_0016971
		hsa_circ_0030547
		hsa_circ_0017765
		hsa_circ_0006990
		hsa_circ_0038758
		hsa_circ_0032861
		hsa_circ_0014340
		hsa_circ_0079539
		hsa_circ_0026369
		hsa_circ_0031480
		hsa_circ_0058086
		hsa_circ_0013109
		hsa_circ_0066789
		hsa_circ_0060504
		hsa_circ_0088092
		hsa_circ_0016656
		hsa_circ_0030965
		hsa_circ_0000481
		hsa_circ_0060938
		hsa_circ_0077037
		hsa_circ_0049417
		hsa_circ_0077847
		hsa_circ_0070030
		hsa_circ_0021567
		hsa_circ_0024947
		hsa_circ_0076182
		hsa_circ_0087438
		hsa_circ_0010211
		hsa_circ_0030329
		hsa_circ_0089927
		hsa_circ_0040574
		hsa_circ_0035468
		hsa_circ_0052901
		hsa_circ_0085212
		hsa_circ_0078664
		hsa_circ_0079586
		hsa_circ_0000992
		hsa_circ_0013382
		hsa_circ_0018179
		hsa_circ_0031626
		hsa_circ_0072448
		hsa_circ_0030139
		hsa_circ_0054375
		hsa_circ_0058155
		hsa_circ_0079836
		hsa_circ_0030130
		hsa_circ_0078195
		hsa_circ_0081970
		hsa_circ_0085689
		hsa_circ_0032083
		hsa_circ_0087024
		hsa_circ_0005318
		hsa_circ_0030941
		hsa_circ_0065285
		hsa_circ_0058134
		hsa_circ_0036669
		hsa_circ_0068708
		hsa_circ_0071023
		hsa_circ_0048858
		hsa_circ_0048900
		hsa_circ_0075264
		hsa_circ_0075517
		hsa_circ_0091754
		hsa_circ_0062651
		hsa_circ_0066782
		hsa_circ_0065573
		hsa_circ_0047711
		hsa_circ_0052004
		hsa_circ_0046981
		hsa_circ_0065160
		hsa_circ_0016325
		hsa_circ_0048872
		hsa_circ_0017236
		hsa_circ_0069367
		hsa_circ_0081837
		hsa_circ_0030810
		hsa_circ_0033807
		hsa_circ_0000353
		hsa_circ_0006348
		hsa_circ_0012613
		hsa_circ_0014181
		hsa_circ_0042984
		hsa_circ_0068480
		hsa_circ_0078194
		hsa_circ_0092146
		hsa_circ_0047054
		hsa_circ_0023308
		hsa_circ_0067806
		hsa_circ_0077054
		hsa_circ_0091103
		hsa_circ_0047876
		hsa_circ_0086359
		hsa_circ_0066623
		hsa_circ_0001684
		hsa_circ_0034318
		hsa_circ_0066912
		hsa_circ_0069994
		hsa_circ_0042118
		hsa_circ_0035129
		hsa_circ_0026005
		hsa_circ_0030589
		hsa_circ_0023990
		hsa_circ_0007226
		hsa_circ_0083573
		hsa_circ_0030579
		hsa_circ_0089889
		hsa_circ_0082042
		hsa_circ_0091562
		hsa_circ_0067942
		hsa_circ_0070364
		hsa_circ_0086360
		hsa_circ_0021145
		hsa_circ_0046886
		hsa_circ_0047818
		hsa_circ_0055087
		hsa_circ_0012948
		hsa_circ_0040329
		hsa_circ_0067182
		hsa_circ_0048884
		hsa_circ_0006665
		hsa_circ_0054123
		hsa_circ_0087519
		hsa_circ_0060503
		hsa_circ_0012714
		hsa_circ_0090806
		hsa_circ_0057421
		hsa_circ_0048350
		hsa_circ_0065752
		hsa_circ_0090211
		hsa_circ_0089807
		hsa_circ_0033566
		hsa_circ_0020354
		hsa_circ_0030799
		hsa_circ_0047028
		hsa_circ_0067960
		hsa_circ_0058785
		hsa_circ_0086370
		hsa_circ_0001534
		hsa_circ_0001354
		hsa_circ_0031084
		hsa_circ_0039729
		hsa_circ_0006114
		hsa_circ_0039048
		hsa_circ_0016436
		hsa_circ_0004623
		hsa_circ_0015970
		hsa_circ_0016837
		hsa_circ_0049602
		hsa_circ_0060495
		hsa_circ_0069890
		hsa_circ_0018177
		hsa_circ_0032538
		hsa_circ_0059121
		hsa_circ_0039017
		hsa_circ_0007206
		hsa_circ_0087437
		hsa_circ_0040350
		hsa_circ_0077657
		hsa_circ_0057322
		hsa_circ_0007470
		hsa_circ_0027342
		hsa_circ_0091011
		hsa_circ_0063579
		hsa_circ_0067637
		hsa_circ_0067001
		hsa_circ_0031932
		hsa_circ_0020376
		hsa_circ_0058201
		hsa_circ_0082036
		hsa_circ_0001080
		hsa_circ_0005488
		hsa_circ_0015601
		hsa_circ_0047648
		hsa_circ_0055912
		hsa_circ_0057262
		hsa_circ_0081983
		hsa_circ_0057889
		hsa_circ_0032403
		hsa_circ_0018095
		hsa_circ_0030214
		hsa_circ_0033471
		hsa_circ_0017864
		hsa_circ_0054547
		hsa_circ_0030140
		hsa_circ_0013110
		hsa_circ_0082043
		hsa_circ_0013637
		hsa_circ_0059754
		hsa_circ_0002423
		hsa_circ_0004537
		hsa_circ_0069930
		hsa_circ_0027537
		hsa_circ_0061328
		hsa_circ_0068493
		hsa_circ_0077062
		hsa_circ_0052724
		hsa_circ_0052975
		hsa_circ_0024263
		hsa_circ_0030173
		hsa_circ_0044709
		hsa_circ_0052051
		hsa_circ_0021392
		hsa_circ_0041842
		hsa_circ_0009743
		hsa_circ_0012718
		hsa_circ_0046675
		hsa_circ_0029683
		hsa_circ_0029816
		hsa_circ_0060168
		hsa_circ_0011589
		hsa_circ_0012773
		hsa_circ_0056127
		hsa_circ_0078267
		hsa_circ_0055010
		hsa_circ_0031660
		hsa_circ_0031590
		hsa_circ_0072433
		hsa_circ_0046945
		hsa_circ_0057845
		hsa_circ_0012812
		hsa_circ_0054998
		hsa_circ_0048899
		hsa_circ_0034175
		hsa_circ_0085029
		hsa_circ_0005720
		hsa_circ_0014240
		hsa_circ_0083687
		hsa_circ_0081981
		hsa_circ_0005504
		hsa_circ_0046660
		hsa_circ_0046735
		hsa_circ_0003587
		hsa_circ_0016662
		hsa_circ_0087139
		hsa_circ_0003017
		hsa_circ_0077730
		hsa_circ_0077038
		hsa_circ_0017851
		hsa_circ_0030033
		hsa_circ_0082053
		hsa_circ_0041632
		hsa_circ_0066725
		hsa_circ_0063648
		hsa_circ_0032026
		hsa_circ_0036725
		hsa_circ_0030604
		hsa_circ_0016857
		hsa_circ_0062532
		hsa_circ_0007890
		hsa_circ_0068872
		hsa_circ_0058089
		hsa_circ_0084752
		hsa_circ_0064538
		hsa_circ_0007350
		hsa_circ_0062184
		hsa_circ_0030237
		hsa_circ_0089926
		hsa_circ_0066910
		hsa_circ_0091583
		hsa_circ_0058058
		hsa_circ_0071556
		hsa_circ_0047222
		hsa_circ_0039937
		hsa_circ_0052174
		hsa_circ_0071407
		hsa_circ_0033141
		hsa_circ_0090999
		hsa_circ_0003373
		hsa_circ_0018031
		hsa_circ_0005124
		hsa_circ_0032753
		hsa_circ_0076677
		hsa_circ_0030106
		hsa_circ_0088792
		hsa_circ_0031519
		hsa_circ_0068499
		hsa_circ_0048886
		hsa_circ_0039373
		hsa_circ_0030305
		hsa_circ_0088245
		hsa_circ_0062911
		hsa_circ_0054455
		hsa_circ_0088531
		hsa_circ_0077797
		hsa_circ_0013225
		hsa_circ_0030232
		hsa_circ_0063275
		hsa_circ_0086336
		hsa_circ_0075878
		hsa_circ_0003297
		hsa_circ_0075872
		hsa_circ_0046964
		hsa_circ_0086380
		hsa_circ_0070200
		hsa_circ_0066095
		hsa_circ_0005570
		hsa_circ_0091644
		hsa_circ_0072078
		hsa_circ_0006647
		hsa_circ_0035391
		hsa_circ_0007263
		hsa_circ_0047258
		hsa_circ_0010520
		hsa_circ_0011573
		hsa_circ_0046812
		hsa_circ_0088213
		hsa_circ_0087947
		hsa_circ_0035614
		hsa_circ_0076079
		hsa_circ_0054205
		hsa_circ_0092362
		hsa_circ_0080884
		hsa_circ_0030367
		hsa_circ_0071487
		hsa_circ_0046658
		hsa_circ_0003207
		hsa_circ_0089946
		hsa_circ_0071022
		hsa_circ_0092156
		hsa_circ_0035730
		hsa_circ_0088259
		hsa_circ_0083168
		hsa_circ_0018171
		hsa_circ_0043658
		hsa_circ_0047475
		hsa_circ_0062841
		hsa_circ_0086379
		hsa_circ_0011292
		hsa_circ_0058133
		hsa_circ_0066707
		hsa_circ_0023669
		hsa_circ_0085661
		hsa_circ_0036216
		hsa_circ_0058022
		hsa_circ_0013312
		hsa_circ_0065837
		hsa_circ_0060363
		hsa_circ_0074220
		hsa_circ_0023978
		hsa_circ_0007509
		hsa_circ_0030603
		hsa_circ_0003242
		hsa_circ_0087250
		hsa_circ_0036121
		hsa_circ_0057138
		hsa_circ_0023835
		hsa_circ_0061021
		hsa_circ_0007587
		hsa_circ_0078346
		hsa_circ_0013280
		hsa_circ_0074465
		hsa_circ_0048860
		hsa_circ_0048859
		hsa_circ_0080906
		hsa_circ_0066446
		hsa_circ_0070098
		hsa_circ_0023196
		hsa_circ_0041745
		hsa_circ_0064070
		hsa_circ_0070195
		hsa_circ_0080896
		hsa_circ_0030546
		hsa_circ_0029276
		hsa_circ_0064611
		CUST_31_PI438085371
		hsa_circ_0004191
		hsa_circ_0069760
		hsa_circ_0035140
		hsa_circ_0071476
		hsa_circ_0083998
		hsa_circ_0027536
		hsa_circ_0032812
		hsa_circ_0002352
		hsa_circ_0087430
		hsa_circ_0070296
		hsa_circ_0058087
		hsa_circ_0030576
		hsa_circ_0091605
		hsa_circ_0050037
		hsa_circ_0055062
		hsa_circ_0058099
		hsa_circ_0036868
		hsa_circ_0060937
		hsa_circ_0089457
		hsa_circ_0046875
		hsa_circ_0007765
		hsa_circ_0066911
		hsa_circ_0071010
		hsa_circ_0071492
		hsa_circ_0069117
		hsa_circ_0058104
		hsa_circ_0066614
		hsa_circ_0017429
		hsa_circ_0078663
		hsa_circ_0030966
		hsa_circ_0029261
		hsa_circ_0067032
		hsa_circ_0056114
		hsa_circ_0061604
		hsa_circ_0061528
		hsa_circ_0069803
		hsa_circ_0001934
		hsa_circ_0030962
		hsa_circ_0005185
		hsa_circ_0015648
		hsa_circ_0012685
		hsa_circ_0069090
		hsa_circ_0021196
		hsa_circ_0030895
		hsa_circ_0060980
		hsa_circ_0070441
		hsa_circ_0069102
		hsa_circ_0060502
		hsa_circ_0068442
		hsa_circ_0039499
		hsa_circ_0017852
		hsa_circ_0087326
		hsa_circ_0083772
		hsa_circ_0083290
		CUST_86_PI438085371
		hsa_circ_0079474
		hsa_circ_0030245
		hsa_circ_0077039
		hsa_circ_0021636
		hsa_circ_0019916
		hsa_circ_0061250
		hsa_circ_0091377
		hsa_circ_0088249
		hsa_circ_0023318
		hsa_circ_0044765
		hsa_circ_0063578
		hsa_circ_0087338
		hsa_circ_0078304
		hsa_circ_0084833
		hsa_circ_0077048
		hsa_circ_0009975
		hsa_circ_0078263
		hsa_circ_0024863
		hsa_circ_0046898
		hsa_circ_0066613
		hsa_circ_0005611
		hsa_circ_0066773
		hsa_circ_0004922
		hsa_circ_0067949
		hsa_circ_0092357
		hsa_circ_0070113
		hsa_circ_0077056
		hsa_circ_0003760
		hsa_circ_0058321
		hsa_circ_0027540
		hsa_circ_0032643
		hsa_circ_0017766
		hsa_circ_0021881
		hsa_circ_0017754
		hsa_circ_0003398
		hsa_circ_0062955
		hsa_circ_0084746
		hsa_circ_0054878
		hsa_circ_0078341
		hsa_circ_0047913
		hsa_circ_0071411
		hsa_circ_0066610
		hsa_circ_0033164
		hsa_circ_0046821
		hsa_circ_0033041
		hsa_circ_0007101
		hsa_circ_0071025
		hsa_circ_0023975
		hsa_circ_0082823
		hsa_circ_0082033
		hsa_circ_0068699
		hsa_circ_0005773
		hsa_circ_0057005
		hsa_circ_0001989
		hsa_circ_0029660
		hsa_circ_0054763
		hsa_circ_0077729
		hsa_circ_0058204
		hsa_circ_0061295
		hsa_circ_0046743
		hsa_circ_0006793
		hsa_circ_0027594
		hsa_circ_0091488
		hsa_circ_0048523
		hsa_circ_0012314
		hsa_circ_0054122
		hsa_circ_0020062
		hsa_circ_0051738
		hsa_circ_0012662
		hsa_circ_0004536
		hsa_circ_0070201
		hsa_circ_0078255
		hsa_circ_0080911
		hsa_circ_0054061
		hsa_circ_0029625
		hsa_circ_0063002
		hsa_circ_0046667
		hsa_circ_0033573
		hsa_circ_0052047
		hsa_circ_0012785
		hsa_circ_0016663
		hsa_circ_0030782
		hsa_circ_0004809
		hsa_circ_0064567
		hsa_circ_0004446
		hsa_circ_0040717
		hsa_circ_0010036
		hsa_circ_0020292
		hsa_circ_0030806
		hsa_circ_0030548
		hsa_circ_0017584
		hsa_circ_0003997
		hsa_circ_0056853
		hsa_circ_0069491
		hsa_circ_0035172
		hsa_circ_0024854
		hsa_circ_0069456
		hsa_circ_0019071
		hsa_circ_0013247
		hsa_circ_0046901
		hsa_circ_0024659
		hsa_circ_0025926
		hsa_circ_0035918
		hsa_circ_0004958
		hsa_circ_0085312
		hsa_circ_0078154
		hsa_circ_0069712
		hsa_circ_0071425
		hsa_circ_0018013
		hsa_circ_0030117
		hsa_circ_0066442
		hsa_circ_0000419
		hsa_circ_0084749
		hsa_circ_0058206
		hsa_circ_0006539
		hsa_circ_0056253
		hsa_circ_0014236
		hsa_circ_0085586
		hsa_circ_0064530
		hsa_circ_0046979
		hsa_circ_0078338
		hsa_circ_0086375
		hsa_circ_0031507
		hsa_circ_0046721
		hsa_circ_0058498
		hsa_circ_0070363
		hsa_circ_0007144
		hsa_circ_0074564
		hsa_circ_0058154
		hsa_circ_0011300
		hsa_circ_0029780
		hsa_circ_0062706
		hsa_circ_0023475
		hsa_circ_0090058
		hsa_circ_0047199
		hsa_circ_0020373
		hsa_circ_0048304
		hsa_circ_0054989
		hsa_circ_0003408
		hsa_circ_0015759
		hsa_circ_0062702
		hsa_circ_0016716
		hsa_circ_0064608
		hsa_circ_0039418
		hsa_circ_0082041
		hsa_circ_0078349
		hsa_circ_0022543
		hsa_circ_0066622
		hsa_circ_0008744
		hsa_circ_0046859
		hsa_circ_0046808
		hsa_circ_0068018
		hsa_circ_0077032
		hsa_circ_0008698
		hsa_circ_0040710
		hsa_circ_0069148
		hsa_circ_0011249
		hsa_circ_0069299
		hsa_circ_0083756
		hsa_circ_0043886
		hsa_circ_0088806
		hsa_circ_0078184
		hsa_circ_0030972
		hsa_circ_0031672
		hsa_circ_0069665
		hsa_circ_0013190
		hsa_circ_0070746
		hsa_circ_0030549
		hsa_circ_0047045
		hsa_circ_0030608
		hsa_circ_0008463
		hsa_circ_0070940
		hsa_circ_0024128
		hsa_circ_0058084
		hsa_circ_0068089
		hsa_circ_0048875
		hsa_circ_0078662
		hsa_circ_0088094
		hsa_circ_0012759
		hsa_circ_0060479
		hsa_circ_0003364
		hsa_circ_0076486
		hsa_circ_0070362
		hsa_circ_0055867
		hsa_circ_0030128
		hsa_circ_0079588
		hsa_circ_0006228
		hsa_circ_0071486
		hsa_circ_0086249
		hsa_circ_0070911
		hsa_circ_0091391
		hsa_circ_0055751
		hsa_circ_0084005
		hsa_circ_0030963
		hsa_circ_0018148
		hsa_circ_0087516
		hsa_circ_0032528
		hsa_circ_0050549
		hsa_circ_0007193
		hsa_circ_0071405
		hsa_circ_0052860
		hsa_circ_0085493
		hsa_circ_0084010
		hsa_circ_0032172
		hsa_circ_0061580
		hsa_circ_0048857
		hsa_circ_0066918
		hsa_circ_0045011
		hsa_circ_0011297
		hsa_circ_0072791
		hsa_circ_0079596
		hsa_circ_0066232
		hsa_circ_0037955
		hsa_circ_0075880
		hsa_circ_0010069
		hsa_circ_0029723
		hsa_circ_0080907
		hsa_circ_0030561
		hsa_circ_0006638
		hsa_circ_0013106
		hsa_circ_0078347
		hsa_circ_0069370
		hsa_circ_0066441
		hsa_circ_0030574
		hsa_circ_0055539
		hsa_circ_0046902
		hsa_circ_0056651
		hsa_circ_0069369
		hsa_circ_0077644
		hsa_circ_0003310
		hsa_circ_0046696
		hsa_circ_0084760
		hsa_circ_0059061
		hsa_circ_0066643
		hsa_circ_0003400
		hsa_circ_0026437
		hsa_circ_0030992
		hsa_circ_0075499
		hsa_circ_0046781
		hsa_circ_0004989
		hsa_circ_0012761
		hsa_circ_0046899
		hsa_circ_0058119
		hsa_circ_0069885
		hsa_circ_0054102
		hsa_circ_0006071
		hsa_circ_0055749
		hsa_circ_0038308
		hsa_circ_0057110
		hsa_circ_0030551
		hsa_circ_0083303
		hsa_circ_0089385
		hsa_circ_0078320
		hsa_circ_0027714
		hsa_circ_0036080
		hsa_circ_0069360
		hsa_circ_0021290
		hsa_circ_0018183
		hsa_circ_0060766
		hsa_circ_0057536
		hsa_circ_0082990
		hsa_circ_0046682
		hsa_circ_0087640
		hsa_circ_0058112
		hsa_circ_0038570
		hsa_circ_0087207
		hsa_circ_0021579
		hsa_circ_0046815
		hsa_circ_0017819
		hsa_circ_0046711
		hsa_circ_0002573
		hsa_circ_0077896
		hsa_circ_0046701
		hsa_circ_0057195
		hsa_circ_0036970
		hsa_circ_0070193
		hsa_circ_0078741
		hsa_circ_0022078
		hsa_circ_0047048
		hsa_circ_0031793
		hsa_circ_0030801
		hsa_circ_0034180
		hsa_circ_0021388
		hsa_circ_0046961
		hsa_circ_0066919
		hsa_circ_0078244
		hsa_circ_0008730
		hsa_circ_0047218
		hsa_circ_0066424
		hsa_circ_0031511
		hsa_circ_0083773
		hsa_circ_0065329
		hsa_circ_0020782
		hsa_circ_0015183
		hsa_circ_0081860
		hsa_circ_0030761
		hsa_circ_0067657
		hsa_circ_0030242
		hsa_circ_0075871
		hsa_circ_0046026
		hsa_circ_0030819
		hsa_circ_0077027
		hsa_circ_0002792
		hsa_circ_0048750
		hsa_circ_0002387
		hsa_circ_0087667
		hsa_circ_0066497
		hsa_circ_0044914
		hsa_circ_0001273
		hsa_circ_0070673
		hsa_circ_0046664
		hsa_circ_0006063
		hsa_circ_0022102
		hsa_circ_0080904
		hsa_circ_0026695
		hsa_circ_0076030
		hsa_circ_0061625
		hsa_circ_0066624
		hsa_circ_0069490
		hsa_circ_0080720
		hsa_circ_0056859
		hsa_circ_0000395
		hsa_circ_0046712
		hsa_circ_0071479
		hsa_circ_0024635
		hsa_circ_0002142
		hsa_circ_0077916
		hsa_circ_0013249
		hsa_circ_0026366
		hsa_circ_0020065
		hsa_circ_0046739
		hsa_circ_0047231
		hsa_circ_0078342
		hsa_circ_0029226
		hsa_circ_0031858
		hsa_circ_0071397
		hsa_circ_0048346
		hsa_circ_0077064
		hsa_circ_0018073
		hsa_circ_0070295
		hsa_circ_0027535
		hsa_circ_0017256
		hsa_circ_0040119
		hsa_circ_0081207
		hsa_circ_0088218
		hsa_circ_0078477
		hsa_circ_0067044
		hsa_circ_0062498
		hsa_circ_0074033
		hsa_circ_0082629
		hsa_circ_0060534
		hsa_circ_0002763
		hsa_circ_0076813
		hsa_circ_0090847
		hsa_circ_0046888
		hsa_circ_0078213
		hsa_circ_0078252
		hsa_circ_0046820
		hsa_circ_0001799
		hsa_circ_0012716
		hsa_circ_0045522
		hsa_circ_0031441
		hsa_circ_0069485
		hsa_circ_0042375
		hsa_circ_0002116
		hsa_circ_0080417
		hsa_circ_0058886
		hsa_circ_0057716
		hsa_circ_0068069
		hsa_circ_0018189
		hsa_circ_0002993
		hsa_circ_0006110
		hsa_circ_0064829
		hsa_circ_0001113
		hsa_circ_0077222
		hsa_circ_0030809
		hsa_circ_0046989
		hsa_circ_0055152
		hsa_circ_0007164
		hsa_circ_0084562
		hsa_circ_0000510
		hsa_circ_0077031
		hsa_circ_0091381
		hsa_circ_0073532
		hsa_circ_0033162
		hsa_circ_0037864
		hsa_circ_0061723
		hsa_circ_0060962
		hsa_circ_0005653
		hsa_circ_0062109
		hsa_circ_0091482
		hsa_circ_0041127
		hsa_circ_0085027
		hsa_circ_0047265
		hsa_circ_0018101
		hsa_circ_0040009
		hsa_circ_0070352
		hsa_circ_0008068
		hsa_circ_0064882
		hsa_circ_0072994
		hsa_circ_0005652
		hsa_circ_0080957
		hsa_circ_0041140
		hsa_circ_0017718
		hsa_circ_0030602
		hsa_circ_0087057
		hsa_circ_0047650
		hsa_circ_0088270
		hsa_circ_0002054
		hsa_circ_0048894
		hsa_circ_0090967
		hsa_circ_0058140
		hsa_circ_0086638
		hsa_circ_0087440
		hsa_circ_0067914
		hsa_circ_0067948
		hsa_circ_0090465
		hsa_circ_0017830
		hsa_circ_0087182
		hsa_circ_0030181
		hsa_circ_0046720
		hsa_circ_0077511
		hsa_circ_0059902
		hsa_circ_0069992
		hsa_circ_0058153
		hsa_circ_0047318
		hsa_circ_0005793
		hsa_circ_0047545
		hsa_circ_0058897
		hsa_circ_0058342
		hsa_circ_0079604
		hsa_circ_0017777
		hsa_circ_0047888
		hsa_circ_0083151
		hsa_circ_0046809
		hsa_circ_0027965
		hsa_circ_0008575
		hsa_circ_0067700
		hsa_circ_0058113
		hsa_circ_0060474
		hsa_circ_0085046
		hsa_circ_0073089
		hsa_circ_0061326
		hsa_circ_0060501
		hsa_circ_0025099
		hsa_circ_0046069
		hsa_circ_0029997
		hsa_circ_0047791
		hsa_circ_0011235
		hsa_circ_0087509
		hsa_circ_0049607
		hsa_circ_0054672
		hsa_circ_0054055
		hsa_circ_0034890
		hsa_circ_0012788
		hsa_circ_0086744
		hsa_circ_0084647
		hsa_circ_0066632
		hsa_circ_0055916
		hsa_circ_0029129
		hsa_circ_0063003
		hsa_circ_0030781
		hsa_circ_0055336
		hsa_circ_0078277
		hsa_circ_0081732
		hsa_circ_0069528
		hsa_circ_0064063
		hsa_circ_0081799
		hsa_circ_0032134
		hsa_circ_0060929
		hsa_circ_0033102
		hsa_circ_0071395
		hsa_circ_0007879
		hsa_circ_0018180
		hsa_circ_0071491
		hsa_circ_0080891
		hsa_circ_0064454
		hsa_circ_0003063
		hsa_circ_0046873
		hsa_circ_0030813
		hsa_circ_0060922
		hsa_circ_0077913
		hsa_circ_0004200
		hsa_circ_0056854
		hsa_circ_0029763
		hsa_circ_0046900
		hsa_circ_0029978
		hsa_circ_0010100
		hsa_circ_0029895
		hsa_circ_0046990
		hsa_circ_0091058
		hsa_circ_0030409
		hsa_circ_0088251
		hsa_circ_0018505
		hsa_circ_0016661
		hsa_circ_0088258
		hsa_circ_0032082
		hsa_circ_0046709
		hsa_circ_0001560
		hsa_circ_0065835
		hsa_circ_0039182
		hsa_circ_0082822
		hsa_circ_0085305
		hsa_circ_0042989
		hsa_circ_0014099
		hsa_circ_0046866
		hsa_circ_0079595
		CUST_121_PI438085371
		hsa_circ_0069147
		hsa_circ_0086948
		hsa_circ_0083424
		hsa_circ_0033081
		hsa_circ_0047237
		hsa_circ_0082031
		hsa_circ_0029405
		hsa_circ_0068690
		hsa_circ_0013578
		hsa_circ_0057545
		hsa_circ_0069012
		hsa_circ_0036081
		hsa_circ_0065370
		hsa_circ_0030906
		hsa_circ_0034915
		hsa_circ_0071544
		hsa_circ_0071044
		hsa_circ_0046883
		hsa_circ_0056835
		hsa_circ_0058649
		hsa_circ_0078276
		hsa_circ_0070377
		hsa_circ_0062703
		hsa_circ_0073749
		hsa_circ_0031798
		hsa_circ_0047141
		hsa_circ_0039286
		hsa_circ_0048873
		hsa_circ_0050291
		hsa_circ_0024201
		hsa_circ_0035506
		hsa_circ_0080651
		hsa_circ_0071028
		hsa_circ_0047044
		hsa_circ_0080852
		hsa_circ_0042372
		hsa_circ_0043887
		hsa_circ_0069587
		hsa_circ_0070866
		hsa_circ_0046699
		hsa_circ_0041566
		hsa_circ_0058085
		hsa_circ_0079587
		hsa_circ_0066612
		hsa_circ_0077047
		hsa_circ_0011704
		hsa_circ_0025059
		hsa_circ_0078285
		hsa_circ_0066625
		hsa_circ_0006530
		hsa_circ_0055097
		hsa_circ_0057179
		hsa_circ_0016333
		hsa_circ_0060939
		hsa_circ_0038265
		hsa_circ_0078189
		hsa_circ_0048874
		hsa_circ_0001024
		hsa_circ_0048635
		hsa_circ_0073195
		hsa_circ_0030599
		hsa_circ_0005792
		hsa_circ_0078661
		hsa_circ_0037108
		hsa_circ_0017759
		hsa_circ_0091182
		hsa_circ_0030133
		hsa_circ_0031476
		hsa_circ_0030563
		hsa_circ_0058120
		hsa_circ_0069786
		hsa_circ_0030592
		hsa_circ_0030239
		hsa_circ_0030303
		hsa_circ_0059934
		hsa_circ_0046415
		hsa_circ_0024130
		hsa_circ_0077742
		hsa_circ_0047220
		hsa_circ_0034093
		hsa_circ_0037441
		hsa_circ_0077695
		hsa_circ_0001979
		hsa_circ_0015447
		hsa_circ_0047643
		hsa_circ_0066921
		hsa_circ_0046893
		hsa_circ_0012715
		hsa_circ_0047353
		hsa_circ_0049793
		hsa_circ_0000786
		hsa_circ_0078159
		hsa_circ_0019420
		hsa_circ_0047725
		hsa_circ_0078291
		hsa_circ_0067024
		hsa_circ_0044068
		hsa_circ_0035195
		hsa_circ_0035176
		hsa_circ_0010097
		hsa_circ_0053618
		hsa_circ_0014239
		hsa_circ_0054128
		hsa_circ_0050104
		hsa_circ_0030241
		hsa_circ_0012753
		hsa_circ_0076303
		hsa_circ_0026365
		hsa_circ_0051625
		hsa_circ_0080905
		hsa_circ_0056923
		hsa_circ_0067722
		hsa_circ_0016921
		hsa_circ_0059452
		hsa_circ_0091646
		hsa_circ_0004702
		hsa_circ_0027600
		hsa_circ_0030800
		hsa_circ_0071200
		hsa_circ_0038763
		hsa_circ_0091502
		hsa_circ_0090515
		hsa_circ_0032164
		hsa_circ_0035153
		hsa_circ_0016142
		hsa_circ_0008653
		hsa_circ_0047481
		hsa_circ_0053881
		hsa_circ_0030559
		hsa_circ_0043358
		hsa_circ_0041139
		hsa_circ_0043888
		hsa_circ_0008821
		hsa_circ_0056750
		hsa_circ_0005309
		hsa_circ_0062174
		hsa_circ_0042033
		hsa_circ_0037060
		hsa_circ_0002219
		hsa_circ_0054034
		hsa_circ_0003897
		hsa_circ_0054121
		hsa_circ_0082040
		hsa_circ_0054710
		hsa_circ_0046702
		hsa_circ_0025446
		hsa_circ_0046710
		hsa_circ_0072004
		hsa_circ_0035169
		hsa_circ_0090098
		hsa_circ_0041475
		hsa_circ_0058135
		hsa_circ_0073385
		hsa_circ_0007314
		hsa_circ_0090237
		hsa_circ_0071489
		hsa_circ_0003888
		hsa_circ_0075782
		hsa_circ_0011298
		hsa_circ_0046817
		hsa_circ_0051773
		hsa_circ_0061275
		hsa_circ_0069883
		hsa_circ_0061142
		hsa_circ_0034666
		hsa_circ_0066567
		hsa_circ_0073468
		hsa_circ_0001454
		hsa_circ_0084129
		hsa_circ_0008780
		hsa_circ_0020359
		hsa_circ_0058102
		hsa_circ_0058110
		hsa_circ_0064062
		hsa_circ_0018181
		hsa_circ_0003931
		hsa_circ_0028342
		hsa_circ_0069045
		hsa_circ_0006166
		hsa_circ_0004277
		hsa_circ_0088224
		hsa_circ_0033476
		hsa_circ_0058138
		hsa_circ_0007600
		hsa_circ_0054067
		hsa_circ_0048867
		hsa_circ_0057849
		hsa_circ_0086213
		hsa_circ_0057531
		hsa_circ_0012579
		hsa_circ_0053381
		hsa_circ_0045612
		hsa_circ_0036082
		hsa_circ_0084003
		hsa_circ_0080882
		hsa_circ_0055494
		hsa_circ_0007353
		hsa_circ_0071488
		hsa_circ_0018174
		hsa_circ_0058598
		hsa_circ_0029979
		hsa_circ_0035692
		hsa_circ_0023189
		hsa_circ_0058131
		hsa_circ_0037071
		hsa_circ_0080892
		hsa_circ_0018785
		hsa_circ_0024054
		hsa_circ_0011623
		hsa_circ_0061358
		hsa_circ_0073218
		hsa_circ_0086318
		hsa_circ_0014102
		hsa_circ_0029657
		hsa_circ_0047047
		hsa_circ_0057535
		hsa_circ_0032159
		hsa_circ_0035157
		hsa_circ_0068384
		hsa_circ_0035160
		hsa_circ_0030568
		hsa_circ_0030550
		hsa_circ_0037261
		hsa_circ_0069801
		hsa_circ_0085722
		hsa_circ_0017857
		hsa_circ_0000504
		hsa_circ_0030248
		hsa_circ_0069929
		hsa_circ_0021586
		hsa_circ_0021371
		hsa_circ_0080889
		hsa_circ_0084134
		hsa_circ_0077229
		hsa_circ_0087237
		hsa_circ_0069361
		hsa_circ_0057540
		hsa_circ_0086221
		hsa_circ_0085395
		hsa_circ_0005052
		hsa_circ_0031556
		hsa_circ_0089549
		hsa_circ_0015777
		hsa_circ_0001637
		hsa_circ_0064748
		hsa_circ_0084777
		hsa_circ_0003974
		hsa_circ_0060936
		hsa_circ_0000685
		hsa_circ_0078279
		hsa_circ_0070474
		hsa_circ_0021443
		hsa_circ_0048889
		hsa_circ_0073686
		hsa_circ_0087634
		hsa_circ_0047439
		hsa_circ_0024348
		hsa_circ_0011111
		hsa_circ_0035141
		hsa_circ_0055852
		hsa_circ_0018147
		hsa_circ_0048864
		hsa_circ_0015678
		hsa_circ_0046724
		hsa_circ_0004865
		hsa_circ_0048878
		hsa_circ_0071541
		hsa_circ_0086394
		hsa_circ_0078660
		hsa_circ_0076075
		hsa_circ_0018154
		hsa_circ_0055836
		hsa_circ_0069372
		hsa_circ_0040980
		hsa_circ_0059493
		hsa_circ_0080899
		hsa_circ_0042283
		hsa_circ_0047264
		hsa_circ_0003701
		hsa_circ_0030606
		hsa_circ_0047456
		hsa_circ_0000220
		hsa_circ_0004125
		hsa_circ_0060499
		hsa_circ_0006326
		hsa_circ_0046944
		hsa_circ_0002697
		hsa_circ_0083774
		hsa_circ_0016980
		hsa_circ_0048855
		hsa_circ_0008130
		hsa_circ_0016945
		hsa_circ_0047272
		hsa_circ_0088209
		hsa_circ_0054114
		hsa_circ_0002046
		hsa_circ_0078523
		hsa_circ_0032811
		hsa_circ_0003002
		hsa_circ_0069363
		hsa_circ_0002840
		hsa_circ_0062739
		hsa_circ_0077615
		hsa_circ_0047015
		hsa_circ_0061704
		hsa_circ_0046868
		hsa_circ_0067385
		hsa_circ_0018094
		hsa_circ_0046896
		hsa_circ_0030814
		hsa_circ_0083999
		hsa_circ_0048877
		hsa_circ_0069493
		hsa_circ_0046282
		hsa_circ_0056816
		hsa_circ_0030572
		hsa_circ_0031500
		hsa_circ_0071413
		hsa_circ_0078297
		hsa_circ_0086506
		hsa_circ_0050874
		hsa_circ_0076364
		hsa_circ_0060942
		hsa_circ_0075977
		hsa_circ_0035580
		CUST_59_PI438085371
		hsa_circ_0046801
		hsa_circ_0018496
		hsa_circ_0004113
		hsa_circ_0013492
		hsa_circ_0055000
		hsa_circ_0006659
		hsa_circ_0054984
		hsa_circ_0025588
		hsa_circ_0078288
		hsa_circ_0030585
		hsa_circ_0004285
		hsa_circ_0030476
		hsa_circ_0033109
		hsa_circ_0038764
		hsa_circ_0042403
		hsa_circ_0044703
		hsa_circ_0011295
		hsa_circ_0056656
		hsa_circ_0077058
		hsa_circ_0087416
		hsa_circ_0001336
		hsa_circ_0036115
		hsa_circ_0030596
		hsa_circ_0047256
		hsa_circ_0020064
		hsa_circ_0017965
		hsa_circ_0085110
		hsa_circ_0047835
		hsa_circ_0084079
		hsa_circ_0062907
		hsa_circ_0015332
		hsa_circ_0087208
		hsa_circ_0023031
		hsa_circ_0088252
		hsa_circ_0030954
		hsa_circ_0078659
		hsa_circ_0005659
		hsa_circ_0056855
		hsa_circ_0006358
		hsa_circ_0048903
		hsa_circ_0067030
		hsa_circ_0071190
		hsa_circ_0071019
		hsa_circ_0012908
		hsa_circ_0038498
		hsa_circ_0032255
		hsa_circ_0060927
		hsa_circ_0079582
		hsa_circ_0005486
		hsa_circ_0082039
		hsa_circ_0021148
		hsa_circ_0058199
		hsa_circ_0074412
		hsa_circ_0058144
		hsa_circ_0035585
		hsa_circ_0046032
		hsa_circ_0077050
		hsa_circ_0017067
		hsa_circ_0066916
		hsa_circ_0066626
		hsa_circ_0030918
		hsa_circ_0077059
		hsa_circ_0075835
		hsa_circ_0046802
		hsa_circ_0031416
		hsa_circ_0044803
		hsa_circ_0054120
		hsa_circ_0069990
		hsa_circ_0062913
		hsa_circ_0091426
		hsa_circ_0048880
		hsa_circ_0023817
		hsa_circ_0071412
		hsa_circ_0034771
		hsa_circ_0066630
		hsa_circ_0046673
		hsa_circ_0023726
		hsa_circ_0044071
		hsa_circ_0005268
		hsa_circ_0071542
		hsa_circ_0077025
		hsa_circ_0090850
		hsa_circ_0088232
		hsa_circ_0018186
		hsa_circ_0046837
		hsa_circ_0086491
		hsa_circ_0016432
		hsa_circ_0046719
		hsa_circ_0007282
		hsa_circ_0023476
		hsa_circ_0048865
		hsa_circ_0029976
		hsa_circ_0078811
		hsa_circ_0007939
		hsa_circ_0070893
		hsa_circ_0069487
		hsa_circ_0035173
		hsa_circ_0008458
		hsa_circ_0043985
		hsa_circ_0062007
		hsa_circ_0006393
		hsa_circ_0085477
		hsa_circ_0017583
		hsa_circ_0017760
		hsa_circ_0012987
		hsa_circ_0039762
		hsa_circ_0088689
		hsa_circ_0004163
		hsa_circ_0003088
		hsa_circ_0085310
		hsa_circ_0058152
		hsa_circ_0032715
		hsa_circ_0005827
		hsa_circ_0066518
		hsa_circ_0077326
		hsa_circ_0066192
		hsa_circ_0091190
		hsa_circ_0070356
		hsa_circ_0057374
		hsa_circ_0060920
		hsa_circ_0032235
		hsa_circ_0074045
		hsa_circ_0068194
		hsa_circ_0060943
		hsa_circ_0066611
		hsa_circ_0071381
		hsa_circ_0027830
		hsa_circ_0064873
		hsa_circ_0061603
		hsa_circ_0015790
		hsa_circ_0066922
		hsa_circ_0034383
		hsa_circ_0056089
		hsa_circ_0051985
		hsa_circ_0031563
		hsa_circ_0043965
		hsa_circ_0074222
		hsa_circ_0024883
		hsa_circ_0075828
		hsa_circ_0058597
		hsa_circ_0024014
		hsa_circ_0061800
		hsa_circ_0070360
		hsa_circ_0053071
		hsa_circ_0067710
		hsa_circ_0069483
		hsa_circ_0022665
		hsa_circ_0045395
		hsa_circ_0032129
		hsa_circ_0057543
		hsa_circ_0046731
		hsa_circ_0000536
		hsa_circ_0009997
		hsa_circ_0005345
		hsa_circ_0026396
		hsa_circ_0068641
		hsa_circ_0047267
		hsa_circ_0016841
		hsa_circ_0029712
		hsa_circ_0039276
		hsa_circ_0018091
		hsa_circ_0075448
		hsa_circ_0060935
		hsa_circ_0048853
		hsa_circ_0006450
		hsa_circ_0024390
		hsa_circ_0008239
		hsa_circ_0060350
		hsa_circ_0057883
		hsa_circ_0086376
		hsa_circ_0000231
		hsa_circ_0017774
		hsa_circ_0011541
		hsa_circ_0092295
		hsa_circ_0012428
		hsa_circ_0004845
		hsa_circ_0003583
		hsa_circ_0036791
		hsa_circ_0048155
		hsa_circ_0078325
		hsa_circ_0082052
		hsa_circ_0035281
		hsa_circ_0088240
		hsa_circ_0000478
		hsa_circ_0067833
		hsa_circ_0017779
		hsa_circ_0070942
		hsa_circ_0023977
		hsa_circ_0067218
		hsa_circ_0066583
		hsa_circ_0022063
		hsa_circ_0030826
		hsa_circ_0067186
		hsa_circ_0067946
		hsa_circ_0082032
		hsa_circ_0060692
		hsa_circ_0046980
		hsa_circ_0066785
		hsa_circ_0046953
		hsa_circ_0030026
		hsa_circ_0067951
		hsa_circ_0087128
		hsa_circ_0029747
		hsa_circ_0029980
		hsa_circ_0084751
		hsa_circ_0010396
		hsa_circ_0077417
		hsa_circ_0018044
		hsa_circ_0055967
		hsa_circ_0084009
		hsa_circ_0032524
		hsa_circ_0039605
		hsa_circ_0045440
		hsa_circ_0091645
		hsa_circ_0015779
		hsa_circ_0032193
		hsa_circ_0058969
		hsa_circ_0056793
		hsa_circ_0021585
		hsa_circ_0069364
		hsa_circ_0037136
		hsa_circ_0047041
		hsa_circ_0056739
		hsa_circ_0030969
		hsa_circ_0069928
		hsa_circ_0082050
		hsa_circ_0002712
		hsa_circ_0015396
		hsa_circ_0023295
		hsa_circ_0057534
		hsa_circ_0069800
		hsa_circ_0019175
		hsa_circ_0045266
		hsa_circ_0078381
		hsa_circ_0091282
		hsa_circ_0017855
		hsa_circ_0002949
		hsa_circ_0010044
		hsa_circ_0018671
		hsa_circ_0018155
		hsa_circ_0079537
		hsa_circ_0020073
		hsa_circ_0082469
		hsa_circ_0027811
		hsa_circ_0004618
		hsa_circ_0069457
		hsa_circ_0090243
		hsa_circ_0069597
		hsa_circ_0057541
		hsa_circ_0039403
		hsa_circ_0087633
		hsa_circ_0030943
		hsa_circ_0044357
		hsa_circ_0059064
		hsa_circ_0069681
		hsa_circ_0030236
		hsa_circ_0046976
		hsa_circ_0039566
		hsa_circ_0070191
		hsa_circ_0046782
		hsa_circ_0086212
[truncated: 3,840 more rows]
