# Supplementary material for: CircPPAP2B controls metastasis of clear cell renal cell carcinoma via HNRNPC-dependent alternative splicing and targeting the miR-182-5p/CYP1B1 axis
Source: Mol Cancer. 2024 Jan 6;23:4. doi: 10.1186/s12943-023-01912-w (PMC10770969; doi:10.1186/s12943-023-01912-w)
Supplement: Supplementary file 10 — Additional file 10: Supplementary Table 2. Predicted IRESites of circPPAP2B [file 12943_2023_1912_MOESM10_ESM.xlsx]

## Sheet: Supplementary Table 2
Supplementary Table 2: Predicted IRESites of circPPAP2B
Fields: Query id	Subject id	% identity	alignment length	mismatches	gap openings	q. start	q. end	s. start	s. end	e-value	bit score
hsa_circ_0002861	IRESite_Id:223	80.65	31	0	4	198	227	476	451	0.53	27.7
hsa_circ_0002861	IRESite_Id:223	100	11	0	0	489	499	76	86	68	20.8
hsa_circ_0002861	IRESite_Id:465	80.65	31	0	4	198	227	476	451	0.53	27.7
hsa_circ_0002861	IRESite_Id:465	100	11	0	0	489	499	76	86	68	20.8
hsa_circ_0002861	IRESite_Id:238	80.65	31	0	4	198	227	476	451	0.53	27.7
hsa_circ_0002861	IRESite_Id:238	100	11	0	0	489	499	76	86	68	20.8
hsa_circ_0002861	IRESite_Id:239	80.65	31	0	4	198	227	478	453	0.53	27.7
hsa_circ_0002861	IRESite_Id:239	100	11	0	0	489	499	78	88	68	20.8
hsa_circ_0002861	IRESite_Id:342	100	14	0	0	112	125	102	115	1.8	26
hsa_circ_0002861	IRESite_Id:343	100	14	0	0	112	125	102	115	1.8	26
hsa_circ_0002861	IRESite_Id:345	100	14	0	0	112	125	102	115	1.8	26
hsa_circ_0002861	IRESite_Id:220	100	13	0	0	157	169	925	937	6	24.2
hsa_circ_0002861	IRESite_Id:318	100	13	0	0	157	169	930	942	6	24.2
hsa_circ_0002861	IRESite_Id:217	100	13	0	0	157	169	930	942	6	24.2
hsa_circ_0002861	IRESite_Id:216	100	13	0	0	157	169	930	942	6	24.2
hsa_circ_0002861	IRESite_Id:571	100	12	0	0	365	376	36	47	20	22.5
hsa_circ_0002861	IRESite_Id:102	100	12	0	0	370	381	295	284	20	22.5
hsa_circ_0002861	IRESite_Id:470	100	12	0	0	365	376	915	926	20	22.5
hsa_circ_0002861	IRESite_Id:469	100	12	0	0	365	376	915	926	20	22.5
hsa_circ_0002861	IRESite_Id:562	100	12	0	0	365	376	36	47	20	22.5
hsa_circ_0002861	IRESite_Id:555	100	12	0	0	365	376	36	47	20	22.5
hsa_circ_0002861	IRESite_Id:598	100	11	0	0	379	389	448	458	68	20.8
hsa_circ_0002861	IRESite_Id:242	100	11	0	0	379	389	126	136	68	20.8
hsa_circ_0002861	IRESite_Id:288	100	11	0	0	492	502	504	494	68	20.8
hsa_circ_0002861	IRESite_Id:46	100	11	0	0	447	457	36	46	68	20.8
hsa_circ_0002861	IRESite_Id:139	100	11	0	0	379	389	426	436	68	20.8
hsa_circ_0002861	IRESite_Id:41	100	11	0	0	250	260	91	101	68	20.8
hsa_circ_0002861	IRESite_Id:637	100	11	0	0	379	389	450	460	68	20.8
hsa_circ_0002861	IRESite_Id:26	100	11	0	0	238	248	648	658	68	20.8
hsa_circ_0002861	IRESite_Id:140	100	11	0	0	137	147	114	104	68	20.8
hsa_circ_0002861	IRESite_Id:225	100	11	0	0	379	389	449	459	68	20.8
hsa_circ_0002861	IRESite_Id:40	100	11	0	0	266	276	131	141	68	20.8
hsa_circ_0002861	IRESite_Id:471	100	11	0	0	302	312	21	31	68	20.8
hsa_circ_0002861	IRESite_Id:103	100	11	0	0	302	312	25	35	68	20.8
hsa_circ_0002861	IRESite_Id:57	100	11	0	0	104	114	1227	1217	68	20.8
hsa_circ_0002861	IRESite_Id:510	100	11	0	0	379	389	427	437	68	20.8
hsa_circ_0002861	IRESite_Id:511	100	11	0	0	379	389	427	437	68	20.8
hsa_circ_0002861	IRESite_Id:512	100	11	0	0	379	389	427	437	68	20.8
hsa_circ_0002861	IRESite_Id:513	100	11	0	0	379	389	427	437	68	20.8
hsa_circ_0002861	IRESite_Id:514	100	11	0	0	379	389	427	437	68	20.8
hsa_circ_0002861	IRESite_Id:515	100	11	0	0	379	389	427	437	68	20.8
hsa_circ_0002861	IRESite_Id:516	100	11	0	0	379	389	427	437	68	20.8
hsa_circ_0002861	IRESite_Id:517	100	11	0	0	379	389	427	437	68	20.8
hsa_circ_0002861	IRESite_Id:518	100	11	0	0	379	389	427	437	68	20.8
hsa_circ_0002861	IRESite_Id:211	100	11	0	0	379	389	449	459	68	20.8
hsa_circ_0002861	IRESite_Id:210	100	11	0	0	379	389	449	459	68	20.8
hsa_circ_0002861	IRESite_Id:114	100	11	0	0	302	312	25	35	68	20.8
hsa_circ_0002861	IRESite_Id:132	100	11	0	0	302	312	29	39	68	20.8
hsa_circ_0002861	IRESite_Id:467	100	11	0	0	379	389	427	437	68	20.8
hsa_circ_0002861	IRESite_Id:349	100	11	0	0	137	147	115	105	68	20.8
hsa_circ_0002861	IRESite_Id:232	100	11	0	0	379	389	442	452	68	20.8
hsa_circ_0002861	IRESite_Id:228	100	11	0	0	379	389	442	452	68	20.8
hsa_circ_0002861	IRESite_Id:585	100	11	0	0	137	147	118	108	68	20.8
hsa_circ_0002861	IRESite_Id:230	100	11	0	0	137	147	115	105	68	20.8
hsa_circ_0002861	IRESite_Id:227	100	11	0	0	137	147	115	105	68	20.8
hsa_circ_0002861	IRESite_Id:348	100	11	0	0	379	389	363	373	68	20.8
hsa_circ_0002861	IRESite_Id:350	100	11	0	0	379	389	363	373	68	20.8
hsa_circ_0002861	IRESite_Id:382	100	11	0	0	137	147	111	101	68	20.8
hsa_circ_0002861	IRESite_Id:384	100	11	0	0	137	147	111	101	68	20.8
hsa_circ_0002861	IRESite_Id:379	100	11	0	0	137	147	111	101	68	20.8
hsa_circ_0002861	IRESite_Id:358	100	11	0	0	137	147	111	101	68	20.8
hsa_circ_0002861	IRESite_Id:386	100	11	0	0	137	147	111	101	68	20.8
hsa_circ_0002861	IRESite_Id:582	100	11	0	0	137	147	126	116	68	20.8
hsa_circ_0002861	IRESite_Id:543	100	11	0	0	137	147	111	101	68	20.8
hsa_circ_0002861	IRESite_Id:113	100	11	0	0	302	312	25	35	68	20.8
hsa_circ_0002861	IRESite_Id:557	100	11	0	0	137	147	84	74	68	20.8
hsa_circ_0002861	IRESite_Id:547	100	11	0	0	137	147	90	80	68	20.8
hsa_circ_0002861	IRESite_Id:546	100	11	0	0	137	147	90	80	68	20.8
hsa_circ_0002861	IRESite_Id:354	100	11	0	0	137	147	111	101	68	20.8
hsa_circ_0002861	IRESite_Id:353	100	11	0	0	137	147	111	101	68	20.8
hsa_circ_0002861	IRESite_Id:590	100	11	0	0	137	147	118	108	68	20.8
hsa_circ_0002861	IRESite_Id:460	100	11	0	0	137	147	112	102	68	20.8
hsa_circ_0002861	IRESite_Id:428	100	11	0	0	137	147	112	102	68	20.8
hsa_circ_0002861	IRESite_Id:292	100	11	0	0	137	147	90	80	68	20.8
hsa_circ_0002861	IRESite_Id:295	100	11	0	0	238	248	458	468	68	20.8
hsa_circ_0002861	IRESite_Id:301	100	11	0	0	238	248	648	658	68	20.8
hsa_circ_0002861	IRESite_Id:304	100	11	0	0	238	248	648	658	68	20.8
hsa_circ_0002861	IRESite_Id:300	100	11	0	0	238	248	648	658	68	20.8
hsa_circ_0002861	IRESite_Id:303	100	11	0	0	238	248	648	658	68	20.8
hsa_circ_0002861	IRESite_Id:305	100	11	0	0	238	248	648	658	68	20.8
hsa_circ_0002861	IRESite_Id:302	100	11	0	0	238	248	648	658	68	20.8
hsa_circ_0002861	IRESite_Id:299	100	11	0	0	238	248	648	658	68	20.8
hsa_circ_0002861	IRESite_Id:294	100	11	0	0	238	248	648	658	68	20.8
hsa_circ_0002861	IRESite_Id:298	100	11	0	0	238	248	648	658	68	20.8
hsa_circ_0002861	IRESite_Id:297	100	11	0	0	238	248	648	658	68	20.8
hsa_circ_0002861	IRESite_Id:296	100	11	0	0	238	248	648	658	68	20.8
hsa_circ_0002861	IRESite_Id:293	100	11	0	0	238	248	836	846	68	20.8
hsa_circ_0002861	IRESite_Id:545	100	11	0	0	137	147	36	26	68	20.8
hsa_circ_0002861	IRESite_Id:544	100	11	0	0	137	147	36	26	68	20.8
hsa_circ_0002861	IRESite_Id:380	100	11	0	0	137	147	111	101	68	20.8
hsa_circ_0002861	IRESite_Id:268	100	11	0	0	492	502	504	494	68	20.8
hsa_circ_0002861	IRESite_Id:263	100	11	0	0	137	147	110	100	68	20.8
hsa_circ_0002861	IRESite_Id:246	100	11	0	0	379	389	445	455	68	20.8
hsa_circ_0002861	IRESite_Id:254	100	11	0	0	379	389	445	455	68	20.8
hsa_circ_0002861	IRESite_Id:245	100	11	0	0	137	147	100	90	68	20.8
hsa_circ_0002861	IRESite_Id:256	100	11	0	0	379	389	445	455	68	20.8
hsa_circ_0002861	IRESite_Id:257	100	11	0	0	379	389	445	455	68	20.8
hsa_circ_0002861	IRESite_Id:248	100	11	0	0	379	389	445	455	68	20.8
hsa_circ_0002861	IRESite_Id:252	100	11	0	0	379	389	445	455	68	20.8
hsa_circ_0002861	IRESite_Id:326	100	11	0	0	137	147	100	90	68	20.8
hsa_circ_0002861	IRESite_Id:255	100	11	0	0	379	389	445	455	68	20.8
hsa_circ_0002861	IRESite_Id:253	100	11	0	0	379	389	445	455	68	20.8
hsa_circ_0002861	IRESite_Id:250	100	11	0	0	379	389	445	455	68	20.8
hsa_circ_0002861	IRESite_Id:249	100	11	0	0	379	389	445	455	68	20.8
hsa_circ_0002861	IRESite_Id:550	100	11	0	0	137	147	84	74	68	20.8
hsa_circ_0002861	IRESite_Id:608	100	11	0	0	137	147	56	46	68	20.8
hsa_circ_0002861	IRESite_Id:236	100	11	0	0	379	389	442	452	68	20.8
hsa_circ_0002861	IRESite_Id:234	100	11	0	0	137	147	115	105	68	20.8
hsa_circ_0002861	IRESite_Id:332	100	11	0	0	379	389	403	413	68	20.8
hsa_circ_0002861	IRESite_Id:125	100	11	0	0	302	312	25	35	68	20.8
