# Supplementary material for: CircPPAP2B controls metastasis of clear cell renal cell carcinoma via HNRNPC-dependent alternative splicing and targeting the miR-182-5p/CYP1B1 axis
Source: Mol Cancer. 2024 Jan 6;23:4. doi: 10.1186/s12943-023-01912-w (PMC10770969; doi:10.1186/s12943-023-01912-w)
Supplement: Supplementary file 12 — Additional file 12: Supplementary Table 4. Skipped exon events of RNA-Seq. [file 12943_2023_1912_MOESM12_ESM.xlsx]

## Sheet: Supplementary Table 4
Supplementary Table 4: Skipped exon events of RNA-Seq
EventID	GeneID	GeneName	Chr	Strand	Novel	ExonStart	ExonEnd	UpstreamES	UpstreamEE	DownstreamES	DownstreamEE	IJC1	SJC1	IJC2	SJC2	IncFormLen	SkipFormLen	PValue	FDR	IncLevel1	IncLevel2	IncLevelDiff
61837	ENSG00000132589	FLOT2	17	-	no	28885856	28885947	28883107	28883231	28888944	28889026	16	2	8	23	240	150	4.22211e-06	0.000309528	0.833	0.179	0.654
64915	ENSG00000026508	CD44	11	+	yes	35204511	35204640	35189834	35190065	35206111	35206243	318	0	59	7	278	150	6.92996e-06	0.000406773	1	0.82	0.18
4	ENSG00000179195	ZNF664	12	+	yes	124003422	124003540	123988042	123988138	124004877	124004935	9	0	6	20	267	150	2.76996e-07	4.84551e-05	1	0.144	0.856
14	ENSG00000170946	DNAJC24	11	+	no	31421971	31422132	31414810	31414949	31426286	31427978	1	69	8	20	300	150	6.33408e-05	0.00169896	0.007	0.167	-0.16
66	ENSG00000286235	NA	20	+	yes	5972006	5972037	5967829	5968025	5973055	5973196	22	5	61	0	180	150	0.000446397	0.00683073	0.786	1	-0.214
164	ENSG00000075234	TTC38	22	+	no	46269141	46269289	46268513	46268591	46272334	46272416	14	26	2	47	297	150	5.31861e-05	0.00148803	0.214	0.021	0.193
187	ENSG00000131018	SYNE1	6	-	no	152130719	152130778	152121686	152122676	152132121	152132214	20	0	19	7	208	150	0.000230694	0.00430857	1	0.662	0.338
200	ENSG00000170364	SETMAR	3	+	yes	4312897	4313761	4303368	4303526	4316211	4317265	4	3	9	0	300	150	0.000621462	0.00866613	0.4	1	-0.6
201	ENSG00000170364	SETMAR	3	+	yes	4313646	4313761	4303336	4303526	4316211	4316536	1	3	3	0	264	150	0.000103857	0.00237826	0.159	1	-0.841
276	ENSG00000182628	SKA2	17	-	no	59119318	59119495	59109856	59112345	59155130	59155184	403	59	349	13	300	150	1.21328e-05	0.00058483	0.774	0.931	-0.157
279	ENSG00000182628	SKA2	17	-	no	59131280	59131367	59111955	59112345	59155130	59155174	119	59	157	13	236	150	3.80857e-08	9.89557e-06	0.562	0.885	-0.323
298	ENSG00000284626	NA	15	+	no	90236062	90236181	90234521	90234596	90238491	90238548	6	0	8	4	268	150	0.000680796	0.00921709	1	0.528	0.472
323	ENSG00000154175	ABI3BP	3	-	no	100810411	100810477	100808160	100808235	100822588	100822672	1	0	2	3	215	150	0.000674729	0.00918067	1	0.317	0.683
327	ENSG00000154175	ABI3BP	3	-	yes	100825784	100825844	100824857	100824941	100828392	100828452	1	0	0	2	209	150	3.05171e-05	0.000994769	1	0	1
332	ENSG00000154175	ABI3BP	3	-	no	100835600	100835660	100834683	100834773	100846371	100846446	0	3	3	0	209	150	4.10323e-06	0.000306537	0	1	-1
333	ENSG00000154175	ABI3BP	3	-	no	100837123	100837171	100835600	100835660	100839568	100839616	3	0	2	3	197	150	0.000683335	0.00924084	1	0.337	0.663
337	ENSG00000154175	ABI3BP	3	-	no	100851874	100851940	100850659	100850734	100862310	100862385	5	4	54	0	215	150	2.28212e-05	0.000858795	0.466	1	-0.534
353	ENSG00000129219	PLD2	17	+	yes	4819428	4819582	4819083	4819218	4821792	4821907	103	10	124	1	300	150	0.000524275	0.00766393	0.837	0.984	-0.147
468	ENSG00000101310	SEC23B	20	+	no	18508090	18508297	18507543	18507669	18510821	18510991	8	0	4	6	300	150	3.47813e-05	0.0010886	1	0.25	0.75
493	ENSG00000143248	RGS5	1	-	no	163248529	163248598	163168257	163168368	163306232	163306329	0	1	10	2	218	150	0.000657749	0.00899467	0	0.775	-0.775
504	ENSG00000120685	PROSER1	13	-	no	39034130	39034196	39031562	39031631	39037197	39037294	43	12	49	1	215	150	0.000245549	0.00452621	0.714	0.972	-0.258
520	ENSG00000140950	MEAK7	16	-	no	84502720	84502862	84497933	84498111	84504600	84504621	68	26	90	6	291	150	7.2229e-05	0.00183354	0.574	0.885	-0.311
521	ENSG00000140950	MEAK7	16	-	no	84503957	84504147	84497933	84498111	84504600	84504647	27	26	35	6	300	150	0.000375434	0.00600831	0.342	0.745	-0.403
545	ENSG00000174306	ZHX3	20	-	no	41213733	41213899	41202056	41205066	41238687	41238796	3	0	7	8	300	150	0.000619882	0.00865776	1	0.304	0.696
548	ENSG00000174306	ZHX3	20	-	no	41238687	41238796	41204244	41205066	41268989	41269083	0	37	10	37	258	150	0.00021715	0.00410113	0	0.136	-0.136
699	ENSG00000146828	SLC12A9	7	+	yes	100856867	100857176	100855705	100855837	100858834	100858942	91	0	71	7	300	150	0.000358188	0.00584026	1	0.835	0.165
705	ENSG00000091039	OSBPL8	12	-	no	76459858	76459895	76450850	76450988	76487509	76487618	5	26	25	20	186	150	0.000315506	0.00535224	0.134	0.502	-0.368
710	ENSG00000285932	NA	10	-	yes	99718345	99718500	99716347	99716461	99720986	99721068	63	0	54	7	300	150	0.000313923	0.00533472	1	0.794	0.206
711	ENSG00000176542	USF3	3	-	yes	113670120	113670203	113664312	113664409	113673347	113673376	7	0	3	3	232	150	0.000699404	0.00940774	1	0.393	0.607
781	ENSG00000187742	SECISBP2	9	+	yes	89357284	89357565	89350631	89350852	89357998	89358129	69	0	62	7	300	150	0.000419995	0.00654075	1	0.816	0.184
836	ENSG00000107372	ZFAND5	9	-	no	72363469	72363606	72360627	72360787	72364695	72365208	93	330	256	196	286	150	4.55191e-14	1.31574e-10	0.129	0.407	-0.278
847	ENSG00000133997	MED6	14	-	yes	70597617	70597777	70596211	70596702	70600615	70600643	267	1	167	9	300	150	0.000517657	0.00761512	0.993	0.903	0.09
863	ENSG00000124333	VAMP7	X	+	no	155919812	155919880	155900496	155900587	155939700	155939790	188	23	177	3	217	150	7.53814e-05	0.00186663	0.85	0.976	-0.126
885	ENSG00000140416	TPM1	15	+	no	63061197	63061273	63060868	63060939	63061712	63061788	734	314	1146	118	225	150	4.44089e-15	1.56923e-11	0.609	0.866	-0.257
892	ENSG00000285314	NA	22	+	yes	20987503	20987583	20985840	20985897	20988009	20988118	26	8	55	0	229	150	1.19981e-05	0.000580772	0.68	1	-0.32
904	ENSG00000100297	MCM5	22	+	no	35401665	35401814	35400430	35400605	35403206	35403257	0	134	14	115	298	150	0.000122338	0.00268839	0	0.058	-0.058
920	ENSG00000145390	USP53	4	+	no	119235289	119235411	119217549	119217673	119239217	119239312	9	20	35	10	271	150	5.62563e-05	0.0015506	0.199	0.66	-0.461
921	ENSG00000145390	USP53	4	+	yes	119235289	119235411	119217549	119217673	119245336	119245429	3	4	17	0	271	150	2.89212e-05	0.000969171	0.293	1	-0.707
928	ENSG00000145390	USP53	4	+	no	119291164	119291261	119273631	119273708	119292337	119294638	87	20	69	1	246	150	2.40241e-05	0.000889924	0.726	0.977	-0.251
931	ENSG00000136122	BORA	13	+	yes	72731280	72731387	72728925	72729093	72737961	72738043	26	38	25	0	256	150	3.29832e-10	2.08124e-07	0.286	1	-0.714
932	ENSG00000136122	BORA	13	+	yes	72734959	72735005	72728925	72729093	72737961	72738043	20	38	15	0	195	150	1.71308e-08	5.40478e-06	0.288	1	-0.712
933	ENSG00000136122	BORA	13	+	no	72734959	72735005	72731280	72731387	72737961	72738043	32	0	9	5	195	150	7.39596e-05	0.00184695	1	0.581	0.419
950	ENSG00000120314	WDR55	5	+	yes	140671321	140671530	140669332	140669690	140672377	140674124	11	2	2	8	300	150	0.000444431	0.00680729	0.733	0.111	0.622
1022	ENSG00000125434	SLC25A35	17	-	yes	8291332	8291485	8290841	8290976	8294432	8294807	5	6	12	0	300	150	1.88198e-05	0.000753987	0.294	1	-0.706
1120	ENSG00000137494	ANKRD42	11	+	no	83245497	83245624	83240758	83240934	83247942	83248087	13	0	9	4	276	150	0.000529514	0.00771734	1	0.55	0.45
1142	ENSG00000134897	BIVM	13	+	no	102805057	102805239	102801438	102801767	102807145	102807745	0	1	10	2	300	150	0.000752442	0.00984386	0	0.714	-0.714
1144	ENSG00000134897	BIVM	13	+	no	102805306	102805390	102799118	102799521	102806276	102806350	1	3	1	0	233	150	0.000186352	0.00366849	0.177	1	-0.823
1150	ENSG00000134897	BIVM	13	+	yes	102831564	102831697	102822064	102822159	102834465	102834552	213	26	244	5	282	150	4.37975e-05	0.00129515	0.813	0.963	-0.15
1180	ENSG00000197905	TEAD4	12	+	no	3017397	3017526	3012169	3012232	3018544	3018588	311	19	219	0	278	150	1.39441e-05	0.000639021	0.898	1	-0.102
1181	ENSG00000197905	TEAD4	12	+	yes	3018544	3018588	3012169	3012232	3020633	3020759	5	0	0	1	193	150	4.59709e-05	0.00132715	1	0	1
1208	ENSG00000167302	TEPSIN	17	-	no	81237550	81237660	81237386	81237459	81238513	81238873	6	15	16	0	259	150	2.01779e-08	6.1466e-06	0.188	1	-0.812
1235	ENSG00000159082	SYNJ1	21	-	yes	32701960	32702047	32699837	32700105	32726771	32726917	2	4	8	0	236	150	3.75991e-05	0.00115833	0.241	1	-0.759
1238	ENSG00000241990	PRR34-AS1	22	+	no	46055598	46055733	46054459	46054953	46056846	46056945	1	0	0	1	284	150	6.92462e-05	0.0018005	1	0	1
1349	ENSG00000139974	SLC38A6	14	+	yes	61043449	61043503	61037624	61037683	61045345	61045425	1	6	6	0	203	150	4.08958e-06	0.000306164	0.11	1	-0.89
1371	ENSG00000163939	PBRM1	3	-	no	52624896	52624941	52617261	52617538	52627272	52627370	10	2	0	15	194	150	2.90377e-08	8.07933e-06	0.794	0	0.794
1376	ENSG00000163939	PBRM1	3	-	no	52682091	52682233	52679573	52679726	52685748	52685850	7	0	2	4	291	150	2.76464e-05	0.000946179	1	0.205	0.795
1459	ENSG00000089041	P2RX7	12	+	no	121160901	121160974	121156078	121156147	121162423	121162520	2	4	4	0	222	150	0.000107496	0.00243649	0.253	1	-0.747
1535	ENSG00000100416	TRMU	22	+	no	46343261	46343368	46337778	46337944	46346421	46346544	37	44	43	7	256	150	3.96504e-06	0.000298103	0.33	0.783	-0.453
1543	ENSG00000143514	TP53BP2	1	-	no	223818205	223818337	223814239	223814353	223821219	223821367	9	105	27	50	281	150	7.67376e-06	0.000439481	0.044	0.224	-0.18
1623	ENSG00000154358	OBSCN	1	+	no	228219323	228219599	228217012	228217288	228243182	228243458	5	0	1	6	300	150	5.97345e-06	0.000385179	1	0.077	0.923
1624	ENSG00000154358	OBSCN	1	+	no	228224458	228224734	228217012	228217288	228243182	228243458	13	0	19	6	300	150	0.000711353	0.00950098	1	0.613	0.387
1636	ENSG00000162641	AKNAD1	1	-	no	108820544	108820626	108817047	108817177	108823369	108823477	0	5	4	1	231	150	0.000157212	0.00323456	0	0.722	-0.722
1657	ENSG00000090316	MAEA	4	+	no	1322380	1322503	1315396	1315600	1332756	1332865	178	25	210	6	272	150	0.000184735	0.00364885	0.797	0.951	-0.154
1673	ENSG00000164615	CAMLG	5	+	no	134741065	134741523	134738494	134738792	134750758	134751963	75	33	12	30	300	150	1.14121e-05	0.000566345	0.532	0.167	0.365
1674	ENSG00000164615	CAMLG	5	+	yes	134743986	134744052	134738496	134741523	134750758	134751377	434	63	275	8	215	150	3.5761e-06	0.000283967	0.828	0.96	-0.132
1700	ENSG00000197299	BLM	15	+	no	90759980	90760279	90754810	90754938	90760593	90761255	1	8	4	0	300	150	6.35301e-06	0.000390417	0.059	1	-0.941
1701	ENSG00000197299	BLM	15	+	no	90760146	90760279	90754810	90754938	90760593	90761255	6	8	12	0	282	150	8.30394e-06	0.000462657	0.285	1	-0.715
1715	ENSG00000206195	DUXAP8	22	+	yes	15790684	15790798	15788819	15788931	15815475	15815566	0	2	3	0	263	150	9.85172e-06	0.000512696	0	1	-1
1773	ENSG00000275066	SYNRG	17	-	no	37520178	37520214	37514806	37519071	37520537	37520648	85	49	60	8	185	150	0.000182811	0.00362299	0.584	0.859	-0.275
1887	ENSG00000256128	LINC00944	12	-	yes	126732342	126732407	126730691	126730803	126746260	126746332	0	1	1	0	214	150	7.41512e-05	0.00184952	0	1	-1
1890	ENSG00000256128	LINC00944	12	-	yes	126760931	126761057	126744860	126746332	126770192	126770254	0	2	7	2	275	150	0.000409426	0.00641573	0	0.656	-0.656
1891	ENSG00000256128	LINC00944	12	-	no	126760931	126761057	126747930	126748127	126770192	126770254	4	14	13	2	275	150	4.59194e-05	0.00132674	0.135	0.78	-0.645
1892	ENSG00000256128	LINC00944	12	-	no	126760931	126761057	126747930	126748127	126772078	126772262	8	0	1	2	275	150	0.000512685	0.00756114	1	0.214	0.786
1893	ENSG00000256128	LINC00944	12	-	no	126763414	126763498	126760931	126761057	126770192	126770254	5	0	12	12	233	150	0.000355238	0.00580069	1	0.392	0.608
1894	ENSG00000256128	LINC00944	12	-	no	126763414	126763498	126760931	126761057	126772078	126772233	4	4	4	0	233	150	0.00036696	0.00592908	0.392	1	-0.608
1896	ENSG00000256128	LINC00944	12	-	no	126770192	126770254	126760931	126761057	126772078	126772192	2	4	15	0	211	150	2.3242e-05	0.000870923	0.262	1	-0.738
1947	ENSG00000186001	LRCH3	3	+	yes	197854391	197854445	197852327	197852620	197865422	197865471	11	9	19	0	203	150	8.37106e-06	0.000463636	0.475	1	-0.525
1965	ENSG00000233024	NPIPA9	16	-	no	18359381	18359451	18358085	18358588	18359947	18359983	2	0	0	1	219	150	4.30051e-05	0.00128782	1	0	1
1974	ENSG00000205133	TRIQK	8	-	no	92921502	92921660	92916928	92917007	92966006	92966111	24	21	20	0	300	150	4.83289e-07	7.23623e-05	0.364	1	-0.636
1976	ENSG00000205133	TRIQK	8	-	no	92921502	92921660	92916928	92917010	92966006	92966111	34	33	41	8	300	150	0.000257847	0.00467245	0.34	0.719	-0.379
1977	ENSG00000205133	TRIQK	8	-	no	92954405	92954564	92916928	92917007	92966006	92966074	198	21	150	0	300	150	1.20429e-06	0.000139068	0.825	1	-0.175
2018	ENSG00000175600	SUGCT	7	+	no	40684055	40684133	40496283	40496386	40749433	40749497	0	24	5	5	227	150	8.44495e-05	0.00201629	0	0.398	-0.398
2127	ENSG00000146555	SDK1	7	+	no	4175774	4175834	4174221	4174357	4178484	4178586	10	6	21	0	209	150	5.35272e-05	0.00149285	0.545	1	-0.455
2169	ENSG00000072071	ADGRL1	19	-	no	14164620	14164705	14162947	14163406	14167015	14167030	4	2	0	3	234	150	0.00072338	0.00958072	0.562	0	0.562
2180	ENSG00000198948	MFAP3L	4	-	no	170006602	170006736	170004990	170006010	170026233	170026339	4	3	8	0	283	150	0.000750094	0.00982407	0.414	1	-0.586
2228	ENSG00000164776	PHKG1	7	-	no	56086969	56087024	56083649	56083715	56087597	56087776	0	4	1	0	204	150	2.64084e-05	0.000926322	0	1	-1
2235	ENSG00000135776	ABCB10	1	-	yes	229521591	229521635	229518840	229518875	229525935	229526116	25	6	35	0	193	150	0.000380022	0.00606798	0.764	1	-0.236
2297	ENSG00000040275	SPDL1	5	+	no	169590752	169590829	169588534	169588575	169591047	169591224	20	145	2	129	226	150	0.000100061	0.00231397	0.084	0.01	0.074
2362	ENSG00000092094	OSGEP	14	-	no	20451256	20451452	20449221	20449266	20451973	20452149	0	30	10	18	300	150	2.21355e-05	0.000844946	0	0.217	-0.217
2435	ENSG00000239523	MYLK-AS1	3	+	no	123611234	123611355	123585537	123585794	123629490	123629681	13	0	0	1	270	150	1.50139e-05	0.000660688	1	0	1
2464	ENSG00000032444	PNPLA6	19	+	yes	7555248	7555367	7554892	7555075	7555606	7555763	166	15	186	2	268	150	0.000261245	0.00471872	0.861	0.981	-0.12
2480	ENSG00000288637	NA	4	+	yes	153408970	153409015	153397218	153397333	153414750	153414955	22	0	28	7	194	150	0.000695777	0.00937758	1	0.756	0.244
2498	ENSG00000003393	ALS2	2	-	yes	201719985	201720128	201715671	201715839	201723042	201723120	0	3	3	0	292	150	3.25392e-06	0.000264932	0	1	-1
2499	ENSG00000003393	ALS2	2	-	no	201719985	201720128	201718076	201718210	201723042	201723120	0	85	13	70	292	150	4.67315e-05	0.00134471	0	0.087	-0.087
2534	ENSG00000265681	RPL17	18	-	no	49491735	49491833	49491531	49491584	49492274	49492399	108	228	45	227	247	150	0.000278342	0.00491529	0.223	0.107	0.116
2536	ENSG00000265681	RPL17	18	-	no	49491745	49491833	49491531	49491584	49492274	49492428	97	228	22	227	237	150	4.95578e-08	1.21609e-05	0.212	0.058	0.154
2537	ENSG00000265681	RPL17	18	-	no	49491745	49491833	49491531	49491584	49492457	49492482	104	386	29	322	237	150	1.31518e-05	0.000617175	0.146	0.054	0.092
2542	ENSG00000155008	APOOL	X	+	yes	85046445	85046550	85003876	85003927	85067126	85067218	1	0	0	2	254	150	2.60579e-05	0.000921935	1	0	1
2552	ENSG00000125966	MMP24	20	+	yes	35263790	35263952	35254449	35254754	35267204	35267419	9	0	10	10	300	150	5.15076e-05	0.00145489	1	0.333	0.667
2590	ENSG00000105072	C19orf44	19	+	no	16514549	16514663	16513013	16513109	16517229	16517341	14	0	12	5	263	150	0.000387615	0.00616415	1	0.578	0.422
2603	ENSG00000187037	GPR141	7	+	no	37685178	37685298	37683796	37683903	37685459	37685583	4	0	0	2	269	150	6.23528e-06	0.000386852	1	0	1
2605	ENSG00000153064	BANK1	4	+	no	101829807	101830206	101790729	101790950	101855034	101855189	7	0	3	6	300	150	2.3924e-05	0.000888004	1	0.2	0.8
2607	ENSG00000145216	FIP1L1	4	+	yes	53391429	53391498	53391008	53391139	53399729	53399839	266	111	260	28	218	150	1.06009e-07	2.27027e-05	0.622	0.865	-0.243
2608	ENSG00000145216	FIP1L1	4	+	yes	53414614	53414722	53399729	53399839	53425871	53425965	313	244	346	49	257	150	2.66454e-15	1.04616e-11	0.428	0.805	-0.377
2632	ENSG00000062194	GPBP1	5	+	no	57237112	57237172	57235965	57236032	57246299	57246484	47	246	114	128	209	150	2.00234e-10	1.51727e-07	0.121	0.39	-0.269
2743	ENSG00000141699	RETREG3	17	-	no	42587833	42587864	42586764	42586891	42592055	42592162	75	29	62	1	180	150	3.28026e-07	5.46752e-05	0.683	0.981	-0.298
2744	ENSG00000141699	RETREG3	17	-	no	42596532	42596627	42592055	42592162	42609085	42609324	0	119	10	66	244	150	9.18507e-05	0.00216376	0	0.085	-0.085
2769	ENSG00000277268	LHX1-DT	17	-	yes	36909455	36909571	36907062	36907539	36933203	36933243	0	4	1	0	265	150	2.76678e-05	0.000946179	0	1	-1
2779	ENSG00000112079	STK38	6	-	yes	36499872	36499990	36498362	36498486	36506582	36506644	47	8	88	0	267	150	2.89358e-05	0.000969171	0.767	1	-0.233
2864	ENSG00000214827	MTCP1	X	-	no	155065905	155066057	155065618	155065789	155070693	155071136	0	1	13	1	300	150	0.000262423	0.00472563	0	0.867	-0.867
2895	ENSG00000119640	ACYP1	14	-	no	75061683	75061762	75053242	75053659	75063469	75063561	0	23	6	13	228	150	0.000393669	0.00622402	0	0.233	-0.233
2910	ENSG00000162961	DPY30	2	-	yes	31932066	31932135	31920797	31920910	31943301	31943383	156	0	139	11	218	150	9.84966e-05	0.00228228	1	0.897	0.103
2911	ENSG00000162961	DPY30	2	-	no	32023676	32023808	32023421	32023474	32029593	32029736	2	5	10	0	281	150	6.02014e-06	0.000386075	0.176	1	-0.824
2950	ENSG00000129158	SERGEF	11	-	yes	17878207	17878244	17788047	17788413	17988596	17988755	14	5	16	0	186	150	0.000722551	0.00957903	0.693	1	-0.307
2951	ENSG00000129158	SERGEF	11	-	yes	17878207	17878244	17788047	17788413	17992930	17992993	11	0	0	1	186	150	2.0247e-05	0.000791425	1	0	1
2954	ENSG00000129158	SERGEF	11	-	no	17959469	17959636	17878207	17878244	17988596	17988755	50	5	19	16	300	150	6.43384e-05	0.00171582	0.833	0.373	0.46
2958	ENSG00000129158	SERGEF	11	-	no	17992930	17992993	17878207	17878244	17995795	17995865	12	0	5	4	212	150	0.000261469	0.00471872	1	0.469	0.531
2960	ENSG00000129158	SERGEF	11	-	yes	17995795	17995909	17992930	17992993	18000496	18000557	100	0	58	6	263	150	0.000640216	0.00883698	1	0.846	0.154
2971	ENSG00000168813	ZNF507	19	+	no	32347244	32347338	32345609	32345783	32352828	32354957	20	20	48	4	243	150	2.85234e-06	0.000244536	0.382	0.881	-0.499
2989	ENSG00000116752	BCAS2	1	-	no	114576687	114576758	114575589	114575751	114581298	114581391	203	18	240	3	220	150	0.000157584	0.00323743	0.885	0.982	-0.097
2995	ENSG00000145908	ZNF300	5	-	no	150903328	150903383	150903140	150903182	150903863	150903977	3	0	4	5	204	150	0.00052382	0.0076613	1	0.37	0.63
3043	ENSG00000138386	NAB1	2	+	yes	190649845	190649982	190649082	190649360	190655976	190656153	5	4	10	0	286	150	0.000142718	0.00301079	0.396	1	-0.604
3045	ENSG00000138386	NAB1	2	+	no	190655976	190656153	190649845	190649982	190659157	190659362	3	20	16	13	300	150	0.000715588	0.00953469	0.07	0.381	-0.311
3046	ENSG00000138386	NAB1	2	+	yes	190655976	190656153	190653724	190653780	190659157	190659362	15	17	19	0	300	150	2.4097e-07	4.38914e-05	0.306	1	-0.694
3047	ENSG00000138386	NAB1	2	+	yes	190655976	190656159	190653730	190653780	190659276	190659585	12	0	3	4	300	150	3.33198e-05	0.00105406	1	0.273	0.727
3113	ENSG00000071537	SEL1L	14	-	yes	81484224	81484397	81479611	81479740	81485671	81485746	295	13	418	2	300	150	0.000231283	0.00431501	0.919	0.991	-0.072
3124	ENSG00000119912	IDE	10	-	no	92479276	92479421	92478644	92478789	92483254	92483337	58	1	49	17	294	150	8.11746e-06	0.000457478	0.967	0.595	0.372
3145	ENSG00000104228	TRIM35	8	-	no	27298463	27298559	27294039	27294310	27310800	27310856	34	0	19	5	245	150	0.000403357	0.00633749	1	0.699	0.301
3186	ENSG00000144744	UBA3	3	-	no	69071534	69071617	69063438	69063503	69077797	69077918	0	1	6	0	232	150	4.4977e-05	0.00130373	0	1	-1
3238	ENSG00000126858	RHOT1	17	+	no	32209349	32209445	32208106	32208309	32224615	32225727	26	112	40	55	245	150	0.000472789	0.00710309	0.124	0.308	-0.184
3239	ENSG00000126858	RHOT1	17	+	no	32211115	32211238	32208106	32208309	32224615	32225727	51	112	90	55	272	150	2.80516e-06	0.000241175	0.201	0.474	-0.273
3252	ENSG00000143797	MBOAT2	2	-	yes	8943186	8943264	8888017	8888073	9003539	9003658	0	3	7	0	227	150	5.1002e-07	7.5295e-05	0	1	-1
3322	ENSG00000064102	INTS13	12	-	yes	26934555	26934630	26928702	26928905	26936578	26936814	117	23	96	1	224	150	3.42682e-06	0.000274581	0.773	0.985	-0.212
3358	ENSG00000166435	XRRA1	11	-	no	74859157	74859283	74848114	74848462	74862980	74863021	0	3	7	1	275	150	4.71542e-05	0.00135357	0	0.792	-0.792
3363	ENSG00000166435	XRRA1	11	-	no	74909888	74910012	74906839	74907273	74921213	74921299	2	13	7	1	273	150	8.1011e-05	0.00196338	0.078	0.794	-0.716
3407	ENSG00000119397	CNTRL	9	+	no	121171158	121171203	121169610	121169816	121171407	121171548	6	9	0	27	194	150	6.45921e-05	0.00172129	0.34	0	0.34
3440	ENSG00000100211	CBY1	22	+	no	38656955	38657143	38656639	38656750	38668016	38668132	0	34	9	29	300	150	0.000268543	0.00478921	0	0.134	-0.134
3458	ENSG00000160710	ADAR	1	-	no	154625062	154625153	154601040	154602626	154627854	154627991	0	62	12	59	240	150	7.66834e-05	0.00188565	0	0.113	-0.113
3467	ENSG00000165916	PSMC3	11	-	yes	47424606	47424711	47422829	47422973	47425866	47425950	0	3	2	0	254	150	5.93186e-06	0.00038419	0	1	-1
3512	ENSG00000204334	ERICH2	2	+	no	170775652	170775719	170771112	170771427	170777146	170777177	1	0	0	7	216	150	2.7419e-05	0.000942063	1	0	1
3515	ENSG00000204334	ERICH2	2	+	no	170777146	170777177	170770936	170771427	170777376	170777425	4	4	10	0	180	150	0.000270363	0.00481045	0.455	1	-0.545
3530	ENSG00000076351	SLC46A1	17	-	no	28400609	28400766	28394641	28399713	28404615	28405468	7	17	13	1	300	150	1.72094e-05	0.000713127	0.171	0.867	-0.696
3546	ENSG00000139998	RAB15	14	-	no	64957939	64958159	64952510	64952571	64971952	64972197	6	10	0	15	300	150	0.000636575	0.00880737	0.231	0	0.231
3564	ENSG00000172548	NIPAL4	5	+	no	157467048	157467105	157463093	157463333	157468721	157468740	40	9	95	1	206	150	4.23632e-05	0.00127666	0.764	0.986	-0.222
3576	ENSG00000092208	GEMIN2	14	+	no	39128279	39128348	39124991	39125036	39131957	39132023	72	0	13	7	218	150	8.15684e-07	0.000105967	1	0.561	0.439
3577	ENSG00000092208	GEMIN2	14	+	no	39133660	39133719	39131772	39132068	39136439	39136541	56	2	16	12	208	150	3.27759e-06	0.000265635	0.953	0.49	0.463
3611	ENSG00000154930	ACSS1	20	-	yes	25023465	25023641	25022939	25023092	25030758	25030958	18	7	11	0	300	150	0.000535668	0.00777026	0.563	1	-0.437
3628	ENSG00000136147	PHF11	13	+	no	49497055	49497217	49495983	49496095	49513058	49513166	5	29	4	0	300	150	1.47153e-05	0.000655713	0.079	1	-0.921
3630	ENSG00000136147	PHF11	13	+	no	49506634	49506756	49495609	49496095	49513058	49513166	42	29	59	0	271	150	2.8867e-11	3.5174e-08	0.445	1	-0.555
3687	ENSG00000147996	CBWD5	9	+	no	65704330	65704547	65702969	65703014	65708901	65708958	2	0	1	7	300	150	5.95177e-05	0.00162821	1	0.067	0.933
3689	ENSG00000147996	CBWD5	9	+	yes	65708901	65708958	65700286	65700337	65720040	65720092	4	0	0	1	206	150	1.4024e-05	0.000641077	1	0	1
3690	ENSG00000147996	CBWD5	9	+	no	65708901	65708958	65702969	65703014	65720040	65720092	4	11	7	0	206	150	6.51791e-06	0.000394378	0.209	1	-0.791
3718	ENSG00000204681	GABBR1	6	-	yes	29629086	29629247	29627485	29627646	29631395	29631599	6	0	1	2	300	150	0.000522964	0.00765195	1	0.2	0.8
3799	ENSG00000138592	USP8	15	+	no	50484274	50484361	50481480	50482065	50489800	50489881	16	122	94	90	236	150	9.37528e-12	1.32514e-08	0.077	0.399	-0.322
3837	ENSG00000139973	SYT16	14	+	no	61995875	61996542	61970131	61970311	62069602	62069815	0	1	3	0	300	150	2.93864e-05	0.000975021	0	1	-1
3849	ENSG00000101104	PABPC1L	20	+	no	44936893	44936976	44936636	44936730	44938060	44938191	20	14	1	17	232	150	1.16685e-05	0.000571675	0.48	0.037	0.443
3860	ENSG00000141568	FOXK2	17	+	no	82600091	82600244	82595781	82596191	82601302	82602405	1	5	7	0	300	150	3.65634e-06	0.000284657	0.091	1	-0.909
3886	ENSG00000101901	ALG13	X	+	no	111721602	111721711	111720094	111720170	111722792	111722857	58	6	98	0	258	150	0.000690806	0.00932403	0.849	1	-0.151
3911	ENSG00000072310	SREBF1	17	-	no	17823517	17823607	17820089	17820521	17836726	17836987	5	138	31	183	239	150	0.000341997	0.00564447	0.022	0.096	-0.074
3948	ENSG00000132549	VPS13B	8	+	no	99507769	99507911	99502835	99502950	99511103	99511340	17	6	45	0	291	150	2.63716e-05	0.000926322	0.594	1	-0.406
3959	ENSG00000106603	COA1	7	-	no	43656032	43656153	43648599	43648652	43665657	43665722	10	47	30	25	270	150	6.03384e-05	0.00163883	0.106	0.4	-0.294
3981	ENSG00000204482	LST1	6	+	no	31587815	31587966	31587254	31587318	31588517	31588757	1	0	0	2	300	150	2.23097e-05	0.000844946	1	0	1
4091	ENSG00000151883	PARP8	5	+	no	50760291	50760362	50759642	50759732	50761820	50761887	19	45	77	29	220	150	2.58898e-07	4.57421e-05	0.224	0.644	-0.42
4126	ENSG00000147649	MTDH	8	+	no	97689037	97689103	97687428	97687605	97690951	97691188	377	55	340	5	215	150	2.25432e-09	1.04814e-06	0.827	0.979	-0.152
4164	ENSG00000157470	FAM81A	15	+	no	59439954	59440123	59438204	59438282	59458549	59458646	7	0	0	6	300	150	2.87565e-08	8.0646e-06	1	0	1
4172	ENSG00000141380	SS18	18	-	no	26068493	26068557	26057588	26057742	26078075	26078160	3	247	19	193	213	150	6.18238e-05	0.00167403	0.008	0.065	-0.057
4189	ENSG00000105202	FBL	19	-	yes	39840413	39840515	39839034	39839205	39846290	39846370	5	8	4	0	251	150	0.000195174	0.00379147	0.272	1	-0.728
4221	ENSG00000100299	ARSA	22	-	yes	50627555	50627792	50627165	50627406	50627990	50628159	21	10	37	0	300	150	2.22262e-06	0.000207226	0.512	1	-0.488
4255	ENSG00000226091	LINC00937	12	-	yes	8385143	8385299	8384104	8384421	8385687	8385846	6	1	0	1	300	150	0.000515903	0.00759898	0.75	0	0.75
4310	ENSG00000249942	NA	4	-	yes	74555990	74556100	74552583	74552832	74584014	74584094	2	14	2	0	259	150	0.000180576	0.00358877	0.076	1	-0.924
4325	ENSG00000149743	TRPT1	11	-	no	64224099	64224210	64223798	64223967	64224284	64224341	24	9	29	0	260	150	3.2132e-05	0.00103032	0.606	1	-0.394
4376	ENSG00000140526	ABHD2	15	+	no	89104181	89104270	89103902	89104044	89113724	89113816	7	0	8	5	238	150	0.000535667	0.00777026	1	0.502	0.498
4377	ENSG00000140526	ABHD2	15	+	yes	89113724	89113824	89088455	89088563	89116321	89116494	270	18	363	2	249	150	9.74338e-06	0.000511571	0.9	0.991	-0.091
4393	ENSG00000065357	DGKA	12	+	no	55938637	55938698	55937977	55938052	55938914	55938942	0	9	8	6	210	150	6.33961e-05	0.00169896	0	0.488	-0.488
4398	ENSG00000065357	DGKA	12	+	yes	55952034	55952099	55951622	55951783	55952340	55952410	136	25	166	2	214	150	2.97598e-07	5.10482e-05	0.792	0.983	-0.191
4401	ENSG00000143776	CDC42BPA	1	-	no	227010877	227011063	227004993	227005111	227016079	227016197	9	42	1	101	300	150	0.00017789	0.00354936	0.097	0.005	0.092
4461	ENSG00000164118	CEP44	4	+	no	174297965	174298062	174283910	174283943	174299071	174299210	11	5	19	0	246	150	0.000185053	0.00365106	0.573	1	-0.427
4476	ENSG00000131368	MRPS25	3	-	yes	15053290	15053467	15047504	15052633	15059368	15059475	126	0	94	7	300	150	0.000589238	0.00836621	1	0.87	0.13
4495	ENSG00000122882	ECD	10	-	no	73163732	73163950	73160433	73160551	73167865	73168008	293	43	240	6	300	150	5.28814e-06	0.000359349	0.773	0.952	-0.179
4549	ENSG00000148110	MFSD14B	9	+	yes	94440984	94441099	94438400	94438528	94444963	94445182	199	0	230	19	264	150	2.56282e-06	0.00023102	1	0.873	0.127
4579	ENSG00000069943	PIGB	15	+	yes	55350698	55350803	55341737	55341802	55354797	55354978	30	10	30	0	254	150	3.89379e-05	0.00119023	0.639	1	-0.361
4580	ENSG00000069943	PIGB	15	+	yes	55350698	55350912	55341737	55341802	55354797	55354978	92	10	65	0	300	150	0.000286416	0.00501775	0.821	1	-0.179
4625	ENSG00000168936	TMEM129	4	-	no	1717515	1717675	1715951	1717428	1718151	1718626	135	46	284	34	300	150	0.000221214	0.00416897	0.595	0.807	-0.212
4626	ENSG00000168936	TMEM129	4	-	no	1717515	1717703	1716600	1717428	1718151	1718235	75	46	158	34	300	150	0.000411506	0.00644485	0.449	0.699	-0.25
4683	ENSG00000145287	PLAC8	4	-	yes	83107803	83107950	83104895	83105020	83109727	83109843	422	1	453	16	296	150	0.000152791	0.0031703	0.995	0.935	0.06
4685	ENSG00000145287	PLAC8	4	-	yes	83134534	83134634	83117883	83117971	83136958	83137075	0	2	1	0	249	150	2.65129e-05	0.000927278	0	1	-1
4766	ENSG00000167550	RHEBL1	12	-	no	49066967	49067035	49066618	49066701	49069034	49069106	9	18	9	1	217	150	0.0004899	0.00730426	0.257	0.862	-0.605
4826	ENSG00000011405	PIK3C2A	11	-	yes	17101277	17101434	17099859	17099969	17102661	17102831	147	19	127	2	300	150	0.000194502	0.00378465	0.795	0.969	-0.174
4829	ENSG00000011405	PIK3C2A	11	-	yes	17129299	17129467	17122701	17122813	17131915	17132038	33	6	66	0	300	150	0.000130008	0.00280976	0.733	1	-0.267
4883	ENSG00000101126	ADNP	20	-	no	50928650	50928825	50903888	50904001	50930825	50931375	42	12	45	1	300	150	0.000370009	0.00594843	0.636	0.957	-0.321
4900	ENSG00000110066	KMT5B	11	-	no	68179469	68179616	68175017	68175183	68185780	68185928	0	36	4	1	296	150	1.23135e-05	0.000591182	0	0.67	-0.67
4902	ENSG00000110066	KMT5B	11	-	no	68179469	68180200	68175017	68175183	68185780	68185928	47	36	40	1	300	150	5.27761e-08	1.26007e-05	0.395	0.952	-0.557
4903	ENSG00000110066	KMT5B	11	-	no	68180131	68180200	68175017	68175183	68185780	68185928	142	36	104	1	218	150	3.20614e-08	8.71478e-06	0.731	0.986	-0.255
4984	ENSG00000157353	FCSK	16	+	no	70462172	70462292	70454594	70454630	70463168	70463272	6	4	0	25	269	150	1.07432e-05	0.000542315	0.455	0	0.455
4988	ENSG00000157353	FCSK	16	+	yes	70469151	70469323	70468848	70468968	70470313	70470426	17	0	11	11	300	150	2.48102e-06	0.000224793	1	0.333	0.667
5009	ENSG00000140943	MBTPS1	16	-	no	84109455	84109583	84101897	84102107	84110712	84110825	2	0	2	3	277	150	0.000323505	0.00543575	1	0.265	0.735
5023	ENSG00000205362	MT1A	16	+	yes	56639263	56639329	56638665	56638766	56639858	56640087	230	10	141	33	215	150	4.64443e-06	0.000324981	0.941	0.749	0.192
5040	ENSG00000176927	EFCAB5	17	+	no	30059544	30059701	30057675	30057890	30073082	30073198	0	1	2	0	300	150	4.45916e-05	0.00129515	0	1	-1
5062	ENSG00000115419	GLS	2	+	yes	190913192	190913364	190910262	190910321	190920214	190920248	254	47	638	42	300	150	0.000103079	0.00236674	0.73	0.884	-0.154
5063	ENSG00000115419	GLS	2	+	no	190913192	190913364	190910262	190910321	190921023	190921056	290	1293	541	566	300	150	0	0	0.101	0.323	-0.222
5064	ENSG00000115419	GLS	2	+	no	190920214	190920248	190910262	190910321	190921023	190921056	57	1293	90	566	183	150	1.03532e-08	3.62218e-06	0.035	0.115	-0.08
5065	ENSG00000115419	GLS	2	+	yes	190920214	190920248	190913192	190913364	190921023	190921056	81	107	192	47	183	150	2.82869e-11	3.5174e-08	0.383	0.77	-0.387
5090	ENSG00000173852	DPY19L1	7	-	no	34989354	34989447	34973513	34973605	34989883	34989941	0	17	10	23	242	150	0.000319172	0.00539372	0	0.212	-0.212
5152	ENSG00000181381	DDX60L	4	-	no	168419301	168419384	168416681	168416797	168420260	168420380	8	7	32	2	232	150	0.000601923	0.00848746	0.425	0.912	-0.487
5153	ENSG00000181381	DDX60L	4	-	no	168419301	168419397	168416681	168416797	168420260	168420380	22	7	84	2	245	150	0.000425641	0.00660643	0.658	0.963	-0.305
5175	ENSG00000029363	BCLAF1	6	-	no	136267028	136267175	136261264	136261477	136268161	136268273	192	77	311	30	296	150	5.83631e-08	1.36602e-05	0.558	0.84	-0.282
5179	ENSG00000029363	BCLAF1	6	-	no	136276467	136276508	136275842	136275989	136277864	136278103	10	13	26	4	190	150	0.000549898	0.00790851	0.378	0.837	-0.459
5246	ENSG00000064989	CALCRL	2	-	no	187387328	187387465	187385544	187385631	187387665	187387756	0	5	8	0	286	150	4.63398e-08	1.15314e-05	0	1	-1
5247	ENSG00000064989	CALCRL	2	-	no	187387328	187387493	187385544	187385631	187387665	187387756	0	5	14	0	300	150	4.16786e-09	1.71251e-06	0	1	-1
5281	ENSG00000087008	ACOX3	4	-	no	8373560	8373628	8370907	8370994	8374977	8375152	22	0	25	9	217	150	0.000121919	0.00268302	1	0.658	0.342
5376	ENSG00000204186	ZDBF2	2	+	no	206280549	206280593	206279539	206279592	206281800	206281909	16	10	32	0	193	150	2.04538e-06	0.000194289	0.554	1	-0.446
5378	ENSG00000204186	ZDBF2	2	+	no	206292013	206292116	206281800	206281909	206297245	206297373	18	24	48	13	252	150	0.000284115	0.00499228	0.309	0.687	-0.378
5435	ENSG00000188603	CLN3	16	-	no	28479643	28479765	28477736	28477877	28482104	28482198	0	45	9	35	271	150	0.000217714	0.00410739	0	0.125	-0.125
5483	ENSG00000120438	TCP1	6	-	yes	159779894	159780087	159778984	159779261	159783940	159784067	0	3	2	0	300	150	4.86307e-06	0.000333673	0	1	-1
5512	ENSG00000141068	KSR1	17	+	no	27601359	27601401	27597267	27597436	27603833	27603888	7	18	26	8	191	150	0.00013933	0.00295573	0.234	0.718	-0.484
5579	ENSG00000147439	BIN3	8	-	no	22636921	22636962	22630441	22630578	22644754	22644803	14	5	25	0	190	150	0.000419559	0.00653683	0.689	1	-0.311
5692	ENSG00000115641	FHL2	2	-	no	105396646	105396697	105386360	105386540	105398969	105399061	63	143	112	90	200	150	2.62413e-05	0.000924489	0.248	0.483	-0.235
5693	ENSG00000072121	ZFYVE26	14	-	yes	67754070	67754212	67753706	67753766	67755050	67755250	51	0	46	6	291	150	0.000700374	0.0094095	1	0.798	0.202
5706	ENSG00000196792	STRN3	14	-	yes	30913523	30913657	30912006	30912182	30929200	30929311	22	5	46	0	283	150	0.00031184	0.00531557	0.7	1	-0.3
5708	ENSG00000196792	STRN3	14	-	no	30918965	30919106	30913523	30913657	30929200	30929311	9	0	11	7	290	150	0.000243052	0.0044825	1	0.448	0.552
5727	ENSG00000124440	HIF3A	19	+	yes	46320442	46320561	46312505	46312653	46321775	46321966	4	3	19	0	268	150	0.000434663	0.00671297	0.427	1	-0.573
5728	ENSG00000124440	HIF3A	19	+	yes	46320446	46320561	46312505	46312653	46321775	46321966	1	3	13	0	264	150	3.04235e-05	0.000994769	0.159	1	-0.841
5873	ENSG00000154556	SORBS2	4	-	no	185684753	185684842	185678795	185678822	185690561	185690611	1	0	0	7	238	150	2.9429e-05	0.000975519	1	0	1
5874	ENSG00000154556	SORBS2	4	-	no	185684753	185684846	185678795	185678822	185690561	185690571	2	0	1	7	242	150	6.26162e-05	0.00168775	1	0.081	0.919
5878	ENSG00000154556	SORBS2	4	-	no	185690561	185690611	185678795	185678822	185775226	185775288	0	1	8	1	199	150	0.000262788	0.00472563	0	0.858	-0.858
5893	ENSG00000068885	IFT80	3	-	yes	160319759	160319939	160307662	160307781	160356012	160356150	36	0	53	8	300	150	0.000573811	0.00818908	1	0.768	0.232
5917	ENSG00000148187	MRRF	9	+	no	122285779	122285946	122285168	122285287	122286038	122286166	42	8	64	0	300	150	4.26013e-05	0.00128225	0.724	1	-0.276
5919	ENSG00000148187	MRRF	9	+	yes	122286038	122286166	122285168	122285287	122313226	122313330	10	0	0	5	277	150	1.98557e-08	6.10106e-06	1	0	1
6033	ENSG00000144445	KANSL1L	2	-	no	210031420	210031546	210029802	210029918	210040419	210040527	1	0	0	4	275	150	2.78576e-05	0.000949253	1	0	1
6137	ENSG00000126746	ZNF384	12	-	yes	6672349	6672532	6670759	6670838	6673215	6673440	67	237	125	155	300	150	4.42791e-06	0.00031673	0.124	0.287	-0.163
6139	ENSG00000126746	ZNF384	12	-	no	6678662	6678710	6678126	6678460	6678945	6679183	107	32	106	7	197	150	0.000206592	0.00394815	0.718	0.92	-0.202
6149	ENSG00000151725	CENPU	4	-	no	184700819	184700881	184697646	184697803	184702088	184702136	26	14	38	1	211	150	2.11057e-05	0.000819549	0.569	0.964	-0.395
6159	ENSG00000157020	SEC13	3	-	yes	10319138	10319172	10318049	10318094	10320610	10321056	11	10	10	0	183	150	6.32948e-05	0.00169896	0.474	1	-0.526
6179	ENSG00000114120	SLC25A36	3	+	no	140966347	140966434	140963126	140963227	140970926	140970993	10	22	30	6	236	150	8.0976e-06	0.000457087	0.224	0.761	-0.537
6183	ENSG00000094975	SUCO	1	+	no	172553259	172553370	172551511	172551626	172555868	172556023	103	14	79	1	260	150	0.00051946	0.00762277	0.809	0.979	-0.17
6192	ENSG00000244479	OR2A1-AS1	7	-	no	144354031	144354160	144343170	144343298	144354981	144355219	0	1	5	0	278	150	1.19896e-05	0.000580772	0	1	-1
6264	ENSG00000184182	UBE2F	2	+	yes	237994743	237994809	237973094	237973225	238025341	238025412	14	7	13	0	215	150	0.000251204	0.00460402	0.583	1	-0.417
6319	ENSG00000151116	UEVLD	11	-	yes	18570213	18570377	18566346	18566482	18588612	18588681	46	11	44	0	300	150	2.64244e-05	0.000926322	0.676	1	-0.324
6321	ENSG00000151116	UEVLD	11	-	yes	18575346	18575412	18566346	18566482	18588612	18588674	0	11	4	0	215	150	1.20468e-07	2.51823e-05	0	1	-1
6342	ENSG00000125885	MCM8	20	+	yes	5972575	5972726	5967829	5968025	5973055	5973196	4	5	3	0	300	150	0.000307666	0.0052724	0.286	1	-0.714
6353	ENSG00000132170	PPARG	3	+	no	12301520	12301849	12287982	12288020	12312379	12312453	9	23	0	23	300	150	0.000327109	0.00547289	0.164	0	0.164
6404	ENSG00000151743	AMN1	12	-	no	31714881	31714951	31709292	31709425	31728970	31729019	0	10	8	11	219	150	0.000308975	0.00528369	0	0.333	-0.333
6432	ENSG00000121281	ADCY7	16	+	yes	50308666	50308792	50308326	50308411	50309547	50309646	83	8	90	0	275	150	0.000333851	0.00554671	0.85	1	-0.15
6436	ENSG00000284299	NA	1	-	yes	211090561	211090690	211082779	211082898	211103495	211103602	4	3	9	0	278	150	0.000734364	0.00967181	0.418	1	-0.582
6451	ENSG00000225190	PLEKHM1	17	-	no	45468208	45468593	45458168	45458439	45475099	45475726	201	4	186	21	300	150	0.000271192	0.00482277	0.962	0.816	0.146
6500	ENSG00000089006	SNX5	20	-	yes	17968374	17968457	17956932	17957037	17968699	17968980	386	40	420	12	232	150	0.00012395	0.00271705	0.862	0.958	-0.096
6506	ENSG00000173114	LRRN3	7	+	no	111099880	111099962	111091126	111091504	111122414	111123593	2	7	24	5	231	150	0.000329494	0.00549716	0.156	0.757	-0.601
6545	ENSG00000289132	NA	X	+	no	80810677	80810780	80810151	80810575	80812110	80812767	2	0	0	6	252	150	5.48826e-06	0.000370101	1	0	1
6551	ENSG00000255036	SUGT1P4-STRA6LP-CCDC180	9	+	no	97350408	97350555	97343339	97343563	97354568	97354713	8	2	0	3	296	150	0.000136518	0.00291304	0.67	0	0.67
6562	ENSG00000079387	SENP1	12	-	yes	48099061	48099154	48097993	48098124	48106027	48106052	1	0	0	9	242	150	3.59111e-05	0.00111605	1	0	1
6564	ENSG00000079387	SENP1	12	-	yes	48101468	48101516	48097736	48098124	48106027	48106046	18	0	18	9	197	150	7.59547e-05	0.00187378	1	0.604	0.396
6589	ENSG00000134058	CDK7	5	+	yes	69252417	69252451	69235116	69235453	69258042	69258153	77	27	72	5	183	150	0.000383047	0.00610801	0.7	0.922	-0.222
6633	ENSG00000151612	ZNF827	4	-	no	145763401	145763468	145763089	145763122	145764974	145765165	1	0	0	2	216	150	2.97691e-05	0.000981269	1	0	1
6644	ENSG00000229043	ZFAND2A-DT	7	+	no	1162961	1163217	1160431	1160623	1163451	1163495	0	3	10	6	300	150	0.000714347	0.00952894	0	0.455	-0.455
6688	ENSG00000104320	NBN	8	-	no	89943252	89943366	89933497	89935612	89953243	89953691	0	1	2	0	263	150	4.42849e-05	0.00129515	0	1	-1
6701	ENSG00000104320	NBN	8	-	no	89981374	89981523	89980733	89980893	89982721	89982855	75	8	129	0	298	150	6.34177e-05	0.00169896	0.825	1	-0.175
6787	ENSG00000147548	NSD3	8	-	yes	38304586	38304757	38295795	38295952	38305247	38305445	21	0	18	6	300	150	0.000227672	0.00426792	1	0.6	0.4
6807	ENSG00000147862	NFIB	9	-	yes	14112998	14113081	14081847	14088326	14116207	14116346	4	4	19	0	232	150	7.42361e-05	0.00184952	0.393	1	-0.607
6822	ENSG00000174099	MSRB3	12	+	yes	65308528	65308655	65279091	65279517	65326825	65326934	30	6	66	0	276	150	0.000110556	0.00249145	0.731	1	-0.269
6862	ENSG00000125944	HNRNPR	1	-	no	23333517	23333631	23323555	23323732	23337753	23337861	454	50	449	9	263	150	6.59086e-07	9.13312e-05	0.838	0.966	-0.128
6924	ENSG00000104164	BLOC1S6	15	+	no	45592134	45592276	45587354	45587525	45605427	45605514	43	11	65	1	291	150	9.29545e-05	0.0021767	0.668	0.971	-0.303
6933	ENSG00000104164	BLOC1S6	15	+	no	45603099	45603187	45587235	45587525	45605427	45605470	48	11	59	1	237	150	0.000291019	0.00507825	0.734	0.974	-0.24
6936	ENSG00000104164	BLOC1S6	15	+	no	45603103	45603187	45587351	45587525	45605427	45605514	44	11	47	1	233	150	0.000648019	0.00890667	0.72	0.968	-0.248
6993	ENSG00000137819	PAQR5	15	+	yes	69389653	69389780	69379882	69380010	69399973	69400115	4	0	5	4	276	150	0.000491858	0.00732727	1	0.405	0.595
7098	ENSG00000040199	PHLPP2	16	-	yes	71714511	71714801	71702597	71702731	71723768	71723812	20	0	17	6	300	150	0.000212882	0.00403562	1	0.586	0.414
7183	ENSG00000174851	YIF1A	11	-	no	66285380	66285536	66284579	66284966	66285700	66285758	425	27	232	2	300	150	0.000180221	0.00358372	0.887	0.983	-0.096
7199	ENSG00000271605	MILR1	17	+	yes	64460821	64460932	64452596	64452866	64465451	64465541	43	18	121	5	260	150	2.25281e-06	0.000209487	0.58	0.933	-0.353
7222	ENSG00000127990	SGCE	7	-	no	94621848	94621995	94618757	94618956	94622515	94622626	2	0	0	11	296	150	6.05776e-06	0.000386209	1	0	1
7225	ENSG00000127990	SGCE	7	-	no	94622515	94622626	94618757	94618956	94623324	94623397	1	136	24	203	260	150	4.74126e-05	0.00135768	0.004	0.064	-0.06
7242	ENSG00000127990	SGCE	7	-	no	94644605	94644667	94639340	94639448	94655989	94656009	1	0	0	6	211	150	2.5705e-05	0.000912876	1	0	1
7256	ENSG00000124116	WFDC3	20	-	no	45788930	45789059	45775416	45775602	45791831	45791875	3	0	0	2	278	150	9.74316e-06	0.000511571	1	0	1
7257	ENSG00000124116	WFDC3	20	-	no	45788930	45789059	45787835	45787982	45791831	45791875	3	0	0	2	278	150	9.74316e-06	0.000511571	1	0	1
7270	ENSG00000169379	ARL13B	3	+	no	93996547	93996684	93995873	93995944	94003658	94003908	6	16	6	0	286	150	1.20623e-05	0.000583081	0.164	1	-0.836
7271	ENSG00000169379	ARL13B	3	+	no	93996562	93996684	93995873	93995944	94003658	94003908	5	16	8	0	271	150	1.07533e-06	0.000128371	0.147	1	-0.853
7305	ENSG00000205744	DENND1C	19	-	yes	6475705	6475751	6475483	6475585	6475836	6475937	1	0	1	4	195	150	0.000255993	0.00465317	1	0.161	0.839
7309	ENSG00000198331	HYLS1	11	+	yes	125891422	125891472	125887667	125887765	125899343	125900617	3	6	6	0	199	150	5.47048e-05	0.00151731	0.274	1	-0.726
7351	ENSG00000122507	BBS9	7	+	no	33352858	33352873	33349067	33349170	33357854	33357995	3	4	5	0	164	150	0.000299894	0.00517301	0.407	1	-0.593
7384	ENSG00000105186	ANKRD27	19	-	no	32646458	32646615	32644324	32644479	32649681	32649792	298	13	93	18	300	150	0.000253678	0.00463493	0.92	0.721	0.199
7466	ENSG00000235590	GNAS-AS1	20	-	no	58848878	58848917	58842432	58842545	58850529	58850878	0	5	1	0	188	150	2.43693e-05	0.000894197	0	1	-1
7467	ENSG00000167491	GATAD2A	19	+	no	19436130	19436219	19385825	19386138	19465339	19465577	25	8	6	21	238	150	1.94756e-05	0.000770648	0.663	0.153	0.51
7468	ENSG00000167491	GATAD2A	19	+	no	19436130	19436219	19385825	19386138	19465344	19465614	10	24	20	1	238	150	7.64816e-08	1.71048e-05	0.208	0.926	-0.718
7472	ENSG00000167491	GATAD2A	19	+	yes	19492580	19492712	19465339	19465614	19495753	19495885	1	0	0	1	281	150	6.94705e-05	0.00180368	1	0	1
7543	ENSG00000108175	ZMIZ1	10	+	yes	79162052	79162133	79139681	79139777	79201583	79201692	108	13	146	2	230	150	0.000309119	0.00528369	0.844	0.979	-0.135
7615	ENSG00000181555	SETD2	3	-	no	47103345	47103423	47097954	47098081	47113875	47114004	2	0	2	3	227	150	0.000534532	0.00776974	1	0.306	0.694
7622	ENSG00000132849	PATJ	1	+	no	62100318	62100408	62084514	62084648	62108436	62108520	2	37	18	36	239	150	0.000217104	0.00410113	0.033	0.239	-0.206
7689	ENSG00000146350	TBC1D32	6	-	yes	121256083	121256285	121255327	121255410	121279120	121279245	2	0	5	8	300	150	0.000680379	0.00921604	1	0.238	0.762
7700	ENSG00000070010	UFD1	22	-	no	19475469	19475602	19471686	19471808	19479082	19479172	101	45	92	12	282	150	0.000532835	0.00775402	0.544	0.803	-0.259
7755	ENSG00000231721	LINC-PINT	7	-	yes	130912109	130912152	130881057	130884396	130912950	130913113	749	143	34	0	192	150	6.69704e-05	0.0017647	0.804	1	-0.196
7756	ENSG00000231721	LINC-PINT	7	-	no	130912109	130912152	130881057	130884396	130945719	130945835	293	27	12	8	192	150	0.000696896	0.00937758	0.894	0.54	0.354
7785	ENSG00000149091	DGKZ	11	+	no	46369940	46370009	46369363	46369550	46371312	46371384	119	14	99	1	218	150	0.000305475	0.00524661	0.854	0.986	-0.132
7804	ENSG00000124570	SERPINB6	6	-	no	2966399	2966590	2959167	2959342	2970695	2971238	1	0	2	3	300	150	0.000286845	0.00501779	1	0.25	0.75
7824	ENSG00000133195	SLC39A11	17	-	no	73084807	73084846	73031555	73031714	73088656	73088775	79	10	84	0	188	150	0.000129443	0.00279926	0.863	1	-0.137
7835	ENSG00000117479	SLC19A2	1	-	no	169477154	169477757	169469963	169470186	169485562	169485941	48	11	23	0	300	150	0.000308936	0.00528369	0.686	1	-0.314
7868	ENSG00000132330	SCLY	2	+	yes	238083247	238083354	238082044	238082209	238091217	238091254	31	0	16	6	256	150	7.21795e-05	0.00183354	1	0.61	0.39
8035	ENSG00000143393	PI4KB	1	-	no	151310210	151310255	151307573	151307801	151315572	151316509	2	158	25	175	194	150	7.10536e-06	0.000415	0.01	0.099	-0.089
8060	ENSG00000155329	ZCCHC10	5	-	yes	133022840	133022906	133000131	133000173	133026496	133026549	0	1	2	0	215	150	4.28223e-05	0.00128561	0	1	-1
8067	ENSG00000106723	SPIN1	9	+	no	88418849	88418951	88388443	88388538	88426381	88426591	9	98	42	120	251	150	0.000333355	0.00554671	0.052	0.173	-0.121
8069	ENSG00000106723	SPIN1	9	+	no	88462495	88462749	88448940	88448989	88468371	88468477	271	24	473	6	300	150	4.31346e-06	0.000311654	0.85	0.975	-0.125
8144	ENSG00000204604	ZNF468	19	-	no	52853871	52854107	52849086	52849213	52854257	52854345	15	8	1	9	300	150	0.000465658	0.00702582	0.484	0.053	0.431
8250	ENSG00000131626	PPFIA1	11	+	no	70349922	70350039	70348188	70348420	70354300	70354452	51	208	107	141	266	150	3.00424e-06	0.000253966	0.121	0.3	-0.179
8258	ENSG00000056277	ZNF280C	X	-	no	130226758	130226905	130220348	130220480	130227681	130227782	19	5	21	0	296	150	0.000560389	0.00803649	0.658	1	-0.342
8274	ENSG00000137504	CREBZF	11	-	no	85661636	85661749	85660334	85660597	85662388	85662457	1	12	11	2	262	150	3.72395e-06	0.000287942	0.046	0.759	-0.713
8300	ENSG00000111785	RIC8B	12	+	yes	106874480	106874567	106870822	106870942	106878986	106879125	0	1	1	0	236	150	7.27245e-05	0.00183943	0	1	-1
8357	ENSG00000152457	DCLRE1C	10	-	yes	14928015	14928152	14922980	14923069	14932853	14932955	18	6	20	0	286	150	0.00027024	0.00481045	0.611	1	-0.389
8388	ENSG00000183077	AFMID	17	+	no	78204827	78204900	78202702	78202751	78205439	78205518	8	0	19	17	222	150	9.32353e-05	0.00218039	1	0.43	0.57
8390	ENSG00000183077	AFMID	17	+	yes	78205092	78205190	78204827	78204900	78205439	78205518	1	6	26	6	247	150	0.000164864	0.00335834	0.092	0.725	-0.633
8399	ENSG00000183077	AFMID	17	+	no	78205945	78206050	78190969	78191060	78206910	78207052	102	125	136	30	254	150	1.31638e-10	1.19271e-07	0.325	0.728	-0.403
8406	ENSG00000264538	SUZ12P1	17	+	yes	30743300	30743369	30735032	30735097	30759490	30759539	14	0	28	10	218	150	0.00040523	0.00635844	1	0.658	0.342
8449	ENSG00000205853	RFPL3S	22	-	yes	32377260	32377349	32370898	32370941	32381147	32381255	4	0	0	1	238	150	1.621e-05	0.000694297	1	0	1
8485	ENSG00000136643	RPS6KC1	1	+	no	213072869	213072986	213071005	213071041	213077695	213077816	0	48	9	28	266	150	6.38578e-05	0.00170687	0	0.153	-0.153
8545	ENSG00000232110	NA	10	+	no	89285035	89285264	89283764	89283891	89291986	89292125	22	0	13	8	300	150	1.27817e-05	0.000604625	1	0.448	0.552
8546	ENSG00000232110	NA	10	+	no	89285081	89285264	89283774	89283891	89291986	89292124	14	0	11	8	300	150	3.68014e-05	0.00113972	1	0.407	0.593
8568	ENSG00000157625	TAB3	X	-	yes	30834050	30834152	30827441	30831575	30842965	30843049	83	14	187	3	251	150	2.11406e-05	0.000820006	0.78	0.974	-0.194
8570	ENSG00000157625	TAB3	X	-	yes	30845932	30846071	30842987	30843049	30846550	30846644	0	62	14	87	288	150	0.000281282	0.00494988	0	0.077	-0.077
8575	ENSG00000085733	CTTN	11	+	no	70421469	70421580	70420399	70420510	70422939	70422995	1066	186	815	265	260	150	0.000417746	0.00651721	0.768	0.64	0.128
8576	ENSG00000085733	CTTN	11	+	no	70422508	70422631	70420385	70420510	70422939	70422995	100	186	19	265	272	150	2.72227e-13	6.41293e-10	0.229	0.038	0.191
8599	ENSG00000139624	CERS5	12	-	yes	50138566	50138617	50135940	50136069	50143073	50143204	18	0	1	4	200	150	3.23666e-06	0.000264932	1	0.158	0.842
8601	ENSG00000139624	CERS5	12	-	no	50142052	50142110	50138566	50138617	50143073	50143204	131	31	132	7	207	150	0.000217477	0.00410511	0.754	0.932	-0.178
8602	ENSG00000139624	CERS5	12	-	yes	50143951	50144057	50143073	50143204	50167100	50167300	104	15	157	2	255	150	3.41731e-05	0.00107433	0.803	0.979	-0.176
8683	ENSG00000177106	EPS8L2	11	+	no	706595	706801	706236	706288	709329	709451	21	248	42	170	300	150	0.000522707	0.00765195	0.041	0.11	-0.069
8694	ENSG00000177106	EPS8L2	11	+	no	721902	721991	721564	721691	722400	722500	262	22	269	2	238	150	7.49135e-06	0.000431131	0.882	0.988	-0.106
8695	ENSG00000177106	EPS8L2	11	+	no	722090	722165	721564	721691	722400	722549	91	22	111	2	224	150	2.46595e-06	0.000224579	0.735	0.974	-0.239
8740	ENSG00000215769	ARHGAP27P1-BPTFP1-KPNA2P3	17	-	yes	64750593	64750723	64749662	64750008	64751806	64751956	0	1	4	0	279	150	1.85008e-05	0.000743736	0	1	-1
8772	ENSG00000104375	STK3	8	-	yes	98579663	98579789	98547959	98548161	98596031	98596169	338	1	200	12	275	150	3.71697e-05	0.00114889	0.995	0.901	0.094
8816	ENSG00000283196	NA	2	-	yes	89580557	89580635	89554089	89554600	89581005	89581140	26	7	29	0	227	150	0.000232932	0.0043389	0.711	1	-0.289
8827	ENSG00000189195	BTBD8	1	+	no	92175062	92175249	92171398	92171460	92176828	92177546	5	1	0	1	300	150	0.000535526	0.00777026	0.714	0	0.714
8868	ENSG00000196187	TMEM63A	1	-	yes	225866573	225866682	225865896	225865967	225867111	225867163	20	6	40	0	258	150	8.13655e-05	0.00197062	0.66	1	-0.34
8874	ENSG00000171953	ATPAF2	17	-	no	18021421	18021663	18021122	18021238	18021744	18021857	10	29	0	37	300	150	9.48795e-05	0.00221298	0.147	0	0.147
8881	ENSG00000127663	KDM4B	19	+	yes	5047475	5047669	5041136	5041251	5071009	5071059	102	0	106	8	300	150	0.000569232	0.00814347	1	0.869	0.131
8885	ENSG00000264324	NA	2	-	yes	74232468	74232647	74231235	74231308	74233401	74233563	11	0	10	4	300	150	0.000609279	0.00856725	1	0.556	0.444
8890	ENSG00000264324	NA	2	-	yes	74328119	74328186	74314944	74315025	74334026	74334177	3	3	11	0	216	150	0.000599027	0.00846012	0.41	1	-0.59
8914	ENSG00000115020	PIKFYVE	2	+	no	208276711	208276830	208273583	208273733	208285725	208285933	30	8	36	0	268	150	7.89825e-05	0.00192877	0.677	1	-0.323
8917	ENSG00000115020	PIKFYVE	2	+	yes	208285725	208285933	208271510	208271691	208288728	208288818	30	6	25	0	300	150	0.000727785	0.00961383	0.714	1	-0.286
8934	ENSG00000180228	PRKRA	2	-	no	178445425	178445535	178444421	178444500	178447455	178447586	1	0	0	2	259	150	2.56127e-05	0.000911879	1	0	1
8996	ENSG00000198964	SGMS1	10	-	no	50340386	50340464	50327277	50327322	50343491	50344246	1	67	9	36	227	150	0.00023402	0.00434385	0.01	0.142	-0.132
9017	ENSG00000120697	ALG5	13	-	no	36985626	36985740	36971976	36972036	36989483	36989555	68	11	91	0	263	150	1.05506e-05	0.000535654	0.779	1	-0.221
9048	ENSG00000119537	KDSR	18	-	yes	63338799	63338883	63331382	63331901	63344409	63344493	60	11	78	1	233	150	0.000192631	0.00375237	0.778	0.98	-0.202
9117	ENSG00000082701	GSK3B	3	-	no	120002045	120002239	119947267	119947351	120093346	120093666	277	10	304	0	300	150	0.00061942	0.00865473	0.933	1	-0.067
9124	ENSG00000204564	C6orf136	6	+	no	30647605	30647846	30647185	30647303	30649557	30649913	54	24	16	28	300	150	0.000663275	0.00904573	0.529	0.222	0.307
9168	ENSG00000161981	SNRNP25	16	+	no	56320	56420	55776	55882	56538	56613	0	30	10	40	249	150	0.000535989	0.00777173	0	0.131	-0.131
9199	ENSG00000185838	GNB1L	22	-	no	19820597	19820723	19812284	19812447	19821227	19821375	17	10	30	0	275	150	2.37528e-06	0.000217443	0.481	1	-0.519
9244	ENSG00000100600	LGMN	14	-	yes	92733681	92733810	92732648	92732815	92741061	92741179	0	3	9	0	278	150	2.51947e-07	4.49637e-05	0	1	-1
9247	ENSG00000100600	LGMN	14	-	no	92741061	92741179	92733681	92733810	92748488	92748627	3	0	0	5	267	150	2.04348e-06	0.000194289	1	0	1
9255	ENSG00000134452	FBH1	10	+	yes	5923620	5923696	5921447	5921569	5924310	5924508	291	20	247	1	225	150	1.95611e-05	0.00077209	0.907	0.994	-0.087
9257	ENSG00000134644	PUM1	1	-	no	30941921	30942123	30941150	30941272	30945345	30945372	175	1	135	13	300	150	3.71954e-05	0.00114889	0.989	0.839	0.15
9258	ENSG00000134644	PUM1	1	-	no	30941997	30942123	30941150	30941272	30945345	30945483	350	1	282	13	275	150	0.000134604	0.00289047	0.995	0.922	0.073
9271	ENSG00000134644	PUM1	1	-	no	31005852	31006031	30981311	30981405	31028795	31028864	0	4	6	0	300	150	3.0403e-07	5.165e-05	0	1	-1
9272	ENSG00000134644	PUM1	1	-	yes	31005852	31006031	30992389	30992660	31028795	31028864	0	2	3	0	300	150	9.54382e-06	0.000504096	0	1	-1
9281	ENSG00000267419	ZNF56P	19	+	yes	19789679	19789821	19786608	19786691	19806280	19806376	0	1	2	0	291	150	4.45662e-05	0.00129515	0	1	-1
9286	ENSG00000006459	KDM7A	7	-	yes	140124620	140124783	140120441	140120529	140126636	140126823	30	6	74	0	300	150	7.35e-05	0.0018413	0.714	1	-0.286
9288	ENSG00000006459	KDM7A	7	-	yes	140139104	140139190	140133538	140133656	140176743	140176983	17	7	20	0	235	150	0.000136876	0.00291893	0.608	1	-0.392
9318	ENSG00000100281	HMGXB4	22	+	no	35263981	35264096	35263795	35263874	35264647	35265567	52	10	18	27	264	150	3.91459e-06	0.000295569	0.747	0.275	0.472
9320	ENSG00000100281	HMGXB4	22	+	yes	35292991	35293114	35288237	35288407	35293606	35295807	96	0	100	11	272	150	6.6833e-05	0.0017624	1	0.834	0.166
9333	ENSG00000151338	MIPOL1	14	+	no	37240432	37240569	37198092	37198278	37247102	37247240	0	2	1	0	286	150	2.33706e-05	0.000874812	0	1	-1
9365	ENSG00000151917	BEND6	6	+	no	57014461	57014525	56992377	56992555	57015132	57015160	0	6	3	0	213	150	1.23418e-06	0.000139779	0	1	-1
9395	ENSG00000196295	GARS1-DT	7	-	no	30551317	30551395	30550567	30550781	30561465	30561516	0	5	4	1	227	150	0.000150796	0.00313627	0	0.726	-0.726
9527	ENSG00000198839	ZNF277	7	+	no	112295868	112295957	112286872	112287074	112296228	112296311	432	16	326	0	238	150	0.000194834	0.00378903	0.944	1	-0.056
9546	ENSG00000175764	TTLL11	9	-	no	122031722	122031856	121988909	121989770	122039271	122039368	0	6	2	0	283	150	5.97176e-06	0.000385179	0	1	-1
9571	ENSG00000101596	SMCHD1	18	+	no	2760651	2760739	2752487	2752552	2762104	2762236	98	8	96	0	237	150	0.00072271	0.00957903	0.886	1	-0.114
9586	ENSG00000008130	NADK	1	-	no	1756738	1756882	1756502	1756608	1757180	1757228	26	95	1	74	293	150	3.08626e-06	0.000257816	0.123	0.007	0.116
9589	ENSG00000141524	TMC6	17	-	yes	78118970	78119046	78117801	78117935	78119296	78119392	20	6	46	0	225	150	7.82205e-05	0.00191609	0.69	1	-0.31
9594	ENSG00000141524	TMC6	17	-	no	78126776	78126906	78126523	78126648	78128611	78128630	100	8	103	0	279	150	0.000496084	0.00738089	0.87	1	-0.13
9596	ENSG00000141524	TMC6	17	-	no	78126776	78126974	78126523	78126648	78128611	78128755	61	8	64	0	300	150	0.000212001	0.0040254	0.792	1	-0.208
9631	ENSG00000165322	ARHGAP12	10	-	yes	31817787	31817886	31814258	31814361	31820386	31820488	188	29	202	3	248	150	9.38318e-07	0.00011635	0.797	0.976	-0.179
9632	ENSG00000165322	ARHGAP12	10	-	no	31839304	31839319	31831738	31831800	31839636	31839711	117	1	125	21	164	150	3.67386e-06	0.000284692	0.991	0.845	0.146
9633	ENSG00000165322	ARHGAP12	10	-	no	31839636	31839711	31831738	31831800	31843460	31843586	43	51	91	16	224	150	3.25877e-08	8.79023e-06	0.361	0.792	-0.431
9662	ENSG00000115207	GTF3C2	2	-	no	27350313	27350632	27343330	27343578	27356738	27356999	4	52	21	40	300	150	0.000164895	0.00335834	0.037	0.208	-0.171
9665	ENSG00000113194	FAF2	5	+	yes	176488950	176489027	176479187	176479256	176492193	176492332	161	1	94	8	226	150	0.000764125	0.00996468	0.991	0.886	0.105
9693	ENSG00000175215	CTDSP2	12	-	yes	57826995	57827123	57824226	57824319	57827551	57827590	1	0	0	1	277	150	6.97689e-05	0.00180877	1	0	1
9729	ENSG00000235954	TTC28-AS1	22	+	no	27935150	27935230	27919375	27919545	27985691	27986392	0	2	1	0	229	150	2.84332e-05	0.000959614	0	1	-1
9824	ENSG00000109113	RAB34	17	-	no	28716902	28716994	28715992	28716058	28717212	28717291	330	22	307	3	241	150	0.00011527	0.00256982	0.903	0.985	-0.082
9835	ENSG00000166897	ELFN2	22	-	yes	37417768	37417919	37367959	37375996	37426871	37427003	5	13	16	0	300	150	2.61681e-08	7.45706e-06	0.161	1	-0.839
9848	ENSG00000238105	GOLGA2P5	12	-	yes	100170564	100170667	100168923	100169199	100170936	100170987	0	1	3	0	252	150	2.73232e-05	0.000941943	0	1	-1
9888	ENSG00000074356	NCBP3	17	-	yes	3840099	3840205	3829242	3829368	3843085	3843151	109	0	75	13	255	150	1.51324e-06	0.000160439	1	0.772	0.228
9891	ENSG00000233834	MACC1-DT	7	+	no	20217787	20217858	20217535	20217622	20218255	20218363	0	1	5	1	220	150	0.000456835	0.00691521	0	0.773	-0.773
9938	ENSG00000101019	UQCC1	20	-	yes	35381917	35382025	35374183	35374256	35394091	35394196	50	0	55	12	257	150	2.42849e-05	0.000894197	1	0.728	0.272
9981	ENSG00000008513	ST3GAL1	8	-	no	133499134	133499189	133475718	133476600	133545773	133545926	84	22	44	0	204	150	6.49754e-06	0.000393934	0.737	1	-0.263
10108	ENSG00000152359	POC5	5	-	yes	75692395	75692500	75690382	75690562	75694654	75694831	63	0	30	5	254	150	0.000637242	0.00881314	1	0.78	0.22
10120	ENSG00000174628	IQCK	16	+	yes	19735352	19735450	19733697	19733827	19827025	19827075	8	1	0	1	247	150	0.000298217	0.00516053	0.829	0	0.829
10125	ENSG00000174628	IQCK	16	+	yes	19763847	19764112	19735352	19735450	19827025	19827137	0	1	3	0	300	150	2.93864e-05	0.000975021	0	1	-1
10158	ENSG00000108021	TASOR2	10	+	no	5709529	5709663	5684860	5685175	5712822	5712918	28	1	2	4	283	150	8.80706e-05	0.00208863	0.937	0.209	0.728
10161	ENSG00000108021	TASOR2	10	+	no	5712393	5712539	5709529	5709663	5712822	5712918	16	14	35	0	295	150	2.32554e-08	6.84794e-06	0.368	1	-0.632
10162	ENSG00000108021	TASOR2	10	+	no	5712822	5712918	5684837	5685175	5717658	5717750	1	7	3	0	245	150	2.26389e-05	0.000854666	0.08	1	-0.92
10171	ENSG00000108021	TASOR2	10	+	no	5735303	5735546	5730486	5731203	5739617	5740497	242	3	142	16	300	150	3.29237e-05	0.00104562	0.976	0.816	0.16
10306	ENSG00000151665	PIGF	2	-	no	46591802	46591925	46581284	46581591	46592474	46592583	9	45	32	34	272	150	0.000273351	0.00484167	0.099	0.342	-0.243
10308	ENSG00000151665	PIGF	2	-	yes	46613693	46613785	46612227	46612344	46616969	46617041	37	8	27	0	241	150	0.000444396	0.00680729	0.742	1	-0.258
10339	ENSG00000183323	CCDC125	5	-	no	69292187	69292362	69285336	69285467	69300011	69300127	3	8	20	1	300	150	5.78679e-06	0.000380078	0.158	0.909	-0.751
10340	ENSG00000183323	CCDC125	5	-	no	69294792	69294900	69285336	69285467	69300011	69300127	0	8	27	1	257	150	2.0181e-10	1.51727e-07	0	0.94	-0.94
10359	ENSG00000260456	C16orf95	16	-	no	87310296	87310333	87305718	87305905	87314970	87315096	0	7	2	0	186	150	3.98789e-06	0.000299185	0	1	-1
10443	ENSG00000245281	ASAH1-AS1	8	+	no	18085241	18085485	18084688	18084939	18086882	18086936	3	0	0	1	300	150	2.93864e-05	0.000975021	1	0	1
10490	ENSG00000177981	ASB8	12	-	no	48150086	48150140	48149528	48149998	48151200	48151305	1	45	22	48	203	150	3.88864e-06	0.000295503	0.016	0.253	-0.237
10504	ENSG00000119242	CCDC92	12	-	yes	123944668	123944740	123944271	123944364	123945703	123945800	2	0	0	3	221	150	6.84046e-06	0.000404882	1	0	1
10551	ENSG00000142920	AZIN2	1	+	no	33092049	33092222	33081154	33081508	33093281	33093400	55	0	35	7	300	150	8.25129e-05	0.00198871	1	0.714	0.286
10572	ENSG00000116209	TMEM59	1	-	yes	54047266	54047372	54043372	54043525	54053355	54053504	9	5	23	0	255	150	6.54303e-05	0.00173969	0.514	1	-0.486
10594	ENSG00000131791	PRKAB2	1	-	yes	147166845	147166939	147162439	147162573	147171988	147172167	8	7	4	0	243	150	0.000635056	0.00879576	0.414	1	-0.586
10607	ENSG00000161267	BDH1	3	-	no	197554561	197554713	197533484	197533561	197555780	197555968	11	3	0	2	300	150	0.000403129	0.00633749	0.647	0	0.647
10643	ENSG00000272168	CASC15	6	+	no	22063019	22063240	22056472	22056690	22110746	22110818	0	4	6	0	300	150	3.0403e-07	5.165e-05	0	1	-1
10653	ENSG00000272168	CASC15	6	+	no	22173997	22174062	22110746	22110920	22191566	22191656	0	1	3	0	214	150	2.489e-05	0.000898492	0	1	-1
10677	ENSG00000165259	HDX	X	-	no	84488023	84488132	84475250	84475397	84502341	84502453	0	3	5	1	258	150	0.000101109	0.00233121	0	0.744	-0.744
10899	ENSG00000146112	PPP1R18	6	-	no	30684407	30684544	30679178	30679389	30687113	30687193	500	4	208	14	286	150	4.29475e-05	0.00128719	0.985	0.886	0.099
10900	ENSG00000146112	PPP1R18	6	-	no	30684407	30686046	30679178	30679389	30687113	30687216	590	4	250	14	300	150	4.85502e-05	0.00138241	0.987	0.899	0.088
10972	ENSG00000148660	CAMK2G	10	-	no	73818208	73818895	73817478	73817554	73819531	73819645	2	35	15	23	300	150	0.000110037	0.00248451	0.028	0.246	-0.218
11012	ENSG00000148634	HERC4	10	-	yes	67988662	67988835	67964791	67966802	67990903	67991015	127	0	129	8	300	150	0.000740268	0.00972421	1	0.89	0.11
11068	ENSG00000133619	KRBA1	7	+	yes	149719545	149719672	149714950	149715066	149720007	149720127	26	1	13	9	276	150	0.000236484	0.00437738	0.934	0.44	0.494
11076	ENSG00000188916	INSYN2A	10	-	no	127153851	127153923	127135429	127138020	127175211	127176400	7	0	1	6	221	150	2.14442e-06	0.000202067	1	0.102	0.898
11078	ENSG00000188916	INSYN2A	10	-	yes	127176876	127177139	127175211	127176400	127195996	127196158	17	0	12	5	300	150	0.00022932	0.00429165	1	0.545	0.455
11090	ENSG00000197168	NEK5	13	-	no	52112267	52112365	52110493	52110577	52119318	52119415	2	4	2	0	247	150	0.000285517	0.00500945	0.233	1	-0.767
11107	ENSG00000115966	ATF2	2	-	no	175074999	175075087	175074504	175074835	175080659	175080765	0	94	10	60	237	150	0.000108085	0.00244512	0	0.095	-0.095
11115	ENSG00000115966	ATF2	2	-	no	175121443	175121540	175118250	175118369	175130137	175130205	55	80	75	34	246	150	9.27016e-05	0.0021751	0.295	0.574	-0.279
11139	ENSG00000151773	CCDC122	13	-	yes	43869330	43869489	43868693	43868803	43874841	43874927	0	1	14	1	300	150	0.000258631	0.00467947	0	0.875	-0.875
11219	ENSG00000013561	RNF14	5	+	no	141974803	141974955	141973582	141973742	141978302	141978394	175	58	291	39	300	150	0.000623071	0.0086783	0.601	0.789	-0.188
11251	ENSG00000138162	TACC2	10	+	yes	122215402	122215451	122210396	122211708	122216626	122216828	11	7	11	0	198	150	0.000203979	0.00390668	0.543	1	-0.457
11262	ENSG00000119729	RHOQ	2	+	yes	46576086	46576251	46543399	46543812	46580927	46581270	114	14	131	2	300	150	0.000453466	0.00690081	0.803	0.97	-0.167
11281	ENSG00000095794	CREM	10	+	no	35137781	35137879	35127456	35127567	35148367	35148491	2	0	1	19	247	150	4.36097e-05	0.00129515	1	0.031	0.969
11302	ENSG00000143614	GATAD2B	1	-	yes	153818039	153818171	153817371	153817542	153818790	153818922	221	0	101	7	281	150	0.000247714	0.00454762	1	0.885	0.115
11372	ENSG00000148908	RGS10	10	-	yes	119515382	119515455	119500079	119500259	119526031	119526094	2	5	1	0	222	150	0.000387159	0.00615968	0.213	1	-0.787
11429	ENSG00000107290	SETX	9	-	no	132269402	132269489	132261355	132264985	132269614	132269702	49	110	77	63	236	150	0.000247893	0.00454805	0.221	0.437	-0.216
11568	ENSG00000248751	NA	22	-	no	30286262	30286376	30286015	30286098	30286824	30286948	9	4	26	0	263	150	0.000323346	0.00543575	0.562	1	-0.438
11577	ENSG00000144278	GALNT13	2	+	no	154446567	154446765	154438591	154438726	154450410	154450745	14	1	0	1	300	150	0.000258631	0.00467947	0.875	0	0.875
11584	ENSG00000137821	LRRC49	15	+	no	70872907	70873223	70853238	70853469	70893583	70893640	9	8	21	1	300	150	0.000345166	0.00567821	0.36	0.913	-0.553
11595	ENSG00000137821	LRRC49	15	+	no	70900921	70901024	70895848	70895936	70904551	70904596	19	6	18	0	252	150	0.000458598	0.00693412	0.653	1	-0.347
11616	ENSG00000156787	TBC1D31	8	+	no	123120054	123120188	123109473	123109620	123126055	123126189	26	6	40	0	283	150	0.000182735	0.00362299	0.697	1	-0.303
11626	ENSG00000131503	ANKHD1	5	+	no	140472238	140472295	140464666	140464776	140482579	140482667	148	32	81	56	206	150	6.19577e-05	0.00167637	0.771	0.513	0.258
11649	ENSG00000198753	PLXNB3	X	+	yes	153766872	153767913	153765470	153765580	153768248	153768428	8	6	14	0	300	150	5.10244e-05	0.0014424	0.4	1	-0.6
11677	ENSG00000168137	SETD5	3	+	no	9434589	9434630	9434333	9434485	9434823	9434882	47	39	66	13	190	150	0.000123563	0.00271026	0.488	0.8	-0.312
11678	ENSG00000168137	SETD5	3	+	no	9436067	9436140	9435727	9435906	9436849	9436888	2	14	30	3	222	150	5.35384e-09	2.10204e-06	0.088	0.871	-0.783
11679	ENSG00000168137	SETD5	3	+	no	9436067	9436140	9435727	9435906	9440455	9440698	0	133	13	79	222	150	7.28609e-06	0.000423456	0	0.1	-0.1
11697	ENSG00000148120	AOPEP	9	+	yes	94928424	94928531	94923985	94924175	94931714	94931833	13	0	22	8	256	150	0.000471663	0.00708919	1	0.617	0.383
11769	ENSG00000109680	TBC1D19	4	+	no	26620612	26620688	26584083	26584292	26637210	26637285	4	0	7	7	225	150	0.000518076	0.00761512	1	0.4	0.6
11781	ENSG00000103226	NOMO3	16	+	no	16247394	16247467	16243160	16243261	16250927	16251080	0	1	1	0	222	150	7.36523e-05	0.00184188	0	1	-1
11833	ENSG00000186654	PRR5	22	+	yes	44732250	44732391	44730883	44731821	44736771	44737662	79	0	82	9	290	150	0.000196104	0.00380744	1	0.825	0.175
11862	ENSG00000266967	AARSD1	17	-	yes	42953723	42953778	42951799	42951894	42955157	42955224	57	10	31	0	204	150	0.000596634	0.00843981	0.807	1	-0.193
11863	ENSG00000266967	AARSD1	17	-	yes	42954875	42954967	42951799	42951894	42955157	42955224	54	10	25	0	241	150	0.0007006	0.0094095	0.771	1	-0.229
11873	ENSG00000185049	NELFA	4	-	no	2007962	2008046	2006997	2007199	2008749	2008942	0	2	10	3	233	150	0.000399344	0.0063003	0	0.682	-0.682
11885	ENSG00000067182	TNFRSF1A	12	-	yes	6331875	6331993	6330852	6330960	6333068	6333147	68	0	70	9	267	150	0.000176746	0.00353052	1	0.814	0.186
11894	ENSG00000220804	LINC01881	2	+	no	242114638	242114741	242094886	242095027	242118964	242119057	20	8	11	0	252	150	0.000537951	0.00779058	0.598	1	-0.402
11895	ENSG00000220804	LINC01881	2	+	no	242116182	242116232	242114638	242114741	242118964	242119057	14	8	10	0	199	150	0.000308417	0.00528014	0.569	1	-0.431
11898	ENSG00000220804	LINC01881	2	+	yes	242122286	242122455	242118964	242119057	242130654	242130812	30	0	7	4	300	150	0.000101725	0.00234173	1	0.467	0.533
11900	ENSG00000220804	LINC01881	2	+	no	242130654	242130812	242118964	242119057	242138783	242138888	0	4	4	0	300	150	7.03588e-07	9.63643e-05	0	1	-1
11921	ENSG00000116698	SMG7	1	+	no	183501130	183501267	183472499	183472649	183502252	183502391	0	4	1	0	286	150	2.80602e-05	0.000954014	0	1	-1
12019	ENSG00000149428	HYOU1	11	-	no	119056278	119056418	119056069	119056167	119057074	119057142	1	0	1	5	289	150	0.00014527	0.00305188	1	0.094	0.906
12081	ENSG00000161955	TNFSF13	17	+	no	7559067	7559297	7558292	7558375	7559845	7559893	3	0	5	5	300	150	0.000457468	0.00691998	1	0.333	0.667
12104	ENSG00000147650	LRP12	8	-	no	104531906	104531963	104508938	104509074	104588818	104589258	75	58	157	34	206	150	9.33255e-06	0.000502706	0.485	0.771	-0.286
12107	ENSG00000148481	MINDY3	10	-	yes	15816834	15816915	15796099	15796172	15833629	15833709	13	8	6	0	230	150	0.000721236	0.00957385	0.515	1	-0.485
12108	ENSG00000148481	MINDY3	10	-	yes	15821655	15821726	15796099	15796172	15833629	15833709	20	8	24	0	220	150	7.50178e-05	0.00186121	0.63	1	-0.37
12128	ENSG00000116127	ALMS1	2	+	no	73550266	73550437	73534823	73534949	73557219	73557354	14	0	1	2	300	150	0.000247741	0.00454762	1	0.2	0.8
12152	ENSG00000165689	ENTR1	9	-	no	136410089	136410239	136408998	136409067	136410327	136410609	25	0	13	15	299	150	3.94338e-08	1.00973e-05	1	0.303	0.697
12196	ENSG00000264920	SP2-DT	17	-	no	47893899	47893958	47891218	47891581	47895702	47895844	0	2	16	0	208	150	1.45896e-06	0.000155752	0	1	-1
12198	ENSG00000217576	NA	13	-	yes	52183975	52184114	52180581	52180654	52186682	52186823	27	6	48	0	288	150	0.000130181	0.00281007	0.701	1	-0.299
12201	ENSG00000258984	UBE2F-SCLY	2	+	yes	238091217	238091254	238082044	238082209	238094419	238094522	0	2	6	0	186	150	2.1809e-06	0.000204415	0	1	-1
12225	ENSG00000080822	CLDND1	3	-	no	98521652	98521696	98521132	98521442	98522848	98522955	10	330	32	290	193	150	0.000384462	0.00612505	0.023	0.079	-0.056
12228	ENSG00000080822	CLDND1	3	-	no	98521652	98521703	98521132	98521442	98522848	98522875	9	330	43	290	200	150	1.63676e-06	0.000169229	0.02	0.1	-0.08
12231	ENSG00000080822	CLDND1	3	-	no	98521652	98521718	98521132	98521442	98522848	98522922	6	330	33	290	215	150	4.78639e-06	0.000332283	0.013	0.074	-0.061
12282	ENSG00000137941	TTLL7	1	-	yes	83952186	83952387	83951844	83951976	83998930	83999092	0	6	2	0	300	150	6.24026e-06	0.000386852	0	1	-1
12348	ENSG00000148773	MKI67	10	-	no	128114927	128116007	128113426	128113602	128116490	128116536	150	0	139	19	300	150	1.94341e-07	3.69207e-05	1	0.785	0.215
12355	ENSG00000059145	UNKL	16	-	yes	1413845	1414009	1403167	1403344	1414614	1414697	7	0	20	19	300	150	0.000119145	0.00263791	1	0.345	0.655
12356	ENSG00000059145	UNKL	16	-	yes	1413845	1414055	1403167	1403344	1414614	1414691	32	0	37	19	300	150	5.65341e-07	8.15383e-05	1	0.493	0.507
12363	ENSG00000196459	TRAPPC2	X	-	no	13734043	13734185	13720427	13720497	13734524	13734620	8	5	14	0	291	150	0.000114137	0.00255262	0.452	1	-0.548
12395	ENSG00000119707	RBM25	14	+	no	73064971	73065093	73058532	73058705	73071626	73071747	61	164	16	166	271	150	1.27569e-05	0.000604259	0.171	0.051	0.12
12445	ENSG00000242588	NA	7	+	yes	128608117	128608213	128591849	128592017	128615859	128615970	35	9	100	2	245	150	0.000166463	0.00338443	0.704	0.968	-0.264
12446	ENSG00000242588	NA	7	+	yes	128609486	128609579	128608117	128608213	128615859	128615970	156	0	127	21	242	150	2.34549e-08	6.84961e-06	1	0.789	0.211
12448	ENSG00000133710	SPINK5	5	+	yes	148124764	148124837	148123832	148123960	148125523	148125613	2	0	0	2	222	150	1.69818e-05	0.0007093	1	0	1
12457	ENSG00000221838	AP4M1	7	+	no	100102674	100102746	100101879	100101968	100103408	100103519	8	0	12	10	221	150	0.000154018	0.00318827	1	0.449	0.551
12458	ENSG00000221838	AP4M1	7	+	no	100102674	100102781	100101865	100101968	100103408	100103519	15	0	27	10	256	150	0.00026048	0.00471051	1	0.613	0.387
12484	ENSG00000261780	LINC02582	18	+	no	73327030	73327188	73324976	73325193	73332462	73332581	0	6	9	10	300	150	0.000717527	0.00955333	0	0.31	-0.31
12485	ENSG00000261780	LINC02582	18	+	no	73327087	73327188	73324940	73325193	73332462	73332581	0	6	12	10	250	150	0.000216632	0.00409573	0	0.419	-0.419
12537	ENSG00000133193	FAM104A	17	-	no	73227164	73227264	73207352	73209768	73232085	73232367	558	36	400	7	249	150	0.000645841	0.00889198	0.903	0.972	-0.069
12552	ENSG00000182993	C12orf60	12	+	no	14899168	14899290	14803676	14803751	14904006	14906586	3	0	0	2	271	150	9.79704e-06	0.000511571	1	0	1
12647	ENSG00000135917	SLC19A3	2	-	no	227702591	227702691	227702168	227702320	227717942	227718001	0	1	1	0	249	150	7.18163e-05	0.00183012	0	1	-1
12661	ENSG00000105926	PALS2	7	+	no	24623662	24623784	24573267	24573593	24641715	24641868	31	12	55	0	271	150	4.92964e-07	7.34995e-05	0.588	1	-0.412
12662	ENSG00000105926	PALS2	7	+	no	24623665	24623784	24573451	24573593	24641715	24641868	41	12	66	0	268	150	1.02598e-06	0.000125014	0.657	1	-0.343
12686	ENSG00000118900	UBN1	16	+	no	4877384	4877474	4876870	4877111	4880082	4880445	64	15	88	0	239	150	3.96524e-07	6.31151e-05	0.728	1	-0.272
12694	ENSG00000137807	KIF23	15	+	no	69440767	69441079	69440307	69440487	69444789	69445041	475	27	182	39	300	150	7.99853e-06	0.000454399	0.898	0.7	0.198
12721	ENSG00000005189	REXO5	16	+	no	20806951	20807091	20806444	20806721	20813189	20813302	7	6	8	0	289	150	0.000157923	0.00324204	0.377	1	-0.623
12734	ENSG00000182504	CEP97	3	+	no	101728835	101728937	101727382	101727541	101731839	101731953	15	0	19	6	251	150	0.000658123	0.0089963	1	0.654	0.346
12750	ENSG00000249624	NA	21	+	no	33266011	33266175	33252661	33252830	33268393	33268517	6	0	4	6	300	150	7.05989e-05	0.00181581	1	0.25	0.75
12824	ENSG00000104218	CSPP1	8	+	no	67172768	67172973	67172415	67172555	67175295	67175436	57	48	15	45	300	150	0.000442985	0.00680284	0.373	0.143	0.23
12839	ENSG00000148488	ST8SIA6	10	-	yes	17390530	17390620	17359513	17359600	17453558	17453657	0	2	2	0	239	150	1.64757e-05	0.000698231	0	1	-1
12845	ENSG00000125257	ABCC4	13	-	yes	95188452	95188542	95186700	95186892	95194835	95194937	122	15	255	4	239	150	6.24829e-05	0.0016867	0.836	0.976	-0.14
12902	ENSG00000111880	RNGTT	6	-	no	88801563	88801632	88769773	88769874	88844356	88844521	13	6	21	0	218	150	0.000121926	0.00268302	0.599	1	-0.401
12960	ENSG00000136478	TEX2	17	-	no	64160800	64160933	64154841	64154967	64171099	64171199	153	10	184	0	282	150	0.000122276	0.00268839	0.891	1	-0.109
13024	ENSG00000163812	ZDHHC3	3	-	no	44932906	44932990	44929305	44929436	44933117	44933199	26	187	42	78	233	150	1.37545e-05	0.000635312	0.082	0.257	-0.175
13105	ENSG00000215386	MIR99AHG	21	+	no	16589352	16589467	16537378	16537439	16594339	16594454	0	6	4	1	264	150	0.000170943	0.00344381	0	0.694	-0.694
13134	ENSG00000101187	SLCO4A1	20	+	yes	62664933	62665088	62642502	62642553	62667744	62667910	36	8	53	0	300	150	4.07072e-05	0.00123649	0.692	1	-0.308
13151	ENSG00000225648	SBDSP1	7	+	no	72830691	72830813	72829464	72829783	72831601	72831798	175	67	49	52	271	150	0.000267293	0.00478124	0.591	0.343	0.248
13188	ENSG00000123496	IL13RA2	X	-	yes	115010643	115010828	115009520	115009666	115013768	115013889	31	7	60	0	300	150	3.81469e-05	0.0011701	0.689	1	-0.311
13220	ENSG00000173085	COQ2	4	-	no	83267089	83267208	83263823	83264363	83267585	83267774	21	74	3	91	268	150	3.32058e-05	0.0010514	0.137	0.018	0.119
13235	ENSG00000196704	AMZ2	17	+	yes	68248639	68248705	68205480	68206238	68250187	68250470	372	0	296	15	215	150	2.14381e-05	0.000830631	1	0.932	0.068
13310	ENSG00000136100	VPS36	13	-	no	52417436	52417679	52417056	52417141	52417991	52418056	8	33	0	78	300	150	0.000135386	0.00289763	0.108	0	0.108
13314	ENSG00000179715	PCED1B	12	+	no	47216221	47216689	47104112	47104195	47235006	47236660	34	11	50	1	300	150	0.000127182	0.00275956	0.607	0.962	-0.355
13339	ENSG00000213020	ZNF611	19	-	no	52707420	52707542	52706653	52706864	52714014	52714141	1	0	3	6	271	150	0.000554448	0.00796098	1	0.217	0.783
13351	ENSG00000213020	ZNF611	19	-	no	52723870	52723989	52721152	52721267	52728729	52728831	8	3	0	4	268	150	0.000138967	0.00295293	0.599	0	0.599
13386	ENSG00000166579	NDEL1	17	+	yes	8463319	8463354	8460008	8460160	8466929	8467658	87	253	66	78	184	150	0.000353999	0.00578547	0.219	0.408	-0.189
13414	ENSG00000114770	ABCC5	3	-	yes	183982450	183982624	183981726	183981874	183982773	183983007	58	0	54	7	300	150	0.00038523	0.00613451	1	0.794	0.206
13424	ENSG00000237094	NA	1	-	yes	502464	502661	501603	501620	504979	505103	0	9	3	0	300	150	1.06342e-06	0.000127379	0	1	-1
13425	ENSG00000237094	NA	1	-	yes	502861	502955	501587	501620	504979	505103	1	9	7	0	243	150	3.09278e-07	5.20412e-05	0.064	1	-0.936
13431	ENSG00000216937	CCDC7	10	+	no	32571858	32571893	32567669	32567891	32583033	32583307	1	3	1	0	184	150	0.000345055	0.00567821	0.214	1	-0.786
13441	ENSG00000153201	RANBP2	2	+	no	108763236	108768388	108758412	108758548	108771700	108771871	162	14	143	0	300	150	2.17409e-05	0.000839603	0.853	1	-0.147
13444	ENSG00000184162	NR2C2AP	19	-	no	19202469	19202575	19202057	19202398	19202790	19202881	128	2	62	11	255	150	0.000119632	0.00264538	0.974	0.768	0.206
13455	ENSG00000116353	MECR	1	-	yes	29220716	29220921	29216587	29216685	29223139	29223260	0	1	2	0	300	150	4.45916e-05	0.00129515	0	1	-1
13456	ENSG00000116353	MECR	1	-	yes	29220837	29220921	29216587	29216685	29223139	29223260	0	1	3	0	233	150	2.62086e-05	0.000924351	0	1	-1
13461	ENSG00000116353	MECR	1	-	no	29223139	29223260	29220716	29220921	29230730	29230901	0	5	2	0	270	150	6.4345e-06	0.000393373	0	1	-1
13470	ENSG00000163249	CCNYL1	2	+	no	207733946	207734047	207726841	207726876	207737410	207737446	98	53	345	59	250	150	1.17903e-05	0.000574653	0.526	0.778	-0.252
13497	ENSG00000072571	HMMR	5	+	no	163467700	163467748	163464722	163464802	163469640	163469829	10	49	31	30	197	150	0.000119563	0.00264538	0.134	0.44	-0.306
13506	ENSG00000235703	EOLA2-DT	X	+	no	149943650	149943762	149941789	149941847	149944017	149944100	1	0	1	7	261	150	0.000198678	0.00383341	1	0.076	0.924
13507	ENSG00000235703	EOLA2-DT	X	+	no	149943650	149943762	149942183	149942329	149944017	149944100	1	0	0	1	261	150	7.09502e-05	0.00181937	1	0	1
13511	ENSG00000235703	EOLA2-DT	X	+	no	149962582	149962716	149960764	149960948	150015950	150016140	0	1	1	0	283	150	6.9321e-05	0.00180112	0	1	-1
13513	ENSG00000177728	TMEM94	17	+	yes	75485870	75485998	75485395	75485547	75486289	75486339	144	11	140	0	277	150	0.000108059	0.00244512	0.876	1	-0.124
13541	ENSG00000197506	SLC28A3	9	-	no	84310411	84310587	84309628	84309714	84313358	84313454	1	0	3	3	300	150	0.000588621	0.00836329	1	0.333	0.667
13552	ENSG00000178852	EFCAB13	17	+	no	47361377	47361521	47345015	47345098	47370436	47370508	0	4	6	0	293	150	3.0817e-07	5.20412e-05	0	1	-1
13623	ENSG00000159348	CYB5R1	1	-	yes	202966527	202966600	202965886	202966109	202967190	202967257	3	4	3	0	222	150	0.000350433	0.00574571	0.336	1	-0.664
13717	ENSG00000267374	MIR924HG	18	-	no	39233402	39233530	39206916	39208789	39327765	39327951	0	1	2	0	277	150	4.44671e-05	0.00129515	0	1	-1
13727	ENSG00000267374	MIR924HG	18	-	no	39327765	39327951	39207022	39208039	39535457	39535615	1	0	0	6	300	150	3.15153e-05	0.00101147	1	0	1
13729	ENSG00000267374	MIR924HG	18	-	no	39327765	39327951	39208598	39208789	39535457	39535615	2	0	0	2	300	150	1.45517e-05	0.000651161	1	0	1
13755	ENSG00000138646	HERC5	4	+	yes	88486114	88486228	88479352	88479507	88489165	88489336	85	96	246	64	263	150	1.82545e-09	8.95891e-07	0.336	0.687	-0.351
13756	ENSG00000138646	HERC5	4	+	yes	88487068	88487179	88479352	88479507	88489165	88489336	176	96	353	64	260	150	1.83024e-06	0.000180774	0.514	0.761	-0.247
13757	ENSG00000138646	HERC5	4	+	yes	88487068	88487179	88479352	88479507	88493011	88493155	2	6	10	0	260	150	2.70097e-06	0.000238009	0.161	1	-0.839
13768	ENSG00000164087	POC1A	3	-	yes	52122378	52122477	52096568	52096712	52125112	52125181	23	5	36	0	248	150	0.000643124	0.00887019	0.736	1	-0.264
13827	ENSG00000025293	PHF20	20	+	yes	35858301	35858381	35847349	35847434	35869437	35869551	39	7	50	0	229	150	0.000247478	0.00454753	0.785	1	-0.215
13883	ENSG00000126870	DYNC2I1	7	+	yes	158884563	158884619	158879683	158879989	158887020	158887075	83	15	137	1	205	150	1.7356e-06	0.000174205	0.802	0.99	-0.188
13905	ENSG00000168434	COG7	16	-	no	23391961	23392234	23388775	23389086	23392379	23392523	18	19	6	48	300	150	8.61797e-05	0.00204929	0.321	0.059	0.262
13910	ENSG00000138942	RNF185	22	+	no	31182968	31183066	31160242	31160303	31187046	31187270	6	71	21	52	247	150	0.000751533	0.00983562	0.049	0.197	-0.148
13931	ENSG00000168779	SHOX2	3	-	no	158105057	158105129	158102677	158102886	158105678	158106160	1	36	10	19	221	150	0.000102629	0.00235945	0.019	0.263	-0.244
13948	ENSG00000239697	TNFSF12	17	+	no	7553586	7553825	7550942	7550978	7556777	7556902	11	5	0	10	300	150	6.11456e-06	0.000386852	0.524	0	0.524
13959	ENSG00000167525	PROCA1	17	-	no	28706679	28706763	28704707	28704843	28710870	28711086	2	0	0	3	233	150	6.49671e-06	0.000393934	1	0	1
14012	ENSG00000147010	SH3KBP1	X	-	yes	19836124	19836282	19746317	19746441	19887306	19887440	235	10	209	0	300	150	0.000647631	0.00890667	0.922	1	-0.078
14013	ENSG00000147010	SH3KBP1	X	-	yes	19836150	19836282	19746317	19746441	19887306	19887330	125	10	89	0	281	150	0.000459556	0.00694265	0.87	1	-0.13
14044	ENSG00000048392	RRM2B	8	-	no	102232148	102232304	102225917	102226034	102238826	102238961	147	20	320	5	300	150	2.43298e-06	0.000222149	0.786	0.97	-0.184
14045	ENSG00000048392	RRM2B	8	-	no	102234724	102234845	102232148	102232304	102238826	102238939	11	44	0	93	270	150	9.28467e-06	0.000501641	0.122	0	0.122
14088	ENSG00000153113	CAST	5	+	no	96740744	96740783	96740037	96740118	96741265	96741317	40	534	137	493	188	150	8.37721e-09	3.08753e-06	0.056	0.181	-0.125
14281	ENSG00000117616	RSRP1	1	-	no	25244453	25244498	25243549	25243633	25245149	25245301	49	55	19	0	194	150	3.84935e-08	9.9285e-06	0.408	1	-0.592
14291	ENSG00000099992	TBC1D10A	22	-	no	30304530	30304630	30299443	30299551	30326672	30326901	173	0	125	19	249	150	3.48156e-08	9.311e-06	1	0.799	0.201
14292	ENSG00000099992	TBC1D10A	22	-	no	30304530	30304651	30299443	30299551	30326672	30326901	58	0	43	19	270	150	1.87697e-08	5.81796e-06	1	0.557	0.443
14314	ENSG00000162980	ARL5A	2	-	yes	151791757	151791908	151789751	151789882	151803006	151803324	0	2	1	0	300	150	2.23097e-05	0.000844946	0	1	-1
14316	ENSG00000162980	ARL5A	2	-	yes	151812356	151812440	151806820	151806972	151814168	151814316	214	15	288	0	233	150	3.90818e-06	0.000295569	0.902	1	-0.098
14318	ENSG00000162980	ARL5A	2	-	yes	151815138	151815199	151806820	151806972	151828388	151828441	1	0	3	5	210	150	0.000703517	0.00943527	1	0.3	0.7
14341	ENSG00000174899	SLC66A1L	3	+	no	157553229	157553340	157543245	157543509	157569306	157569917	75	7	135	0	260	150	0.000275048	0.00486874	0.861	1	-0.139
14383	ENSG00000026297	RNASET2	6	-	yes	166934090	166934136	166931043	166931118	166938894	166939008	200	17	237	1	195	150	1.02298e-05	0.000523126	0.9	0.995	-0.095
14441	ENSG00000247081	BAALC-AS1	8	-	no	103268691	103268843	103268390	103268472	103285837	103285902	2	0	0	4	300	150	8.06504e-06	0.000455978	1	0	1
14445	ENSG00000110713	NUP98	11	-	no	3685972	3686194	3683199	3683441	3691346	3691489	1122	7	338	15	300	150	2.48097e-05	0.000898231	0.988	0.918	0.07
14446	ENSG00000110713	NUP98	11	-	no	3686063	3686194	3683199	3683441	3691346	3691489	533	7	169	15	280	150	4.28214e-05	0.00128561	0.976	0.858	0.118
14455	ENSG00000110713	NUP98	11	-	yes	3744508	3744649	3735190	3735324	3753315	3753408	680	72	448	10	290	150	1.22747e-06	0.000139701	0.83	0.959	-0.129
14489	ENSG00000257489	NA	12	-	no	100198843	100198972	100180552	100180716	100199519	100199783	1	5	5	0	278	150	1.16807e-05	0.000571675	0.097	1	-0.903
14562	ENSG00000176783	RUFY1	5	+	no	179580946	179581012	179577074	179577136	179585795	179585865	88	16	154	1	215	150	4.67602e-07	7.09149e-05	0.793	0.991	-0.198
14664	ENSG00000091656	ZFHX4	8	+	no	76842654	76842771	76833337	76833406	76848994	76849071	2	4	50	4	266	150	0.00060162	0.00848657	0.22	0.876	-0.656
14696	ENSG00000130803	ZNF317	19	+	no	9157833	9158075	9157267	9157394	9158825	9158908	40	1	15	21	300	150	2.02846e-09	9.81886e-07	0.952	0.263	0.689
14697	ENSG00000130803	ZNF317	19	+	no	9157979	9158075	9156611	9157394	9158825	9158908	85	1	50	21	245	150	1.63602e-08	5.20813e-06	0.981	0.593	0.388
14734	ENSG00000175348	TMEM9B	11	-	no	8962091	8962183	8956189	8956298	8964208	8964442	46	21	78	6	241	150	0.000124346	0.00272236	0.577	0.89	-0.313
14739	ENSG00000267645	NA	7	-	yes	102667089	102667264	102666076	102666163	102668914	102669004	15	0	16	6	300	150	0.000341319	0.00563591	1	0.571	0.429
14808	ENSG00000130958	SLC35D2	9	-	yes	96321997	96322080	96320709	96321341	96324090	96324169	173	20	192	4	232	150	0.000374697	0.00600194	0.848	0.969	-0.121
14824	ENSG00000166575	TMEM135	11	+	no	87071522	87071615	87067693	87067821	87091361	87091395	29	0	34	7	242	150	0.000530205	0.0077204	1	0.751	0.249
14825	ENSG00000166575	TMEM135	11	+	no	87157340	87157406	87091361	87091395	87236637	87236684	1	7	34	1	215	150	1.52802e-08	4.92226e-06	0.091	0.96	-0.869
14844	ENSG00000075539	FRYL	4	-	no	48684672	48684795	48634290	48634490	48710518	48710698	6	6	36	1	272	150	4.89367e-05	0.00139117	0.355	0.952	-0.597
14845	ENSG00000075539	FRYL	4	-	no	48710518	48710698	48684672	48684795	48780077	48780248	9	12	41	3	300	150	5.80834e-06	0.000380541	0.273	0.872	-0.599
14867	ENSG00000044446	PHKA2	X	-	no	18902791	18902910	18901484	18901603	18905757	18905815	11	48	2	91	268	150	0.000252129	0.00461617	0.114	0.012	0.102
14930	ENSG00000113552	GNPDA1	5	-	no	142012287	142012339	142011911	142012041	142012994	142013030	1	114	13	105	201	150	0.000256915	0.00465965	0.007	0.085	-0.078
15028	ENSG00000162241	SLC25A45	11	-	no	65380533	65380622	65380131	65380175	65381874	65381969	0	1	1	0	238	150	7.25873e-05	0.00183764	0	1	-1
15029	ENSG00000162241	SLC25A45	11	-	no	65380533	65380632	65380131	65380175	65381874	65381969	0	1	1	0	248	150	7.18874e-05	0.00183012	0	1	-1
15031	ENSG00000162241	SLC25A45	11	-	no	65381914	65381969	65380131	65380175	65382485	65382646	0	2	9	0	204	150	2.63562e-06	0.000234409	0	1	-1
15034	ENSG00000109685	NSD2	4	+	no	1893729	1893909	1871433	1871542	1900625	1900766	10	92	37	90	300	150	0.000401193	0.00632318	0.052	0.171	-0.119
15044	ENSG00000109685	NSD2	4	+	no	1939653	1939778	1935143	1935262	1951071	1951180	108	72	96	5	274	150	9.82116e-11	9.13264e-08	0.451	0.913	-0.462
15058	ENSG00000137177	KIF13A	6	-	no	17771113	17771218	17763692	17764946	17771907	17772059	9	64	43	42	254	150	5.18123e-07	7.59685e-05	0.077	0.377	-0.3
15127	ENSG00000197363	ZNF517	8	+	no	144803640	144803767	144802869	144802947	144804124	144804238	7	6	5	0	276	150	0.000388385	0.00617363	0.388	1	-0.612
15140	ENSG00000080823	MOK	14	-	no	102265822	102265912	102251916	102251995	102278605	102278694	0	2	4	0	239	150	6.06594e-06	0.000386209	0	1	-1
15141	ENSG00000080823	MOK	14	-	no	102265822	102265912	102251916	102251995	102283477	102283592	18	53	29	14	239	150	2.07145e-05	0.00080702	0.176	0.565	-0.389
15143	ENSG00000080823	MOK	14	-	no	102278605	102278694	102251916	102251995	102283477	102283592	3	53	12	14	238	150	1.55283e-05	0.000674884	0.034	0.351	-0.317
15144	ENSG00000080823	MOK	14	-	no	102278605	102278694	102265822	102265912	102283477	102283592	1	27	24	52	238	150	0.000169386	0.00342611	0.023	0.225	-0.202
15158	ENSG00000262304	NA	17	-	yes	3609308	3610972	3592066	3592383	3621236	3621412	1	0	0	2	300	150	2.23097e-05	0.000844946	1	0	1
15194	ENSG00000123136	DDX39A	19	-	no	14410420	14410605	14409741	14410334	14410988	14411172	75	125	20	141	300	150	9.95928e-07	0.000122195	0.231	0.066	0.165
15226	ENSG00000124356	STAMBP	2	+	no	73829404	73829510	73828966	73829070	73830844	73831059	34	12	33	1	255	150	0.000733009	0.00966118	0.625	0.951	-0.326
15239	ENSG00000124356	STAMBP	2	+	no	73871792	73872417	73870142	73870352	73873351	73873601	1	0	0	6	300	150	3.15153e-05	0.00101147	1	0	1
15240	ENSG00000124356	STAMBP	2	+	no	73871954	73872417	73869706	73870352	73873351	73873497	1	0	4	6	300	150	0.000728554	0.0096168	1	0.25	0.75
15306	ENSG00000090989	EXOC1	4	+	yes	55891314	55891422	55890222	55890386	55892634	55892711	198	14	181	0	257	150	3.58114e-05	0.00111394	0.892	1	-0.108
15309	ENSG00000124786	SLC35B3	6	-	yes	8417401	8417494	8416883	8416995	8420720	8420828	23	10	29	0	242	150	1.41531e-05	0.000644475	0.588	1	-0.412
15311	ENSG00000124786	SLC35B3	6	-	yes	8419579	8419677	8416883	8416995	8420720	8420828	29	10	19	0	247	150	0.000170021	0.00343503	0.638	1	-0.362
15333	ENSG00000100503	NIN	14	-	yes	50821873	50822000	50806736	50806818	50830463	50830517	37	0	70	16	276	150	4.0229e-05	0.00122547	1	0.704	0.296
15334	ENSG00000100503	NIN	14	-	yes	50821873	50822077	50805916	50806818	50830463	50830479	64	0	109	16	300	150	3.13126e-05	0.00100955	1	0.773	0.227
15510	ENSG00000166352	IFTAP	11	+	no	36597643	36597730	36594545	36594915	36610080	36610239	0	3	1	0	236	150	0.00011156	0.0025061	0	1	-1
15517	ENSG00000166352	IFTAP	11	+	no	36636050	36636117	36633283	36633438	36648015	36648155	79	0	37	10	216	150	2.08474e-06	0.000196969	1	0.72	0.28
15523	ENSG00000164066	INTU	4	+	yes	127663380	127663584	127656635	127656721	127669035	127669154	1	0	1	4	300	150	0.000143434	0.0030187	1	0.111	0.889
15538	ENSG00000285130	NA	9	+	no	69249374	69249485	69248011	69248224	69251034	69251364	216	23	285	1	260	150	4.3527e-08	1.09083e-05	0.844	0.994	-0.15
15560	ENSG00000175592	FOSL1	11	-	no	65894013	65894116	65892644	65893296	65900240	65900419	2303	21	477	24	252	150	7.75532e-07	0.000103551	0.985	0.922	0.063
15562	ENSG00000175592	FOSL1	11	-	no	65894013	65894121	65892048	65893296	65900240	65900388	2363	21	502	24	257	150	1.09474e-06	0.000129811	0.985	0.924	0.061
15602	ENSG00000164219	PGGT1B	5	-	yes	115230975	115231021	115221823	115222008	115236389	115236522	49	12	100	2	195	150	5.9579e-05	0.00162822	0.759	0.975	-0.216
15610	ENSG00000164933	SLC25A32	8	-	yes	103404775	103404861	103403163	103403324	103407633	103407784	137	11	137	0	235	150	0.000123173	0.00270338	0.888	1	-0.112
15612	ENSG00000049283	EPN3	17	+	no	50536028	50536199	50532724	50532844	50536420	50536591	2	0	0	1	300	150	4.45916e-05	0.00129515	1	0	1
15616	ENSG00000049283	EPN3	17	+	no	50536048	50536199	50532737	50532844	50536420	50536625	1	0	0	1	300	150	6.8046e-05	0.00177397	1	0	1
15650	ENSG00000156313	RPGR	X	-	yes	38287093	38288041	38276586	38276772	38290958	38291024	48	2	13	10	300	150	2.20541e-05	0.000844946	0.923	0.394	0.529
15651	ENSG00000156313	RPGR	X	-	yes	38287860	38288041	38276586	38276772	38290958	38291024	28	2	5	10	300	150	6.52961e-06	0.000394411	0.875	0.2	0.675
15653	ENSG00000156313	RPGR	X	-	yes	38287864	38288041	38276586	38276772	38290958	38291024	29	2	5	10	300	150	5.02278e-06	0.000341975	0.879	0.2	0.679
15698	ENSG00000231473	RB1-DT	13	-	no	48297602	48297940	48296161	48297130	48302338	48302492	1	3	1	0	300	150	9.50442e-05	0.00221356	0.143	1	-0.857
15709	ENSG00000186625	KATNA1	6	-	no	149597062	149597189	149594872	149595234	149597506	149597641	43	0	29	6	276	150	0.000233342	0.00433966	1	0.724	0.276
15729	ENSG00000175449	RFESD	5	+	no	95653116	95653214	95652136	95652331	95654060	95654236	7	9	12	0	247	150	8.44898e-06	0.000467219	0.321	1	-0.679
15750	ENSG00000284770	TBCE	1	+	no	235419416	235419515	235414432	235414618	235427139	235427239	0	2	3	0	248	150	9.93098e-06	0.000513729	0	1	-1
15759	ENSG00000284770	TBCE	1	+	yes	235434203	235434280	235414432	235414618	235437321	235437474	0	1	1	0	226	150	7.33936e-05	0.0018413	0	1	-1
15780	ENSG00000115204	MPV17	2	-	yes	27317077	27317234	27312679	27312772	27322447	27322522	8	0	0	3	300	150	4.05028e-07	6.38932e-05	1	0	1
15783	ENSG00000115204	MPV17	2	-	yes	27322447	27322522	27316790	27317234	27323051	27323054	6	0	0	1	224	150	5.27733e-05	0.00148117	1	0	1
15786	ENSG00000223509	WHAMMP1	15	-	no	32524470	32524600	32522692	32523213	32526812	32526978	19	32	29	8	279	150	0.000134366	0.00288805	0.242	0.661	-0.419
15790	ENSG00000285906	NA	3	-	yes	11207241	11207398	11194992	11195204	11225699	11225877	1	21	6	3	300	150	0.000111372	0.00250346	0.023	0.5	-0.477
15867	ENSG00000143479	DYRK3	1	+	no	206636874	206636968	206635578	206635780	206637649	206637761	7	20	25	9	243	150	0.00014869	0.00310894	0.178	0.632	-0.454
15872	ENSG00000164961	WASHC5	8	-	yes	125067591	125067719	125063521	125063651	125073152	125073324	188	10	210	0	277	150	0.00025425	0.00463859	0.911	1	-0.089
16057	ENSG00000118058	KMT2A	11	+	no	118496723	118496804	118496260	118496367	118497935	118498073	2	68	15	42	230	150	3.6414e-05	0.0011297	0.019	0.189	-0.17
16104	ENSG00000175061	SNHG29	17	+	no	16460892	16461245	16440184	16440253	16462832	16462941	2	0	0	2	300	150	1.45517e-05	0.000651161	1	0	1
16147	ENSG00000162769	FLVCR1	1	+	yes	212863724	212863869	212858274	212859190	212872677	212872818	16	7	42	0	294	150	7.39903e-06	0.000427263	0.538	1	-0.462
16167	ENSG00000126070	AGO3	1	+	yes	35984469	35984548	35982620	35982712	36004340	36004475	6	0	0	3	228	150	8.42849e-07	0.000107909	1	0	1
16188	ENSG00000015568	RGPD5	2	+	no	109808749	109808895	109808173	109808404	109813459	109813655	1	0	0	2	295	150	2.2681e-05	0.000855342	1	0	1
16192	ENSG00000151287	TEX30	13	-	yes	102769310	102769541	102768259	102768311	102773681	102773755	71	14	33	0	300	150	0.000136466	0.00291304	0.717	1	-0.283
16197	ENSG00000112877	CEP72	5	+	yes	624470	624579	620068	620261	633768	633947	64	2	21	11	258	150	1.76617e-05	0.000724007	0.949	0.526	0.423
16213	ENSG00000162604	TM2D1	1	-	no	61686791	61686921	61683451	61683546	61694696	61694770	31	65	6	70	279	150	7.56022e-05	0.00187033	0.204	0.044	0.16
16220	ENSG00000162604	TM2D1	1	-	yes	61724287	61724425	61709328	61709437	61724919	61725050	0	4	1	0	287	150	2.80783e-05	0.000954014	0	1	-1
16290	ENSG00000087903	RFX2	19	-	no	6026162	6026237	6016089	6016271	6110392	6110482	8	0	5	6	224	150	8.25913e-05	0.00198871	1	0.358	0.642
16377	ENSG00000171793	CTPS1	1	+	no	41007455	41007545	41006050	41006094	41008658	41008890	154	2	174	17	239	150	0.000416089	0.00649422	0.98	0.865	0.115
16411	ENSG00000089177	KIF16B	20	-	yes	16356329	16356452	16335925	16336015	16370585	16370636	0	4	4	0	272	150	7.87902e-07	0.000103808	0	1	-1
16419	ENSG00000134324	LPIN1	2	+	no	11763022	11763286	11746633	11746671	11765532	11765733	0	11	7	6	300	150	0.000116017	0.00258321	0	0.368	-0.368
16500	ENSG00000137434	C6orf52	6	-	no	10687479	10687561	10686965	10687164	10694493	10694533	1	2	12	0	231	150	0.00047003	0.00707132	0.245	1	-0.755
16505	ENSG00000050426	LETMD1	12	+	yes	51052091	51052207	51048342	51049185	51055834	51056021	30	26	37	1	265	150	1.149e-07	2.43121e-05	0.395	0.954	-0.559
16508	ENSG00000050426	LETMD1	12	+	yes	51053777	51053860	51049033	51049185	51055834	51055848	86	26	76	1	232	150	5.30129e-07	7.74076e-05	0.681	0.98	-0.299
16513	ENSG00000050426	LETMD1	12	+	yes	51053811	51053860	51049033	51049185	51055834	51056021	52	26	53	1	198	150	2.42772e-07	4.39929e-05	0.602	0.976	-0.374
16557	ENSG00000185024	BRF1	14	-	yes	105241264	105241414	105226633	105226760	105252506	105252579	36	6	45	0	299	150	0.000390931	0.00619737	0.751	1	-0.249
16564	ENSG00000006715	VPS41	7	-	no	38728340	38728434	38726908	38726988	38728541	38728586	0	74	13	87	243	150	0.000180214	0.00358372	0	0.084	-0.084
16582	ENSG00000137764	MAP2K5	15	+	yes	67563282	67563350	67550033	67550082	67585889	67585930	15	14	26	2	217	150	0.000149514	0.00312122	0.425	0.9	-0.475
16583	ENSG00000137764	MAP2K5	15	+	yes	67580753	67580823	67550033	67550082	67585889	67585930	21	14	32	2	219	150	0.000226442	0.00424937	0.507	0.916	-0.409
16601	ENSG00000233806	LINC01237	2	+	no	241934073	241934210	241882559	241882635	241965926	241966047	4	0	2	5	286	150	6.29892e-05	0.0016939	1	0.173	0.827
16607	ENSG00000080189	SLC35C2	20	-	yes	46358690	46358763	46358386	46358558	46364370	46364458	0	2	10	0	222	150	2.28786e-06	0.000211216	0	1	-1
16612	ENSG00000186566	GPATCH8	17	-	yes	44464471	44464544	44436477	44436545	44503325	44503391	19	6	56	0	222	150	4.50121e-05	0.00130373	0.681	1	-0.319
16616	ENSG00000186566	GPATCH8	17	-	yes	44474828	44474903	44436477	44436545	44503325	44503389	11	6	11	0	224	150	0.00032035	0.00540844	0.551	1	-0.449
16618	ENSG00000229358	DPY19L1P1	7	-	yes	32590878	32591004	32585976	32586136	32593183	32593306	27	0	43	9	275	150	0.000368596	0.00594249	1	0.723	0.277
16695	ENSG00000233527	ZNF529-AS1	19	+	yes	36574820	36574900	36573344	36573555	36593845	36593931	6	4	7	0	229	150	0.000455481	0.00691503	0.496	1	-0.504
16730	ENSG00000151491	EPS8	12	-	no	15684168	15684302	15682892	15682972	15789160	15789381	0	92	13	69	283	150	2.84945e-05	0.000960373	0	0.091	-0.091
16882	ENSG00000176383	B3GNT4	12	+	no	122204521	122204684	122203708	122203801	122206317	122208952	1	11	11	5	300	150	0.000160783	0.00329168	0.043	0.524	-0.481
16883	ENSG00000176383	B3GNT4	12	+	no	122204521	122204684	122203708	122203801	122206729	122207062	1	2	2	0	300	150	0.000767561	0.00999725	0.2	1	-0.8
16903	ENSG00000140694	PARN	16	-	no	14482269	14482388	14460722	14461834	14482637	14482827	0	3	1	0	268	150	3.0699e-05	0.000994769	0	1	-1
16916	ENSG00000140694	PARN	16	-	yes	14591912	14592033	14584748	14584791	14593300	14593378	0	2	1	0	270	150	2.46668e-05	0.000896735	0	1	-1
16932	ENSG00000172795	DCP2	5	+	no	113007937	113008042	113003941	113004077	113010755	113010807	69	16	66	0	254	150	1.9301e-06	0.000187885	0.718	1	-0.282
16953	ENSG00000112511	PHF1	6	+	yes	33413735	33413831	33413408	33413557	33414040	33414109	169	21	138	1	245	150	8.20335e-06	0.000460613	0.831	0.988	-0.157
17032	ENSG00000119636	BBOF1	14	+	no	74034027	74034171	74029183	74029249	74040564	74040645	33	0	22	5	293	150	0.000430774	0.00666163	1	0.693	0.307
17068	ENSG00000135597	REPS1	6	-	no	138926400	138926478	138921036	138921124	138929976	138929997	23	33	41	7	227	150	3.14777e-06	0.000260491	0.315	0.795	-0.48
17069	ENSG00000135597	REPS1	6	-	no	138926400	138926481	138921036	138921124	138929976	138930098	54	33	74	7	230	150	8.67226e-06	0.000474985	0.516	0.873	-0.357
17079	ENSG00000128563	PRKRIP1	7	+	yes	102397619	102397698	102395976	102396537	102399547	102399648	198	12	126	0	228	150	0.000600863	0.00847927	0.916	1	-0.084
17084	ENSG00000152779	SLC16A12	10	-	yes	89443755	89443859	89441107	89441251	89462378	89462624	0	1	4	0	253	150	1.71121e-05	0.00071138	0	1	-1
17088	ENSG00000133678	TMEM254	10	+	no	80086230	80086258	80082144	80082204	80090379	80090412	1	0	0	1	177	150	7.59883e-05	0.00187378	1	0	1
17103	ENSG00000171103	TRMT61B	2	-	yes	28865016	28865119	28861117	28861308	28869578	28870295	28	0	47	12	252	150	0.000118333	0.00262488	1	0.7	0.3
17135	ENSG00000167100	SAMD14	17	-	no	50125090	50125360	50124919	50124971	50129516	50129754	5	0	0	3	300	150	1.37224e-06	0.000149659	1	0	1
17193	ENSG00000135541	AHI1	6	-	no	135315901	135316040	135309956	135311298	135318518	135318616	0	2	2	0	288	150	1.493e-05	0.000657812	0	1	-1
17243	ENSG00000105223	PLD3	19	+	no	40365552	40365585	40348583	40348724	40366418	40366510	11	3	1	14	182	150	4.52581e-06	0.000320489	0.751	0.056	0.695
17246	ENSG00000105223	PLD3	19	+	no	40365552	40365585	40348664	40348768	40366418	40366510	13	8	2	19	182	150	0.00010016	0.00231474	0.573	0.08	0.493
17278	ENSG00000115657	ABCB6	2	-	yes	219217669	219217807	219216363	219216465	219218124	219218190	1	3	22	1	287	150	0.000205467	0.00393304	0.148	0.92	-0.772
17403	ENSG00000196141	SPATS2L	2	+	no	200378140	200378371	200329430	200329480	200383866	200384017	12	5	0	12	300	150	1.35109e-06	0.000148267	0.545	0	0.545
17421	ENSG00000166278	C2	6	+	no	31934165	31934299	31933866	31933965	31935922	31935990	5	0	1	2	283	150	0.000649399	0.00892192	1	0.209	0.791
17452	ENSG00000169064	ZBBX	3	-	no	167288866	167288983	167282237	167282495	167298304	167298458	1	0	0	4	266	150	2.7687e-05	0.000946179	1	0	1
17499	ENSG00000114857	NKTR	3	+	no	42627199	42627227	42621004	42621516	42630545	42630575	5	10	15	2	177	150	0.00043272	0.00668707	0.298	0.864	-0.566
17500	ENSG00000114857	NKTR	3	+	yes	42627199	42630575	42620015	42621516	42631170	42631316	10	15	37	0	300	150	2.46815e-10	1.71009e-07	0.25	1	-0.75
17501	ENSG00000114857	NKTR	3	+	yes	42630545	42630575	42619818	42621516	42631170	42631316	15	15	14	0	179	150	5.69763e-06	0.000379155	0.456	1	-0.544
17516	ENSG00000112242	E2F3	6	+	yes	20488112	20488248	20481205	20481425	20490167	20493714	42	6	68	0	285	150	0.000330281	0.0055077	0.787	1	-0.213
17525	ENSG00000254995	STX16-NPEPL1	20	+	yes	58659622	58659634	58651433	58652138	58667489	58667597	41	77	65	31	161	150	1.2574e-05	0.000600423	0.332	0.661	-0.329
17558	ENSG00000228262	LINC01320	2	+	no	34691590	34691669	34677813	34677927	34713578	34713773	1	0	1	7	228	150	0.000206399	0.00394696	1	0.086	0.914
17607	ENSG00000079156	OSBPL6	2	+	yes	178339671	178339764	178338990	178339094	178344285	178344360	3	3	6	0	242	150	0.0006864	0.0092752	0.383	1	-0.617
17608	ENSG00000079156	OSBPL6	2	+	no	178339671	178339764	178338990	178339094	178349223	178349389	1	34	9	12	242	150	4.40434e-05	0.00129515	0.018	0.317	-0.299
17610	ENSG00000079156	OSBPL6	2	+	no	178344285	178344360	178339671	178339764	178349223	178349389	6	0	1	3	224	150	0.000105277	0.00240313	1	0.182	0.818
17629	ENSG00000185379	RAD51D	17	-	no	35106127	35106249	35103453	35103544	35106385	35106481	4	49	22	32	271	150	3.22394e-05	0.00103283	0.043	0.276	-0.233
17630	ENSG00000185379	RAD51D	17	-	no	35106987	35107061	35106385	35106481	35107365	35107447	7	0	12	7	223	150	0.000627616	0.00873127	1	0.536	0.464
17631	ENSG00000185379	RAD51D	17	-	no	35106987	35107122	35106185	35106481	35107365	35107447	30	0	34	7	284	150	0.000399385	0.0063003	1	0.72	0.28
17635	ENSG00000185379	RAD51D	17	-	no	35107365	35107447	35106127	35106481	35118500	35118619	14	0	12	5	231	150	0.000455859	0.00691503	1	0.609	0.391
17663	ENSG00000125846	ZNF133	20	+	yes	18305007	18305178	18288539	18288604	18305680	18305807	2	0	0	6	300	150	6.24026e-06	0.000386852	1	0	1
17673	ENSG00000125846	ZNF133	20	+	no	18306705	18306816	18306297	18306393	18315068	18316978	0	35	8	26	260	150	0.000272432	0.00483509	0	0.151	-0.151
17806	ENSG00000231890	DARS1-AS1	2	+	no	136003244	136003367	136000412	136000479	136007195	136007748	0	4	8	4	272	150	0.000267528	0.00478124	0	0.524	-0.524
17843	ENSG00000100568	VTI1B	14	-	no	67662476	67662535	67659730	67659922	67674374	67674632	593	49	597	6	208	150	1.40568e-08	4.68597e-06	0.897	0.986	-0.089
17889	ENSG00000245937	SLC12A2-DT	5	-	yes	128061143	128061244	127965882	127966928	128082734	128083097	43	11	79	0	250	150	1.4499e-06	0.000155726	0.701	1	-0.299
17903	ENSG00000245937	SLC12A2-DT	5	-	no	128076946	128077093	127965884	127966928	128082969	128083070	0	3	1	0	296	150	3.06515e-05	0.000994769	0	1	-1
17914	ENSG00000214770	NA	14	-	yes	64337400	64337529	64335834	64336720	64337897	64338599	0	2	2	0	278	150	1.52475e-05	0.00066764	0	1	-1
17928	ENSG00000147394	ZNF185	X	+	yes	152915137	152915203	152914709	152914833	152917130	152917169	0	1	7	0	215	150	1.79487e-05	0.000729845	0	1	-1
17952	ENSG00000110011	DNAJC4	11	+	yes	64231870	64231964	64230431	64230940	64233893	64234184	56	0	18	7	243	150	6.13358e-06	0.000386852	1	0.613	0.387
17971	ENSG00000106686	SPATA6L	9	-	no	4627752	4627856	4625326	4625566	4629090	4629168	6	7	0	10	253	150	0.00036866	0.00594249	0.337	0	0.337
18067	ENSG00000196756	SNHG17	20	-	no	38422290	38422368	38421005	38421098	38426418	38426503	0	3	5	0	227	150	1.39576e-06	0.000151756	0	1	-1
18070	ENSG00000196756	SNHG17	20	-	no	38425934	38426052	38421005	38421098	38426418	38426503	2	3	1	0	267	150	0.00038867	0.00617538	0.272	1	-0.728
18106	ENSG00000119787	ATL2	2	-	no	38354066	38354177	38318884	38319019	38377142	38377262	0	2	5	2	260	150	0.000622745	0.00867717	0	0.591	-0.591
18107	ENSG00000119787	ATL2	2	-	no	38354066	38354177	38343267	38343512	38377142	38377262	3	88	13	46	260	150	0.000252819	0.00462643	0.019	0.14	-0.121
18148	ENSG00000103227	LMF1	16	-	no	933990	934145	911015	911079	934243	934254	1	19	13	11	300	150	4.56833e-05	0.001321	0.026	0.371	-0.345
18235	ENSG00000223960	CHROMR	2	+	no	178426365	178426505	178413653	178414113	178430694	178430889	19	0	23	6	289	150	0.000605321	0.00852176	1	0.666	0.334
18248	ENSG00000138434	ITPRID2	2	+	no	181896029	181896079	181892614	181892660	181896907	181896964	165	10	186	0	199	150	0.000451717	0.00689055	0.926	1	-0.074
18277	ENSG00000185761	ADAMTSL5	19	-	yes	1508442	1508570	1507997	1508109	1510149	1510258	10	4	21	0	277	150	0.000475928	0.00713997	0.575	1	-0.425
18322	ENSG00000038945	MSR1	8	-	yes	16175186	16175300	16168457	16168870	16177885	16177988	27	0	1	2	263	150	0.000312413	0.00532021	1	0.222	0.778
18329	ENSG00000005059	MCUB	4	+	yes	109660194	109660365	109560208	109560436	109682581	109682742	9	0	1	3	300	150	3.69832e-05	0.00114434	1	0.143	0.857
18337	ENSG00000108509	CAMTA2	17	-	no	4982088	4982227	4981677	4981831	4982756	4982892	22	30	47	14	288	150	0.000254234	0.00463859	0.276	0.636	-0.36
18378	ENSG00000104361	NIPAL2	8	-	no	98217038	98217286	98212404	98212501	98222478	98222600	1	0	0	2	300	150	2.23097e-05	0.000844946	1	0	1
18412	ENSG00000107036	RIC1	9	+	no	5753535	5753646	5753199	5753238	5754840	5754930	29	16	56	1	260	150	4.40071e-07	6.79054e-05	0.511	0.97	-0.459
18448	ENSG00000136425	CIB2	15	-	no	78111164	78111276	78109234	78109382	78123704	78123739	62	11	38	0	261	150	0.000206418	0.00394696	0.764	1	-0.236
18453	ENSG00000136425	CIB2	15	-	no	78123704	78123739	78111164	78111276	78131164	78131225	30	1	21	10	184	150	0.000430673	0.00666163	0.961	0.631	0.33
18486	ENSG00000245213	GALNT7-DT	4	-	no	173166123	173166299	173143391	173145511	173166644	173166790	2	3	6	0	300	150	0.000188091	0.00368835	0.25	1	-0.75
18489	ENSG00000245213	GALNT7-DT	4	-	yes	173166644	173166790	173164344	173166299	173167961	173168054	4	4	14	0	295	150	5.96953e-05	0.00163013	0.337	1	-0.663
18516	ENSG00000003436	TFPI	2	-	no	187513615	187513646	187503647	187503770	187520541	187520613	109	0	113	10	180	150	0.000353907	0.00578547	1	0.904	0.096
18519	ENSG00000003436	TFPI	2	-	yes	187520541	187520613	187503647	187503770	187544503	187544637	0	5	9	1	221	150	2.76441e-06	0.00024003	0	0.859	-0.859
18553	ENSG00000121957	GPSM2	1	+	no	108882579	108882625	108876981	108877228	108885506	108885578	0	4	1	0	195	150	2.62112e-05	0.000924351	0	1	-1
18587	ENSG00000175354	PTPN2	18	-	yes	12817155	12817265	12814324	12814355	12825809	12825944	120	15	89	0	259	150	2.3177e-05	0.000869407	0.822	1	-0.178
18588	ENSG00000175354	PTPN2	18	-	yes	12817155	12817365	12814196	12814355	12825809	12825944	324	15	243	0	300	150	8.86046e-05	0.00209989	0.915	1	-0.085
18611	ENSG00000132952	USPL1	13	+	yes	30653147	30653305	30646931	30647057	30657473	30660766	46	0	39	7	300	150	0.000207293	0.00395609	1	0.736	0.264
18628	ENSG00000135253	KCP	7	-	yes	128885096	128885270	128884780	128884863	128886463	128886557	0	1	5	0	300	150	1.297e-05	0.000611077	0	1	-1
18687	ENSG00000164929	BAALC	8	+	no	103200657	103200762	103140758	103141057	103212918	103213085	0	3	1	0	254	150	3.07135e-05	0.000994769	0	1	-1
18803	ENSG00000128050	PAICS	4	+	yes	56446356	56446377	56436137	56436328	56446694	56446873	0	1	6	0	170	150	2.06179e-05	0.000805031	0	1	-1
18827	ENSG00000171234	UGT2B7	4	+	yes	69089471	69089603	69051362	69051602	69098539	69098688	100	23	219	0	281	150	6.67633e-12	9.82978e-09	0.699	1	-0.301
18831	ENSG00000127720	METTL25	12	+	yes	82477280	82477352	82476298	82476718	82478931	82479166	0	1	4	0	221	150	1.50936e-05	0.000663369	0	1	-1
18832	ENSG00000283761	NA	1	+	no	99974970	99975069	99970010	99970162	99993536	99993741	5	11	0	30	248	150	0.00064521	0.00889099	0.216	0	0.216
18860	ENSG00000022277	RTF2	20	+	yes	56472325	56472415	56471613	56471669	56473300	56473360	14	8	15	0	239	150	8.31668e-05	0.0019951	0.523	1	-0.477
18879	ENSG00000088305	DNMT3B	20	+	no	32806208	32806327	32802384	32802470	32807761	32807903	10	96	54	61	268	150	3.14446e-09	1.37176e-06	0.055	0.331	-0.276
18882	ENSG00000119408	NEK6	9	+	no	124292848	124293013	124257962	124258085	124301935	124302054	58	426	58	132	300	150	4.57941e-06	0.000321706	0.064	0.18	-0.116
18921	ENSG00000080947	CROCCP3	1	-	no	16484822	16484906	16484232	16484464	16485568	16485665	0	11	4	1	233	150	4.45646e-05	0.00129515	0	0.72	-0.72
18997	ENSG00000244187	TMEM141	9	+	yes	136791946	136792030	136791390	136791777	136792250	136792346	265	20	316	4	233	150	0.000184624	0.0036487	0.895	0.981	-0.086
19003	ENSG00000136231	IGF2BP3	7	-	yes	23361533	23361597	23351304	23351586	23468481	23468542	50	14	66	2	213	150	0.000262135	0.00472563	0.716	0.959	-0.243
19052	ENSG00000065559	MAP2K4	17	+	no	12054888	12054991	12020869	12021001	12095574	12095694	5	3	23	0	252	150	0.000659494	0.00901156	0.498	1	-0.502
19080	ENSG00000198646	NCOA6	20	-	yes	34758804	34758933	34757219	34758104	34768463	34768586	110	18	119	3	278	150	0.000381181	0.006081	0.767	0.955	-0.188
19113	ENSG00000266835	GAPLINC	18	+	yes	3473953	3474142	3467126	3467270	3478755	3478978	1	26	9	15	300	150	0.000450515	0.00687757	0.019	0.231	-0.212
19251	ENSG00000244649	LINC02086	17	+	no	48687496	48687710	48683238	48683417	48704000	48704212	0	2	5	0	300	150	4.17076e-06	0.000307038	0	1	-1
19252	ENSG00000244649	LINC02086	17	+	no	48700611	48700696	48683238	48683417	48704000	48704245	0	2	5	0	234	150	3.66535e-06	0.000284657	0	1	-1
19300	ENSG00000017260	ATP2C1	3	+	yes	130979248	130979419	130975331	130975488	130980581	130980679	388	25	411	5	300	150	0.000130478	0.00281303	0.886	0.976	-0.09
19317	ENSG00000118985	ELL2	5	-	no	95932631	95932713	95919423	95919545	95943001	95943049	84	370	107	123	231	150	3.00484e-09	1.35051e-06	0.128	0.361	-0.233
19357	ENSG00000116754	SRSF11	1	+	no	70231858	70231975	70228421	70228555	70232267	70232375	189	237	274	106	266	150	8.27007e-09	3.08753e-06	0.31	0.593	-0.283
19381	ENSG00000163359	COL6A3	2	-	no	237387581	237388184	237380914	237381499	237396726	237396847	3	0	0	2	300	150	9.54382e-06	0.000504096	1	0	1
19393	ENSG00000104852	SNRNP70	19	+	no	49102113	49103587	49101389	49101471	49104633	49104735	30	1393	158	855	300	150	0	0	0.011	0.085	-0.074
19400	ENSG00000091129	NRCAM	7	-	no	108168276	108168402	108160360	108160492	108175321	108175357	1	3	1	0	275	150	0.000119997	0.00265089	0.154	1	-0.846
19425	ENSG00000109861	CTSC	11	-	no	88328111	88328196	88312387	88312554	88334936	88335082	69	279	53	508	234	150	0.000360041	0.00584938	0.137	0.063	0.074
19426	ENSG00000109861	CTSC	11	-	no	88328111	88328196	88320810	88326443	88334936	88335082	119	10	101	0	234	150	0.000344198	0.00567285	0.884	1	-0.116
19471	ENSG00000103540	CCP110	16	+	no	19524779	19525019	19523938	19524088	19525718	19525861	0	2	5	0	300	150	4.17076e-06	0.000307038	0	1	-1
19472	ENSG00000103540	CCP110	16	+	no	19524779	19525224	19523941	19524088	19525718	19525799	0	2	3	0	300	150	9.54382e-06	0.000504096	0	1	-1
19489	ENSG00000112541	PDE10A	6	-	yes	165448927	165448977	165435236	165435377	165450241	165450362	34	0	29	7	199	150	0.000272991	0.00484014	1	0.757	0.243
19524	ENSG00000186104	CYP2R1	11	-	no	14890431	14890469	14885775	14885917	14891363	14891530	0	6	1	0	187	150	2.41249e-05	0.000891712	0	1	-1
19539	ENSG00000198203	SULT1C2	2	+	no	108298566	108298661	108294228	108294354	108300899	108300935	5	1	0	2	244	150	0.000188309	0.00369056	0.755	0	0.755
19546	ENSG00000124788	ATXN1	6	-	yes	16753232	16753347	16657775	16657901	16761297	16761370	24	17	81	12	264	150	0.00051788	0.00761512	0.445	0.793	-0.348
19574	ENSG00000197857	ZNF44	19	-	no	12293231	12293375	12275955	12276082	12294691	12294794	0	15	12	25	293	150	0.000315686	0.00535273	0	0.197	-0.197
19615	ENSG00000185418	TARS3	15	-	no	101655866	101656020	101654393	101654730	101656921	101657036	8	35	0	56	300	150	0.000446541	0.00683073	0.103	0	0.103
19656	ENSG00000037474	NSUN2	5	-	no	6631872	6631977	6625563	6625669	6632598	6632756	499	139	580	32	254	150	5.22449e-12	8.91075e-09	0.679	0.915	-0.236
19757	ENSG00000139436	GIT2	12	-	yes	109934021	109934085	109929803	109933190	109938379	109938568	39	11	72	0	213	150	1.68658e-06	0.000170765	0.714	1	-0.286
19849	ENSG00000149089	APIP	11	-	no	34895009	34895110	34890503	34890552	34916227	34916379	239	108	209	37	250	150	0.000154979	0.00320254	0.57	0.772	-0.202
19937	ENSG00000173210	ABLIM3	5	+	yes	149239758	149239888	149233228	149233300	149244880	149245015	359	14	285	0	279	150	0.00020213	0.00387336	0.932	1	-0.068
20009	ENSG00000151465	CDC123	10	+	no	12215739	12215835	12210289	12210322	12217360	12217467	1168	66	882	16	245	150	9.05904e-05	0.00213835	0.916	0.971	-0.055
20093	ENSG00000075239	ACAT1	11	+	no	108134220	108134316	108131906	108131954	108138897	108139041	2	9	2	0	245	150	0.00017641	0.00352581	0.12	1	-0.88
20137	ENSG00000119720	NRDE2	14	-	no	90317703	90317820	90316586	90316811	90318004	90318113	0	7	21	13	266	150	3.03949e-05	0.000994769	0	0.477	-0.477
20148	ENSG00000103194	USP10	16	+	no	84733052	84733105	84699985	84700111	84733434	84733503	52	338	75	185	202	150	7.50135e-05	0.00186121	0.103	0.231	-0.128
20152	ENSG00000103194	USP10	16	+	no	84740308	84740369	84733137	84733503	84744632	84744780	597	28	490	3	210	150	2.58094e-05	0.000915663	0.938	0.992	-0.054
20161	ENSG00000103194	USP10	16	+	no	84775159	84775225	84772540	84772685	84778894	84779015	406	86	388	2	215	150	0	0	0.767	0.993	-0.226
20192	ENSG00000122417	ODF2L	1	-	no	86355993	86356007	86355344	86355388	86356443	86356544	0	2	2	0	163	150	1.82275e-05	0.000736942	0	1	-1
20204	ENSG00000111196	MAGOHB	12	-	no	10612814	10612978	10610621	10610680	10613438	10613573	29	87	1	58	300	150	3.27396e-06	0.000265635	0.143	0.009	0.134
20221	ENSG00000132842	AP3B1	5	-	no	78003458	78003494	78002335	78003055	78015409	78015548	0	82	12	60	185	150	1.49259e-05	0.000657812	0	0.14	-0.14
20264	ENSG00000157856	DRC1	2	+	no	26424270	26424454	26421154	26421400	26429627	26429765	0	4	8	4	300	150	0.000294864	0.0051251	0	0.5	-0.5
20327	ENSG00000213024	NUP62	19	-	no	49918507	49918621	49909394	49909884	49927693	49927815	9	62	0	132	263	150	0.000190944	0.00372567	0.076	0	0.076
20330	ENSG00000213024	NUP62	19	-	no	49918507	49918621	49909394	49909884	49929416	49929504	1	0	0	1	263	150	7.08039e-05	0.00181826	1	0	1
20331	ENSG00000213024	NUP62	19	-	no	49927693	49927815	49906824	49909884	49929325	49929465	38	100	115	45	271	150	1.61324e-11	2.19252e-08	0.174	0.586	-0.412
20341	ENSG00000213024	NUP62	19	-	no	49927693	49927848	49907637	49909884	49929325	49929435	94	100	162	45	300	150	1.61614e-07	3.15513e-05	0.32	0.643	-0.323
20498	ENSG00000019186	CYP24A1	20	-	yes	54162716	54162862	54158956	54159123	54164451	54164563	0	1	15	0	295	150	1.42555e-05	0.000648303	0	1	-1
20501	ENSG00000166682	TMPRSS5	11	-	no	113689764	113689917	113687546	113688274	113690230	113690373	0	4	2	0	300	150	8.06504e-06	0.000455978	0	1	-1
20519	ENSG00000028116	VRK2	2	+	yes	58058351	58058488	58048826	58048967	58084088	58084138	0	23	16	59	286	150	0.000536734	0.00777934	0	0.125	-0.125
20538	ENSG00000105011	ASF1B	19	-	no	14121531	14121677	14120447	14120665	14126121	14126237	163	0	144	8	295	150	0.000744985	0.00977526	1	0.902	0.098
20547	ENSG00000112210	RAB23	6	-	yes	57194769	57194852	57193841	57193934	57196449	57196606	22	5	60	0	232	150	0.00029707	0.00514825	0.74	1	-0.26
20570	ENSG00000181031	RPH3AL	17	-	yes	349219	349375	348909	349097	352711	352801	3	0	0	2	300	150	9.54382e-06	0.000504096	1	0	1
20574	ENSG00000100092	SH3BP1	22	+	no	37655271	37655315	37653778	37653873	37655925	37656042	40	11	41	0	193	150	3.14583e-05	0.00101147	0.739	1	-0.261
20580	ENSG00000227403	LINC01806	2	+	no	161245423	161245467	161244719	161244895	161246874	161249095	0	2	19	4	193	150	0.000325918	0.00545812	0	0.787	-0.787
20582	ENSG00000101337	TM9SF4	20	+	yes	32133012	32133126	32109713	32109755	32141496	32141665	6	8	42	0	263	150	2.26952e-08	6.73913e-06	0.3	1	-0.7
20614	ENSG00000172943	PHF8	X	-	no	53993600	53993903	53992735	53992839	53995692	53995782	108	0	66	12	300	150	1.21663e-06	0.00013958	1	0.733	0.267
20635	ENSG00000123545	NDUFAF4	6	-	no	96896083	96896153	96891150	96891391	96896743	96896847	0	148	15	87	219	150	1.26805e-06	0.000141861	0	0.106	-0.106
20644	ENSG00000100296	THOC5	22	-	no	29528273	29528359	29528077	29528177	29528425	29528466	13	47	0	42	235	150	5.39335e-05	0.00150062	0.15	0	0.15
20645	ENSG00000100296	THOC5	22	-	no	29531077	29531110	29529161	29529239	29531830	29531963	13	52	1	55	182	150	0.000181152	0.0035982	0.171	0.015	0.156
20694	ENSG00000107862	GBF1	10	+	no	102368818	102368832	102368217	102368454	102369210	102369387	13	9	9	0	163	150	0.000253201	0.00462861	0.571	1	-0.429
20709	ENSG00000176208	ATAD5	17	+	yes	30865703	30865800	30860432	30860612	30868332	30868412	13	5	19	0	246	150	0.000300764	0.00517672	0.613	1	-0.387
20726	ENSG00000148985	PGAP2	11	+	no	3811249	3811424	3808289	3808315	3823882	3824135	44	0	30	11	300	150	2.79644e-06	0.000241012	1	0.577	0.423
20733	ENSG00000148985	PGAP2	11	+	no	3822908	3822993	3808293	3808315	3823882	3824135	18	0	5	11	234	150	5.83738e-08	1.36602e-05	1	0.226	0.774
20736	ENSG00000148985	PGAP2	11	+	no	3823612	3823740	3808293	3808315	3823882	3824135	4	0	3	11	277	150	3.79248e-05	0.00116532	1	0.129	0.871
20766	ENSG00000131778	CHD1L	1	+	no	147259836	147259918	147242696	147242830	147265931	147266087	0	1	2	0	231	150	4.34794e-05	0.00129515	0	1	-1
20795	ENSG00000165630	PRPF18	10	+	no	13646614	13646780	13644915	13645074	13647132	13647276	2	0	1	3	300	150	8.42925e-05	0.0020139	1	0.143	0.857
20854	ENSG00000174842	GLMN	1	-	yes	92286489	92286592	92271464	92271652	92288913	92289151	6	7	20	0	252	150	2.6781e-06	0.000236583	0.338	1	-0.662
20895	ENSG00000140750	ARHGAP17	16	-	no	24927683	24927732	24919394	24920260	24930783	24931160	31	38	63	23	198	150	0.000760314	0.00992847	0.382	0.675	-0.293
20898	ENSG00000140750	ARHGAP17	16	-	no	24939363	24939597	24935469	24935639	24941986	24942143	118	39	128	13	300	150	0.000714744	0.00952991	0.602	0.831	-0.229
20901	ENSG00000140750	ARHGAP17	16	-	no	25013862	25013956	24978965	24979005	25015208	25015341	4	73	23	71	243	150	0.000266911	0.0047779	0.033	0.167	-0.134
21001	ENSG00000118418	HMGN3	6	-	no	79202062	79202155	79201248	79201726	79202275	79202389	8	18	0	35	242	150	5.29462e-05	0.00148367	0.216	0	0.216
21028	ENSG00000125450	NUP85	17	+	yes	75215753	75215823	75213075	75213119	75225102	75225237	76	0	67	8	219	150	0.000317134	0.00536698	1	0.852	0.148
21041	ENSG00000183666	GUSBP1	5	+	no	21470509	21470662	21461782	21461866	21471461	21471601	0	7	2	0	300	150	5.98759e-06	0.000385387	0	1	-1
21043	ENSG00000183666	GUSBP1	5	+	no	21471461	21471601	21461782	21461866	21473356	21474450	7	0	0	10	289	150	4.60164e-09	1.84777e-06	1	0	1
21044	ENSG00000183666	GUSBP1	5	+	no	21471461	21471646	21461782	21461866	21473356	21474438	7	0	0	10	300	150	4.83088e-09	1.91802e-06	1	0	1
21152	ENSG00000155957	TMBIM4	12	-	no	66169289	66169353	66153339	66153448	66169854	66169969	0	98	15	171	213	150	0.000710824	0.00949988	0	0.058	-0.058
21215	ENSG00000119812	FAM98A	2	-	no	33588334	33588519	33587239	33587320	33592079	33592135	501	2	396	14	300	150	0.000299562	0.00517301	0.992	0.934	0.058
21261	ENSG00000169045	HNRNPH1	5	-	no	179619268	179619360	179618144	179618323	179620891	179620959	340	287	468	214	241	150	0.00074327	0.00975639	0.424	0.576	-0.152
21262	ENSG00000169045	HNRNPH1	5	-	no	179619268	179619407	179618144	179618323	179620891	179621035	1084	287	1487	214	288	150	0.000396972	0.00626783	0.663	0.784	-0.121
21276	ENSG00000171700	RGS19	20	-	yes	64076856	64076954	64076524	64076646	64079872	64079988	15	39	23	0	247	150	5.85398e-12	8.99376e-09	0.189	1	-0.811
21287	ENSG00000125354	SEPTIN6	X	-	no	119625334	119625396	119619308	119620051	119629317	119629508	6	20	26	5	211	150	1.4582e-06	0.000155752	0.176	0.787	-0.611
21320	ENSG00000163512	AZI2	3	-	yes	28337936	28338036	28336736	28336885	28338492	28338615	137	12	128	1	249	150	0.000489753	0.00730426	0.873	0.987	-0.114
21343	ENSG00000106714	CNTNAP3	9	-	no	39144239	39144346	39140518	39140638	39165932	39166076	10	0	1	3	256	150	4.67101e-05	0.00134471	1	0.163	0.837
21349	ENSG00000138380	CARF	2	+	no	202913033	202913102	202912272	202912324	202917876	202918043	0	4	1	0	218	150	2.67107e-05	0.000928861	0	1	-1
21350	ENSG00000138380	CARF	2	+	no	202913033	202913114	202912217	202912324	202917876	202918043	0	4	4	0	230	150	9.20529e-07	0.000115347	0	1	-1
21383	ENSG00000171466	ZNF562	19	-	yes	9658008	9658135	9653707	9653881	9660719	9660874	0	1	5	1	276	150	0.00050985	0.00753495	0	0.731	-0.731
21397	ENSG00000130158	DOCK6	19	-	no	11229297	11229390	11228939	11229035	11233202	11233366	4	8	12	0	242	150	2.28313e-06	0.000211216	0.237	1	-0.763
21398	ENSG00000130158	DOCK6	19	-	no	11232184	11232289	11228939	11229035	11233202	11233366	58	8	47	0	254	150	0.000505694	0.00748606	0.811	1	-0.189
21412	ENSG00000196204	RNF216P1	7	+	no	4995474	4995582	4989062	4989177	4996609	4996673	11	53	26	26	257	150	0.00026271	0.00472563	0.108	0.369	-0.261
21432	ENSG00000143457	GOLPH3L	1	-	yes	150661813	150661928	150646229	150648748	150663631	150663763	227	18	95	0	264	150	0.000166918	0.00338978	0.878	1	-0.122
21487	ENSG00000120458	MSANTD2	11	-	no	124774718	124774818	124772993	124773054	124799870	124800673	20	0	9	6	249	150	3.35302e-05	0.00105693	1	0.475	0.525
21488	ENSG00000120458	MSANTD2	11	-	no	124774718	124774831	124772993	124773054	124799870	124800390	20	0	9	6	262	150	3.12576e-05	0.00100869	1	0.462	0.538
21489	ENSG00000120458	MSANTD2	11	-	no	124774718	124774974	124772993	124773054	124799870	124800406	24	0	11	6	300	150	3.07926e-05	0.000996417	1	0.478	0.522
21496	ENSG00000130227	XPO7	8	+	yes	21971875	21971941	21970143	21970310	21974669	21974774	208	18	195	0	215	150	3.85184e-06	0.000293971	0.89	1	-0.11
21497	ENSG00000130227	XPO7	8	+	yes	21971875	21971968	21970143	21970310	21974669	21974705	44	18	40	0	242	150	7.79506e-07	0.000103551	0.602	1	-0.398
21521	ENSG00000172889	EGFL7	9	+	yes	136670168	136670330	136669913	136670009	136670949	136671014	202	28	187	4	300	150	4.02013e-05	0.00122547	0.783	0.959	-0.176
21528	ENSG00000145687	SSBP2	5	-	no	81428584	81428683	81412803	81420533	81437429	81437458	25	13	44	0	248	150	2.40463e-07	4.38914e-05	0.538	1	-0.462
21531	ENSG00000145687	SSBP2	5	-	yes	81446867	81446922	81437429	81437458	81448789	81448825	2	4	3	0	204	150	0.00018675	0.00367223	0.269	1	-0.731
21580	ENSG00000145088	EAF2	3	+	no	121854686	121854823	121844452	121844547	121857010	121857156	41	17	18	0	286	150	5.3085e-05	0.00148638	0.558	1	-0.442
21608	ENSG00000141756	FKBP10	17	+	yes	41819209	41819399	41818088	41818278	41820946	41821089	1	2	4	0	300	150	0.000633009	0.00877521	0.2	1	-0.8
21635	ENSG00000163110	PDLIM5	4	+	no	94523723	94523875	94455244	94455384	94573350	94573393	199	23	543	11	300	150	6.15857e-06	0.000386852	0.812	0.961	-0.149
21640	ENSG00000163110	PDLIM5	4	+	no	94584985	94585003	94575942	94576034	94585564	94585737	12	109	77	215	167	150	0.000285191	0.00500621	0.09	0.243	-0.153
21642	ENSG00000140464	PML	15	+	no	74032571	74032715	74024856	74024927	74033155	74033414	409	238	560	167	293	150	0.000297263	0.00514825	0.468	0.632	-0.164
21643	ENSG00000140464	PML	15	+	no	74032571	74032715	74024856	74024927	74034477	74034530	178	1	259	16	293	150	0.000324712	0.00544308	0.989	0.892	0.097
21644	ENSG00000140464	PML	15	+	no	74033155	74033414	74024856	74024927	74034477	74034530	651	1	544	16	300	150	7.82465e-05	0.00191609	0.997	0.944	0.053
21646	ENSG00000140464	PML	15	+	no	74033155	74033422	74024856	74024927	74034477	74034530	265	1	209	16	300	150	6.89494e-06	0.000406219	0.993	0.867	0.126
21665	ENSG00000166348	USP54	10	-	yes	73504849	73504990	73500654	73500838	73505322	73505426	34	0	41	7	290	150	0.000541706	0.00782252	1	0.752	0.248
21693	ENSG00000213420	GPC2	7	-	no	100175571	100175894	100173457	100174765	100176206	100176365	7	0	7	6	300	150	0.000197422	0.00382251	1	0.368	0.632
21701	ENSG00000136048	DRAM1	12	+	yes	101914173	101914232	101901290	101901433	101920108	101920201	3	36	29	42	208	150	5.84905e-05	0.00160343	0.057	0.332	-0.275
21716	ENSG00000106692	FKTN	9	+	yes	105570568	105570897	105558137	105559109	105573654	105573746	3	0	0	1	300	150	2.93864e-05	0.000975021	1	0	1
21732	ENSG00000106692	FKTN	9	+	no	105603698	105603816	105599930	105601348	105604214	105604492	0	38	7	24	267	150	0.000529589	0.00771734	0	0.141	-0.141
21757	ENSG00000167264	DUS2	16	+	no	68025380	68025494	68023264	68023351	68038005	68038149	25	48	47	16	263	150	6.62464e-06	0.000397016	0.229	0.626	-0.397
21760	ENSG00000167264	DUS2	16	+	no	68025414	68025494	68023260	68023351	68038005	68038149	54	48	85	16	229	150	6.79708e-06	0.000403667	0.424	0.777	-0.353
21774	ENSG00000072803	FBXW11	5	-	no	171996889	171997051	171910571	171910797	172006457	172006649	39	57	65	30	300	150	0.000403346	0.00633749	0.255	0.52	-0.265
21788	ENSG00000114956	DGUOK	2	+	yes	73950584	73950732	73946718	73946906	73957124	73957240	78	8	93	0	297	150	0.000207745	0.00396161	0.831	1	-0.169
21837	ENSG00000164465	DCBLD1	6	+	no	117543123	117543211	117540917	117541025	117544527	117544577	42	0	24	5	237	150	0.00066283	0.00904315	1	0.752	0.248
21986	ENSG00000122591	FAM126A	7	-	yes	22961234	22961268	22960255	22960415	22964414	22964531	30	7	41	0	183	150	0.000215787	0.00408192	0.778	1	-0.222
22022	ENSG00000115239	ASB3	2	-	no	53763481	53763606	53750914	53750941	53765376	53765585	4	53	15	31	274	150	0.000695884	0.00937758	0.04	0.209	-0.169
22026	ENSG00000121989	ACVR2A	2	+	no	147845073	147845207	147844615	147844706	147896300	147896508	1	0	0	2	283	150	2.36067e-05	0.000878068	1	0	1
22105	ENSG00000070269	TMEM260	14	+	no	56621530	56621702	56618593	56618763	56625381	56625530	2	8	28	6	300	150	8.92778e-05	0.00211018	0.111	0.7	-0.589
22115	ENSG00000187867	PALM3	19	-	yes	14057350	14057431	14056661	14056804	14059114	14059159	2	0	0	4	230	150	7.32425e-06	0.000424278	1	0	1
22118	ENSG00000166436	TRIM66	11	-	yes	8654433	8654578	8651799	8651903	8663128	8663248	14	0	2	4	294	150	1.15673e-05	0.000570044	1	0.203	0.797
22121	ENSG00000166436	TRIM66	11	-	no	8678133	8678169	8674805	8674883	8679619	8679814	8	11	0	17	185	150	5.34858e-05	0.00149285	0.371	0	0.371
22126	ENSG00000179295	PTPN11	12	+	no	112486462	112486629	112482073	112482205	112502143	112502256	35	7	63	0	300	150	5.48509e-05	0.00151943	0.714	1	-0.286
22137	ENSG00000163508	EOMES	3	-	yes	27719359	27719481	27718734	27718893	27720170	27720325	6	0	0	2	271	150	2.57898e-06	0.000231885	1	0	1
22142	ENSG00000188739	RBM34	1	-	yes	235160510	235160647	235154880	235155112	235160892	235161067	336	56	369	21	286	150	0.000184501	0.00364831	0.759	0.902	-0.143
22158	ENSG00000140157	NIPA2	15	+	no	22845145	22845267	22838658	22838921	22851638	22851665	62	69	26	83	271	150	0.000612607	0.00859442	0.332	0.148	0.184
22165	ENSG00000173598	NUDT4	12	+	no	93380987	93381031	93378549	93378693	93394608	93394719	6	7	3	0	193	150	0.000679907	0.00921564	0.4	1	-0.6
22169	ENSG00000231365	WARS2-AS1	1	+	no	119141746	119141813	119140729	119140793	119146952	119147069	1	0	0	2	216	150	2.97691e-05	0.000981269	1	0	1
22338	ENSG00000241258	CRCP	7	+	yes	66134279	66134374	66127703	66127740	66145442	66145500	35	6	52	0	244	150	0.000373922	0.00599224	0.782	1	-0.218
22342	ENSG00000008311	AASS	7	-	no	122078861	122078950	122077835	122078014	122079596	122079712	41	6	80	0	238	150	0.000333876	0.00554671	0.812	1	-0.188
22392	ENSG00000181929	PRKAG1	12	-	yes	49016606	49016839	49013061	49013110	49018333	49018415	5	6	4	0	300	150	0.000250165	0.00458736	0.294	1	-0.706
22532	ENSG00000078246	TULP3	12	+	yes	2933417	2933530	2931036	2931240	2937630	2937729	108	0	49	9	262	150	5.47566e-06	0.000369958	1	0.757	0.243
22533	ENSG00000078246	TULP3	12	+	yes	2934446	2934561	2931036	2931240	2937630	2937729	89	0	58	9	264	150	2.89136e-05	0.000969171	1	0.785	0.215
22589	ENSG00000143458	GABPB2	1	+	no	151103561	151103675	151097851	151098002	151107036	151107177	0	3	9	2	263	150	9.28274e-05	0.00217517	0	0.72	-0.72
22630	ENSG00000163093	BBS5	2	+	yes	169497626	169497689	169493740	169493836	169499485	169499620	5	5	5	0	212	150	0.000391246	0.00619959	0.414	1	-0.586
22657	ENSG00000160796	NBEAL2	3	+	no	46992474	46992555	46991839	46991946	46993936	46994020	2	0	2	17	230	150	0.000157063	0.00323425	1	0.071	0.929
22682	ENSG00000163596	ICA1L	2	-	yes	202796889	202796964	202788829	202789087	202811745	202811789	4	0	8	7	224	150	0.000682427	0.00923209	1	0.434	0.566
22693	ENSG00000181938	GINS3	16	+	no	58403097	58403331	58392470	58392787	58404498	58405481	17	0	11	4	300	150	0.000597506	0.00844539	1	0.579	0.421
22696	ENSG00000066084	DIP2B	12	+	yes	50671185	50671398	50660193	50660319	50674473	50674629	109	0	155	16	300	150	1.92114e-05	0.000766127	1	0.829	0.171
22698	ENSG00000066084	DIP2B	12	+	yes	50692948	50693013	50686572	50686682	50695266	50695360	45	9	81	1	214	150	0.000184089	0.00364219	0.778	0.983	-0.205
22705	ENSG00000136758	YME1L1	10	-	no	27136275	27136385	27134830	27134981	27148905	27149040	243	52	219	16	259	150	0.000550401	0.0079093	0.73	0.888	-0.158
22708	ENSG00000136758	YME1L1	10	-	no	27145427	27145590	27134830	27134981	27148905	27149040	460	52	478	16	300	150	6.00768e-05	0.00163676	0.816	0.937	-0.121
22728	ENSG00000117868	ESYT2	7	-	no	158752780	158752843	158749648	158749723	158759485	158759581	25	576	118	645	212	150	7.98874e-09	3.06837e-06	0.03	0.115	-0.085
22739	ENSG00000050130	JKAMP	14	+	no	59486680	59486804	59484568	59484593	59487673	59487828	82	54	118	7	273	150	1.61853e-10	1.33999e-07	0.455	0.903	-0.448
22740	ENSG00000050130	JKAMP	14	+	no	59486712	59486804	59484516	59484593	59487673	59487828	215	54	295	7	241	150	4.07524e-11	4.80009e-08	0.712	0.963	-0.251
22741	ENSG00000050130	JKAMP	14	+	no	59486730	59486804	59484502	59484593	59487673	59487828	97	54	129	7	223	150	4.56471e-10	2.8298e-07	0.547	0.925	-0.378
22742	ENSG00000050130	JKAMP	14	+	yes	59501190	59501267	59498726	59498908	59503853	59504274	201	57	276	19	226	150	1.74028e-06	0.000174205	0.701	0.906	-0.205
22768	ENSG00000144339	TMEFF2	2	-	yes	192179667	192179694	192057678	192057775	192184353	192184483	2	0	0	4	176	150	3.80307e-06	0.000291508	1	0	1
22769	ENSG00000147421	HMBOX1	8	+	no	28891759	28891790	28890403	28891019	28963810	28963890	0	1	1	0	180	150	7.58779e-05	0.00187367	0	1	-1
22771	ENSG00000147421	HMBOX1	8	+	no	29009683	29009821	29009071	29009182	29018759	29018899	0	20	7	11	287	150	0.000148528	0.0031074	0	0.25	-0.25
22774	ENSG00000147421	HMBOX1	8	+	no	29049289	29049361	29048956	29049048	29051017	29051549	11	3	5	20	221	150	0.000170894	0.00344381	0.713	0.145	0.568
22815	ENSG00000258555	SPECC1L-ADORA2A	22	+	yes	24276699	24276803	24270897	24270983	24302194	24302384	0	25	8	11	253	150	2.34609e-05	0.000876337	0	0.301	-0.301
23024	ENSG00000144524	COPS7B	2	+	no	231801154	231801207	231798858	231798964	231807486	231809253	1	211	11	137	202	150	0.000568724	0.0081395	0.004	0.056	-0.052
23088	ENSG00000165195	PIGA	X	-	no	15331215	15331299	15325913	15326046	15331873	15331992	24	1	9	13	233	150	2.99516e-06	0.000253805	0.939	0.308	0.631
23094	ENSG00000116337	AMPD2	1	+	no	109620913	109621266	109619836	109620278	109625302	109625433	26	142	5	136	300	150	0.000297202	0.00514825	0.084	0.018	0.066
23097	ENSG00000116337	AMPD2	1	+	no	109625302	109625433	109619830	109620278	109625661	109625792	278	22	283	3	280	150	5.49103e-05	0.00151943	0.871	0.981	-0.11
23134	ENSG00000001631	KRIT1	7	-	no	92244901	92245134	92242033	92242137	92245464	92245595	6	0	3	4	300	150	9.27879e-05	0.00217517	1	0.273	0.727
23135	ENSG00000001631	KRIT1	7	-	yes	92244901	92245134	92242033	92242137	92245905	92246023	8	0	3	6	300	150	1.63851e-05	0.000698231	1	0.2	0.8
23140	ENSG00000001631	KRIT1	7	-	no	92244901	92245171	92242033	92242137	92245464	92245875	6	0	9	4	300	150	0.000766196	0.00998683	1	0.529	0.471
23141	ENSG00000001631	KRIT1	7	-	yes	92244901	92245171	92242033	92242137	92245905	92245926	8	0	5	6	300	150	6.26442e-05	0.00168775	1	0.294	0.706
23144	ENSG00000001631	KRIT1	7	-	yes	92245426	92245574	92242033	92242137	92245905	92245926	16	0	14	6	297	150	0.000201837	0.00387173	1	0.541	0.459
23147	ENSG00000001631	KRIT1	7	-	yes	92245426	92245595	92242033	92242137	92245905	92246100	17	0	14	6	300	150	0.000172997	0.00346868	1	0.538	0.462
23148	ENSG00000001631	KRIT1	7	-	no	92245426	92245595	92244901	92245171	92245789	92245920	6	0	5	5	300	150	0.000198682	0.00383341	1	0.333	0.667
23150	ENSG00000001631	KRIT1	7	-	no	92245426	92245595	92244901	92245171	92245905	92246100	6	2	0	2	300	150	0.000562679	0.00806279	0.6	0	0.6
23162	ENSG00000125676	THOC2	X	-	yes	123632860	123633040	123631687	123631852	123633952	123634070	231	1	284	16	300	150	0.000143291	0.0030187	0.991	0.899	0.092
23167	ENSG00000149054	ZNF215	11	+	no	6943545	6943641	6941570	6941653	6955689	6955782	7	8	3	0	245	150	0.000675403	0.00918631	0.349	1	-0.651
23193	ENSG00000078967	UBE2D4	7	+	yes	43948631	43948737	43938430	43938494	43950598	43950692	32	6	47	0	255	150	0.000299872	0.00517301	0.758	1	-0.242
23199	ENSG00000152465	NMT2	10	-	no	15140986	15141029	15135273	15135418	15141421	15141557	10	215	48	187	192	150	7.39266e-07	0.00010086	0.035	0.167	-0.132
23255	ENSG00000101493	ZNF516	18	-	no	76370527	76370595	76357681	76362557	76371466	76371571	87	20	69	2	217	150	0.000292287	0.00509004	0.75	0.96	-0.21
23309	ENSG00000103356	EARS2	16	-	no	23553043	23553123	23552148	23552304	23556889	23557177	1	0	0	1	229	150	7.31961e-05	0.0018413	1	0	1
23363	ENSG00000139496	NUP58	13	+	no	25302926	25303008	25301555	25301880	25303101	25303155	0	3	2	0	231	150	6.55298e-06	0.000395147	0	1	-1
23382	ENSG00000174227	PIGG	4	+	no	501100	501170	500395	500601	505717	505927	34	67	11	83	219	150	0.000414785	0.00648247	0.258	0.083	0.175
23448	ENSG00000280670	CCDC163	1	-	yes	45496555	45496623	45493865	45495166	45499344	45499443	4	0	0	1	217	150	1.48162e-05	0.000656072	1	0	1
23457	ENSG00000234420	ZNF37BP	10	-	no	42551399	42551462	42550556	42550615	42551572	42551814	2	0	4	5	212	150	0.000704755	0.00944376	1	0.361	0.639
23501	ENSG00000165338	HECTD2	10	+	yes	91487681	91487778	91485179	91485303	91491199	91491307	0	2	12	2	246	150	0.000157353	0.00323456	0	0.785	-0.785
23534	ENSG00000107625	DDX50	10	+	no	68906225	68906337	68901316	68901471	68906710	68907007	31	218	36	85	261	150	0.000456956	0.00691521	0.076	0.196	-0.12
23547	ENSG00000109184	DCUN1D4	4	+	yes	51891759	51891851	51886567	51887244	51899269	51899378	113	8	139	0	241	150	0.000589354	0.00836621	0.898	1	-0.102
23554	ENSG00000109184	DCUN1D4	4	+	yes	51911069	51911174	51891806	51891851	51913289	51913392	108	13	88	1	254	150	0.000614255	0.00860298	0.831	0.981	-0.15
23564	ENSG00000008710	PKD1	16	-	no	2116832	2117016	2116528	2116644	2117488	2117672	11	5	20	0	300	150	0.000126688	0.00275875	0.524	1	-0.476
23565	ENSG00000008710	PKD1	16	-	no	2116832	2117053	2116528	2116644	2117488	2117672	26	5	41	0	300	150	0.000529302	0.00771734	0.722	1	-0.278
23578	ENSG00000026103	FAS	10	+	no	89007699	89007837	89003028	89003194	89010538	89010600	231	3	229	25	287	150	1.32961e-05	0.000622757	0.976	0.827	0.149
23581	ENSG00000026103	FAS	10	+	no	89010752	89010815	89008888	89010600	89011998	89012081	162	72	143	23	212	150	0.000403353	0.00633749	0.614	0.815	-0.201
23619	ENSG00000162591	MEGF6	1	-	yes	3492638	3492767	3490911	3490959	3493770	3493797	11	0	30	10	278	150	0.000719592	0.00957	1	0.618	0.382
23674	ENSG00000134852	CLOCK	4	-	no	55509911	55510065	55489373	55489465	55546481	55546646	9	6	44	0	300	150	2.20221e-06	0.000205866	0.429	1	-0.571
23682	ENSG00000215788	TNFRSF25	1	-	no	6463064	6463147	6462862	6462970	6464374	6464453	3	1	0	8	232	150	0.000441258	0.00678516	0.66	0	0.66
23747	ENSG00000145439	CBR4	4	-	no	169005884	169005914	169001574	169002205	169006754	169006891	0	39	10	32	179	150	5.03987e-05	0.00142928	0	0.208	-0.208
23795	ENSG00000132535	DLG4	17	-	no	7208074	7208239	7204198	7204252	7217117	7217206	88	0	68	9	300	150	5.41179e-05	0.00150221	1	0.791	0.209
23796	ENSG00000132535	DLG4	17	-	no	7208173	7208239	7204198	7204252	7217117	7217188	197	0	148	9	215	150	0.000455775	0.00691503	1	0.92	0.08
23828	ENSG00000231889	TRAF3IP2-AS1	6	+	no	111484743	111484861	111483476	111483665	111574620	111574802	0	5	2	0	267	150	6.39597e-06	0.000392375	0	1	-1
23829	ENSG00000231889	TRAF3IP2-AS1	6	+	no	111574620	111574658	111483458	111483665	111576361	111576470	5	0	0	5	187	150	2.55778e-07	4.5418e-05	1	0	1
23830	ENSG00000231889	TRAF3IP2-AS1	6	+	no	111574620	111574802	111483495	111483665	111576361	111576470	6	0	2	5	300	150	2.66105e-05	0.00092824	1	0.167	0.833
23836	ENSG00000126107	HECTD3	1	-	yes	45010200	45010293	45009567	45009683	45010545	45010706	49	0	23	7	242	150	2.85101e-05	0.000960373	1	0.671	0.329
23839	ENSG00000163635	ATXN7	3	+	no	63864897	63864999	63864498	63864688	63898398	63898497	0	3	6	0	251	150	8.79859e-07	0.000111436	0	1	-1
23868	ENSG00000119403	PHF19	9	-	yes	120861917	120862005	120861088	120861174	120862612	120863026	30	7	27	0	237	150	0.000425709	0.00660643	0.731	1	-0.269
23905	ENSG00000125731	SH2D3A	19	-	no	6759593	6759670	6754830	6755315	6763679	6763816	16	5	20	0	226	150	0.000544343	0.00784458	0.68	1	-0.32
23915	ENSG00000221978	CCNL2	1	-	no	1392678	1392803	1390765	1390865	1393395	1393460	142	37	173	5	274	150	1.1752e-07	2.47184e-05	0.678	0.95	-0.272
23916	ENSG00000221978	CCNL2	1	-	no	1392789	1392803	1390765	1390865	1393395	1393460	7	37	9	5	163	150	0.000669282	0.0091171	0.148	0.624	-0.476
23951	ENSG00000075413	MARK3	14	+	no	103451917	103451983	103428386	103428440	103491776	103492034	4	0	0	1	215	150	1.46754e-05	0.000654758	1	0	1
23964	ENSG00000075413	MARK3	14	+	no	103490951	103491107	103428386	103428440	103491776	103492034	2	0	0	1	300	150	4.45916e-05	0.00129515	1	0	1
24058	ENSG00000134291	TMEM106C	12	+	no	47965281	47965345	47964208	47964423	47968132	47968211	112	12	107	1	213	150	0.000452639	0.00689415	0.868	0.987	-0.119
24060	ENSG00000134291	TMEM106C	12	+	no	47966088	47966172	47965281	47965345	47966682	47966732	45	0	52	8	233	150	0.000426702	0.0066169	1	0.807	0.193
24180	ENSG00000142687	KIAA0319L	1	-	no	35442245	35442336	35438541	35441138	35442905	35443028	133	10	196	0	240	150	7.0223e-05	0.00181351	0.893	1	-0.107
24187	ENSG00000142687	KIAA0319L	1	-	no	35462620	35462713	35455614	35456241	35470862	35470960	2	0	2	3	242	150	0.000455623	0.00691503	1	0.292	0.708
24250	ENSG00000153094	BCL2L11	2	+	no	111153779	111153904	111123732	111124139	111164132	111164231	6	0	0	2	274	150	2.60203e-06	0.000233363	1	0	1
24251	ENSG00000153094	BCL2L11	2	+	no	111153779	111153904	111150043	111150147	111164132	111164231	11	9	1	25	274	150	1.20955e-05	0.000583888	0.401	0.021	0.38
24378	ENSG00000058799	YIPF1	1	-	no	53882942	53883031	53878641	53878722	53883112	53883276	2	108	13	62	238	150	7.29133e-05	0.00184033	0.012	0.117	-0.105
24417	ENSG00000151422	FER	5	+	yes	108871364	108871502	108867766	108867950	108872092	108872212	13	4	48	0	287	150	0.000323033	0.00543557	0.629	1	-0.371
24421	ENSG00000120158	RCL1	9	+	yes	4833153	4833228	4826857	4827033	4834140	4834265	71	32	74	1	224	150	5.91724e-09	2.29771e-06	0.598	0.98	-0.382
24460	ENSG00000111300	NAA25	12	-	no	112049482	112049611	112048291	112048443	112053557	112053657	19	72	56	42	278	150	1.89528e-06	0.00018513	0.125	0.418	-0.293
24470	ENSG00000133816	MICAL2	11	+	yes	12138389	12138460	12110589	12110726	12162078	12162419	347	70	172	10	220	150	0.000189714	0.00370577	0.772	0.921	-0.149
24471	ENSG00000133816	MICAL2	11	+	yes	12138389	12138460	12116695	12116916	12162078	12162419	141	15	79	0	220	150	0.00012624	0.00275358	0.865	1	-0.135
24472	ENSG00000133816	MICAL2	11	+	yes	12138389	12138464	12110590	12110726	12162078	12162419	238	70	154	10	224	150	6.31797e-06	0.00038894	0.695	0.912	-0.217
24475	ENSG00000133816	MICAL2	11	+	yes	12209496	12209598	12207724	12208139	12213254	12213410	692	37	473	6	251	150	0.000254272	0.00463859	0.918	0.979	-0.061
24480	ENSG00000133816	MICAL2	11	+	yes	12243986	12244112	12242670	12242772	12256784	12256971	3	4	1	0	275	150	0.000603122	0.00849758	0.29	1	-0.71
24497	ENSG00000111364	DDX55	12	+	yes	123606072	123606159	123602076	123602256	123607431	123607523	33	0	49	12	236	150	8.39039e-05	0.00200985	1	0.722	0.278
24573	ENSG00000168994	PXDC1	6	-	yes	3727550	3727662	3722613	3723736	3737078	3737196	447	24	428	2	261	150	6.20138e-06	0.000386852	0.915	0.992	-0.077
24609	ENSG00000132356	PRKAA1	5	-	no	40769415	40769503	40767465	40767690	40771718	40771855	217	21	236	3	237	150	5.62253e-05	0.0015506	0.867	0.98	-0.113
24612	ENSG00000132356	PRKAA1	5	-	yes	40775409	40775503	40771718	40771863	40777444	40777586	154	14	195	1	243	150	2.88671e-05	0.000969171	0.872	0.992	-0.12
24638	ENSG00000151923	TIAL1	10	-	no	119580470	119580846	119579934	119580010	119581921	119582009	48	293	90	139	300	150	2.17261e-08	6.50604e-06	0.076	0.245	-0.169
24666	ENSG00000188517	COL25A1	4	-	yes	108884177	108884222	108869087	108869150	108889220	108889256	2	7	8	0	194	150	3.88515e-06	0.000295503	0.181	1	-0.819
24819	ENSG00000171310	CHST11	12	+	yes	104601905	104601991	104456970	104457514	104756948	104757339	90	11	131	0	235	150	1.3306e-05	0.000622757	0.839	1	-0.161
24845	ENSG00000197555	SIPA1L1	14	+	no	71413947	71414014	71321121	71321181	71512742	71512845	1	12	18	11	216	150	0.000106442	0.00242392	0.055	0.532	-0.477
24852	ENSG00000197555	SIPA1L1	14	+	no	71576534	71576587	71529311	71529370	71587570	71587694	0	11	8	16	202	150	0.000661767	0.00903213	0	0.271	-0.271
24966	ENSG00000011304	PTBP1	19	+	no	805491	805569	805012	805187	806407	806556	833	168	772	67	227	150	3.67875e-05	0.00113972	0.766	0.884	-0.118
24967	ENSG00000011304	PTBP1	19	+	no	805512	805569	805012	805187	806407	806556	225	168	195	67	206	150	0.000455873	0.00691503	0.494	0.679	-0.185
24994	ENSG00000243927	MRPS6	21	+	yes	34103496	34103519	34102834	34102908	34125340	34125480	21	0	21	6	172	150	0.000740735	0.00972672	1	0.753	0.247
25064	ENSG00000055044	NOP58	2	+	no	202278211	202278329	202277949	202278002	202282350	202282472	113	104	44	197	267	150	2.36874e-10	1.67403e-07	0.379	0.111	0.268
25100	ENSG00000287490	NA	17	+	yes	20420378	20420605	20416609	20416691	20424591	20424783	5	0	1	7	300	150	3.74341e-06	0.000288815	1	0.067	0.933
25106	ENSG00000198121	LPAR1	9	-	no	111036121	111036201	110973480	110973558	111038166	111038470	14	2	1	27	229	150	2.73491e-10	1.81724e-07	0.821	0.024	0.797
25119	ENSG00000226942	IL9RP3	16	-	yes	31798	31883	29335	29932	34846	34992	0	1	2	0	234	150	4.35817e-05	0.00129515	0	1	-1
25160	ENSG00000172954	LCLAT1	2	+	no	30459551	30459722	30447242	30447383	30525586	30525755	1	22	11	19	300	150	0.000719986	0.00957164	0.022	0.224	-0.202
25210	ENSG00000106290	TAF6	7	-	no	100115845	100115943	100114053	100114268	100118395	100118649	2	3	2	0	247	150	0.000432797	0.00668707	0.288	1	-0.712
25217	ENSG00000106290	TAF6	7	-	no	100118395	100118649	100114053	100114268	100119203	100119366	32	142	6	111	300	150	0.000608381	0.00855802	0.101	0.026	0.075
25249	ENSG00000262668	NA	16	+	yes	3191237	3191337	3189748	3189798	3224568	3224779	0	2	9	0	249	150	1.63902e-06	0.000169229	0	1	-1
25347	ENSG00000165275	TRMT10B	9	+	no	37763628	37763753	37761902	37762117	37768075	37768228	5	6	7	0	274	150	9.4976e-05	0.00221356	0.313	1	-0.687
25348	ENSG00000165275	TRMT10B	9	+	no	37763628	37763865	37761902	37762117	37768075	37768163	4	6	5	0	300	150	0.00010468	0.00239106	0.25	1	-0.75
25360	ENSG00000143702	CEP170	1	-	no	243185778	243186072	243172696	243172846	243186258	243186280	298	21	180	41	300	150	0.000135284	0.00289722	0.876	0.687	0.189
25363	ENSG00000163389	POGLUT1	3	+	no	119478333	119478474	119477312	119477448	119479907	119480172	3	0	2	5	290	150	9.83145e-05	0.00227956	1	0.171	0.829
25365	ENSG00000177119	ANO6	12	+	no	45228167	45228273	45216119	45216391	45302013	45302093	10	27	1	132	255	150	7.90255e-07	0.000103808	0.179	0.004	0.175
25367	ENSG00000177119	ANO6	12	+	yes	45270461	45270524	45228167	45228273	45302013	45302093	3	5	5	0	212	150	0.000135048	0.00289722	0.298	1	-0.702
25392	ENSG00000122515	ZMIZ2	7	+	yes	44750971	44751091	44749814	44749980	44756187	44756299	2	5	3	0	269	150	0.000107051	0.00243107	0.182	1	-0.818
25414	ENSG00000141971	MVB12A	19	+	no	17413220	17413305	17406144	17406296	17420312	17420411	0	1	1	0	234	150	7.28606e-05	0.00184032	0	1	-1
25423	ENSG00000164221	CCDC112	5	-	yes	115271212	115271626	115268881	115269000	115275215	115275606	168	0	35	10	300	150	1.42439e-08	4.70396e-06	1	0.636	0.364
25487	ENSG00000177565	TBL1XR1	3	-	yes	177098465	177098541	177064919	177065022	177131362	177131449	12	7	48	0	225	150	1.95526e-06	0.000188594	0.533	1	-0.467
25494	ENSG00000177565	TBL1XR1	3	-	no	177131362	177131449	177098465	177098541	177197120	177197163	0	29	13	51	236	150	0.000324024	0.00544025	0	0.139	-0.139
25495	ENSG00000177565	TBL1XR1	3	-	no	177160870	177160988	177098465	177098541	177197120	177197225	0	29	18	51	267	150	4.70401e-05	0.00135183	0	0.165	-0.165
25512	ENSG00000173166	RAPH1	2	-	no	203470238	203470313	203461847	203461925	203489583	203490089	0	44	10	39	224	150	0.000121857	0.00268302	0	0.147	-0.147
25514	ENSG00000173166	RAPH1	2	-	no	203477075	203477156	203470238	203470313	203489583	203490089	5	0	8	6	230	150	0.000640169	0.00883698	1	0.465	0.535
25558	ENSG00000134851	TMEM165	4	+	no	55411613	55411839	55395956	55396396	55424537	55424643	153	14	288	2	300	150	1.19166e-05	0.000578493	0.845	0.986	-0.141
25613	ENSG00000071282	LMCD1	3	+	no	8514924	8514995	8501822	8501980	8532736	8532825	10	28	0	19	220	150	0.000415483	0.00648762	0.196	0	0.196
25684	ENSG00000226174	TEX22	14	+	yes	105449358	105449409	105445417	105445511	105450057	105450106	168	204	167	84	200	150	5.48988e-05	0.00151943	0.382	0.599	-0.217
25692	ENSG00000066926	FECH	18	-	no	57585863	57585973	57580072	57580199	57586553	57586693	18	49	0	61	259	150	4.7189e-07	7.12594e-05	0.175	0	0.175
25698	ENSG00000159128	IFNGR2	21	+	no	33411444	33411575	33410835	33410892	33414887	33415020	1	0	3	5	280	150	0.000489728	0.00730426	1	0.243	0.757
25711	ENSG00000142619	PADI3	1	+	yes	17274634	17274786	17273339	17273447	17276518	17276663	2	5	28	0	300	150	3.40091e-07	5.642e-05	0.167	1	-0.833
25724	ENSG00000150760	DOCK1	10	+	yes	127447393	127447545	127444125	127444279	127451331	127452516	110	8	157	0	300	150	0.00023323	0.00433966	0.873	1	-0.127
25734	ENSG00000170264	FAM161A	2	-	no	61838537	61838705	61836009	61836109	61839420	61840581	3	17	16	4	300	150	9.13908e-06	0.000495304	0.081	0.667	-0.586
25748	ENSG00000138688	KIAA1109	4	+	no	122211998	122212172	122210944	122211095	122219339	122219567	0	10	16	19	300	150	0.000110677	0.00249259	0	0.296	-0.296
25754	ENSG00000138688	KIAA1109	4	+	no	122325854	122325917	122325229	122325320	122328103	122328357	46	8	103	1	212	150	0.000173106	0.00346868	0.803	0.986	-0.183
25774	ENSG00000114439	BBX	3	+	no	107789786	107789876	107778370	107778519	107791239	107791299	44	81	134	85	239	150	6.41366e-05	0.00171173	0.254	0.497	-0.243
25834	ENSG00000137491	SLCO2B1	11	+	yes	75162654	75162785	75100590	75100855	75165786	75165830	228	49	218	16	280	150	0.000622392	0.00867568	0.714	0.88	-0.166
25848	ENSG00000168724	DNAJC21	5	+	no	34949542	34949677	34945721	34945803	34950169	34950342	91	163	36	160	284	150	0.000450575	0.00687757	0.228	0.106	0.122
25853	ENSG00000166900	STX3	11	+	no	59795371	59795482	59793379	59793514	59797282	59797396	157	32	133	3	260	150	4.20839e-06	0.000309163	0.739	0.962	-0.223
25906	ENSG00000117640	MTFR1L	1	+	no	25823345	25823439	25823018	25823128	25823643	25823748	27	108	2	119	243	150	4.08392e-07	6.41375e-05	0.134	0.01	0.124
26075	ENSG00000124831	LRRFIP1	2	+	yes	237708543	237708630	237692144	237692521	237748363	237748399	147	13	161	1	236	150	0.000128609	0.00278293	0.878	0.99	-0.112
26200	ENSG00000109654	TRIM2	4	+	no	153222242	153223039	153204442	153204560	153270337	153270519	2	0	1	3	300	150	8.42925e-05	0.0020139	1	0.143	0.857
26228	ENSG00000138759	FRAS1	4	+	yes	78539293	78539440	78536994	78537200	78540530	78544269	11	0	0	1	296	150	1.38444e-05	0.000636002	1	0	1
26231	ENSG00000140153	WDR20	14	+	no	102194937	102195120	102139843	102140172	102208602	102208683	98	14	121	1	300	150	2.56511e-05	0.000911879	0.778	0.984	-0.206
26232	ENSG00000140153	WDR20	14	+	yes	102194937	102195120	102139843	102140172	102222829	102223358	56	7	94	0	300	150	0.000126885	0.00275915	0.8	1	-0.2
26258	ENSG00000182287	AP1S2	X	-	no	15833443	15833524	15830231	15831568	15845378	15845516	29	8	19	0	230	150	0.000495442	0.00737444	0.703	1	-0.297
26334	ENSG00000133943	DGLUCY	14	+	no	91145220	91145313	91114062	91114283	91157638	91157690	0	25	9	27	242	150	0.000342451	0.00564932	0	0.171	-0.171
26335	ENSG00000133943	DGLUCY	14	+	no	91145220	91145313	91114369	91114528	91157638	91157690	0	23	15	60	242	150	0.000631575	0.0087691	0	0.134	-0.134
26336	ENSG00000133943	DGLUCY	14	+	no	91145220	91145313	91114685	91114994	91157638	91157690	0	16	7	4	242	150	7.20939e-06	0.000419689	0	0.52	-0.52
26337	ENSG00000133943	DGLUCY	14	+	no	91147780	91147858	91145220	91145313	91157638	91157690	6	0	13	9	227	150	0.000546055	0.00786604	1	0.488	0.512
26349	ENSG00000133943	DGLUCY	14	+	no	91223678	91223795	91215404	91215556	91224683	91224822	41	2	13	17	266	150	1.42218e-07	2.83921e-05	0.92	0.301	0.619
26362	ENSG00000198794	SCAMP5	15	+	no	75016592	75016749	75012676	75012805	75017869	75017925	9	12	1	21	300	150	0.000521962	0.00765195	0.273	0.023	0.25
26385	ENSG00000174353	STAG3L3	7	-	no	72999054	72999162	72998489	72998790	72999470	72999550	0	48	20	35	257	150	5.17281e-08	1.25196e-05	0	0.25	-0.25
26398	ENSG00000106100	NOD1	7	-	no	30463608	30463698	30459900	30460041	30478605	30478742	1	12	12	7	239	150	0.000198272	0.00383144	0.05	0.518	-0.468
26403	ENSG00000166262	FAM227B	15	-	no	49577628	49577664	49577171	49577305	49588015	49588083	0	2	8	0	185	150	3.07027e-06	0.000257418	0	1	-1
26407	ENSG00000166262	FAM227B	15	-	yes	49611214	49611268	49589775	49590007	49615120	49615171	2	3	2	0	203	150	0.000703586	0.00943527	0.33	1	-0.67
26428	ENSG00000131844	MCCC2	5	+	no	71626639	71626753	71604355	71604468	71632120	71632185	153	55	210	10	263	150	2.33464e-09	1.07139e-06	0.613	0.923	-0.31
26443	ENSG00000196696	PDXDC2P-NPIPB14P	16	-	yes	69990596	69990683	69986380	69986509	69996068	69996226	33	1	31	17	236	150	3.24411e-05	0.00103741	0.954	0.537	0.417
26484	ENSG00000222041	CYTOR	2	+	no	87470149	87470304	87455478	87455645	87480222	87480775	4	0	3	9	300	150	5.25161e-05	0.00147513	1	0.143	0.857
26495	ENSG00000222041	CYTOR	2	+	yes	87583257	87583346	87455214	87455645	87606592	87606769	30	16	31	2	238	150	0.000724166	0.00958395	0.542	0.907	-0.365
26517	ENSG00000147799	ARHGAP39	8	-	no	144537720	144537813	144534128	144534202	144545248	144545810	95	10	76	0	242	150	0.000280101	0.00493156	0.855	1	-0.145
26519	ENSG00000147799	ARHGAP39	8	-	yes	144545248	144545810	144534128	144534202	144555559	144555643	10	0	3	3	300	150	0.000318248	0.00538067	1	0.333	0.667
26521	ENSG00000147799	ARHGAP39	8	-	yes	144580845	144581277	144555559	144555643	144605534	144605695	88	9	99	0	300	150	0.000124171	0.00272021	0.83	1	-0.17
26544	ENSG00000151012	SLC7A11	4	-	no	138182296	138182393	138180640	138180790	138183201	138183305	18	7	28	0	246	150	6.02594e-05	0.00163826	0.611	1	-0.389
26592	ENSG00000128487	SPECC1	17	+	no	20204332	20205912	20155988	20156236	20227412	20227620	463	121	619	78	300	150	0.00051037	0.00753948	0.657	0.799	-0.142
26597	ENSG00000128487	SPECC1	17	+	no	20306022	20306082	20260191	20260294	20313975	20314685	55	7	95	0	209	150	0.000266122	0.00476618	0.849	1	-0.151
26649	ENSG00000144642	RBMS3	3	+	no	29944206	29944254	29936085	29936196	29988142	29988223	14	7	2	15	197	150	0.000155697	0.00321174	0.604	0.092	0.512
26678	ENSG00000102125	TAFAZZIN	X	+	no	154419704	154419746	154419542	154419623	154420031	154420094	33	68	41	20	191	150	6.12017e-05	0.00165973	0.276	0.617	-0.341
26734	ENSG00000198742	SMURF1	7	-	no	99121145	99121203	99061798	99061837	99143725	99144019	0	55	12	40	207	150	1.04771e-05	0.000532796	0	0.179	-0.179
26767	ENSG00000075151	EIF4G3	1	-	no	20997600	20997633	20981047	20981227	21001198	21001307	9	12	1	30	182	150	8.00414e-05	0.00194924	0.382	0.027	0.355
26771	ENSG00000075151	EIF4G3	1	-	no	21001198	21001307	20997600	20997633	21002712	21002808	6	0	0	5	258	150	1.21151e-07	2.51823e-05	1	0	1
26773	ENSG00000075151	EIF4G3	1	-	no	21001198	21001312	20997600	20997633	21002712	21002808	15	0	15	5	263	150	0.000613455	0.00859859	1	0.631	0.369
26824	ENSG00000072756	TRNT1	3	+	no	3127945	3128018	3126979	3127289	3129013	3129188	9	2	0	8	222	150	2.02025e-06	0.000192939	0.753	0	0.753
26846	ENSG00000088881	EBF4	20	+	yes	2749400	2749518	2748548	2748630	2749619	2749753	1	4	26	0	267	150	6.33977e-07	8.90888e-05	0.123	1	-0.877
26859	ENSG00000166833	NAV2	11	+	no	20082591	20082600	20080063	20080209	20083006	20083179	49	77	20	5	158	150	0.000146188	0.00306752	0.377	0.792	-0.415
27051	ENSG00000166165	CKB	14	-	no	103520468	103520592	103520121	103520311	103521262	103521434	28	0	10	9	273	150	6.08689e-07	8.63801e-05	1	0.379	0.621
27052	ENSG00000166165	CKB	14	-	no	103520501	103520592	103520121	103520311	103521262	103521342	8	0	8	9	240	150	6.58883e-05	0.00174661	1	0.357	0.643
27059	ENSG00000272146	ARF4-AS1	3	+	no	57600058	57600169	57597795	57598051	57600742	57600920	0	2	1	0	260	150	2.55248e-05	0.000911695	0	1	-1
27110	ENSG00000196712	NF1	17	+	no	31379105	31379357	31378890	31379023	31381872	31382106	23	0	0	1	300	150	1.69654e-05	0.0007093	1	0	1
27171	ENSG00000180229	HERC2P3	15	-	no	20461191	20461342	20458231	20458447	20462342	20462446	0	8	3	0	300	150	1.18378e-06	0.000137148	0	1	-1
27194	ENSG00000163848	ZNF148	3	-	no	125314936	125315053	125313307	125313656	125323308	125323444	0	46	11	52	266	150	0.000279753	0.00493035	0	0.107	-0.107
27223	ENSG00000114698	PLSCR4	3	-	no	146201034	146201077	146196404	146196793	146206525	146206761	0	4	10	5	192	150	0.000181668	0.00360641	0	0.61	-0.61
27273	ENSG00000116396	KCNC4	1	+	no	110232220	110232597	110225974	110226178	110232910	110234044	4	5	15	0	300	150	1.17291e-05	0.000573252	0.286	1	-0.714
27300	ENSG00000139880	CDH24	14	-	no	23051969	23052083	23049821	23049943	23052472	23052609	2	18	13	5	263	150	1.95775e-05	0.00077209	0.06	0.597	-0.537
27359	ENSG00000158483	FAM86C1P	11	+	no	71791735	71791819	71789782	71789845	71796016	71796166	7	11	35	6	233	150	0.000286298	0.00501775	0.291	0.79	-0.499
27378	ENSG00000204427	ABHD16A	6	-	no	31702073	31702130	31700941	31701028	31703149	31703311	4	10	17	3	206	150	0.000337258	0.00559277	0.226	0.805	-0.579
27433	ENSG00000164124	TMEM144	4	+	yes	158217320	158217420	158215190	158215313	158219309	158219390	12	5	12	0	249	150	0.00054051	0.00781804	0.591	1	-0.409
27492	ENSG00000137500	CCDC90B	11	-	no	83285126	83285211	83280140	83280260	83285872	83285979	1	39	14	25	234	150	1.3772e-05	0.000635312	0.016	0.264	-0.248
27497	ENSG00000122490	SLC66A2	18	-	yes	79930227	79930311	79924886	79925053	79933968	79934022	3	0	0	2	233	150	9.97334e-06	0.000513729	1	0	1
27521	ENSG00000180104	EXOC3	5	+	no	444925	445064	443267	443290	446149	446349	0	36	5	12	288	150	0.000725197	0.0095904	0	0.178	-0.178
27578	ENSG00000120549	KIAA1217	10	+	no	24542692	24542770	24536773	24536893	24544980	24545103	12	42	58	31	227	150	1.31337e-06	0.000145484	0.159	0.553	-0.394
27607	ENSG00000119321	FKBP15	9	-	no	113211476	113211592	113206926	113207296	113221190	113221275	137	9	140	0	265	150	0.000421862	0.0065618	0.896	1	-0.104
27627	ENSG00000184014	DENND5A	11	-	no	9143402	9143485	9142721	9142845	9144096	9144278	367	40	381	11	232	150	0.000103578	0.00237511	0.856	0.957	-0.101
27666	ENSG00000110497	AMBRA1	11	-	yes	46512726	46512813	46494123	46494204	46541944	46542981	6	6	28	0	236	150	2.91293e-06	0.000248027	0.389	1	-0.611
27667	ENSG00000110497	AMBRA1	11	-	no	46512726	46512813	46508190	46508370	46541944	46542981	11	48	51	20	236	150	3.05754e-09	1.35051e-06	0.127	0.618	-0.491
27718	ENSG00000183762	KREMEN1	22	+	yes	29121356	29121481	29098861	29098953	29125262	29125416	63	0	59	9	274	150	0.000101701	0.00234173	1	0.782	0.218
27763	ENSG00000135749	PCNX2	1	-	no	233025145	233025399	233016920	233017154	233054267	233054483	9	3	50	0	300	150	0.000726665	0.00960263	0.6	1	-0.4
27772	ENSG00000224934	GOT1-DT	10	+	yes	99433545	99433940	99430918	99431265	99437630	99438115	0	1	2	0	300	150	4.45916e-05	0.00129515	0	1	-1
27793	ENSG00000134255	CEPT1	1	+	no	111167105	111167190	111161154	111161296	111174878	111174963	15	80	1	74	234	150	0.000153926	0.00318827	0.107	0.009	0.098
27807	ENSG00000169635	HIC2	22	+	yes	21442758	21442857	21417370	21417560	21444921	21449434	0	2	1	0	248	150	2.66051e-05	0.00092824	0	1	-1
27808	ENSG00000187726	DNAJB13	11	+	yes	73959493	73959655	73958316	73958420	73964877	73965035	0	6	2	0	300	150	6.24026e-06	0.000386852	0	1	-1
27840	ENSG00000096968	JAK2	9	+	yes	4985939	4986022	4985271	4985630	5021962	5022065	12	5	20	0	232	150	0.000235256	0.0043592	0.608	1	-0.392
27852	ENSG00000064313	TAF2	8	-	no	119796989	119797103	119793365	119795631	119797661	119797846	93	14	118	1	263	150	2.16728e-05	0.000837888	0.791	0.985	-0.194
27878	ENSG00000258465	NA	1	-	yes	160225061	160225119	160224441	160224549	160225590	160225663	231	21	331	4	207	150	1.98044e-05	0.000778898	0.889	0.984	-0.095
27974	ENSG00000129493	HEATR5A	14	-	yes	31304904	31305177	31302294	31302519	31306731	31306879	41	9	27	0	300	150	0.000282246	0.00496191	0.695	1	-0.305
28027	ENSG00000121578	B4GALT4	3	-	no	119235144	119235227	119226808	119227041	119236852	119237070	8	4	17	0	232	150	0.000483737	0.0072343	0.564	1	-0.436
28031	ENSG00000121578	B4GALT4	3	-	no	119236152	119236251	119235144	119235227	119236852	119237070	0	30	15	51	248	150	0.000126541	0.00275845	0	0.151	-0.151
28083	ENSG00000131378	RFTN1	3	-	yes	16323375	16323457	16315844	16317232	16357931	16358047	99	13	92	0	231	150	2.54297e-05	0.000910833	0.832	1	-0.168
28099	ENSG00000166169	POLL	10	-	yes	101585315	101585478	101583507	101583681	101587121	101587200	4	7	4	0	300	150	0.000131724	0.00283644	0.222	1	-0.778
28102	ENSG00000166169	POLL	10	-	yes	101585861	101586156	101583507	101583681	101587121	101587200	0	7	5	0	300	150	1.22567e-07	2.53276e-05	0	1	-1
28112	ENSG00000136527	TRA2B	3	-	no	185926600	185926734	185925084	185925626	185937824	185937987	681	1	683	25	283	150	1.57358e-06	0.000164024	0.997	0.935	0.062
28113	ENSG00000136527	TRA2B	3	-	no	185931576	185931852	185925463	185925626	185937824	185938029	86	1	71	25	300	150	3.67399e-08	9.68837e-06	0.977	0.587	0.39
28163	ENSG00000231584	FAHD2CP	2	+	no	96019627	96019700	96010592	96010732	96021124	96021233	2	8	1	0	222	150	0.00051889	0.00762277	0.145	1	-0.855
28207	ENSG00000137073	UBAP2	9	-	yes	33963725	33963791	33960825	33960878	33971650	33971737	106	16	105	1	215	150	3.29347e-05	0.00104562	0.822	0.987	-0.165
28208	ENSG00000137073	UBAP2	9	-	yes	33963725	33963791	33960825	33960878	33986759	33986837	32	9	57	0	215	150	1.13827e-05	0.000565824	0.713	1	-0.287
28216	ENSG00000137073	UBAP2	9	-	no	34011626	34011664	33996477	33998864	34017049	34017189	2	132	17	98	187	150	2.19636e-05	0.000844946	0.012	0.122	-0.11
28240	ENSG00000197362	ZNF786	7	-	no	149080590	149080717	149074385	149074538	149090622	149090718	0	6	9	2	276	150	8.87264e-06	0.000483087	0	0.71	-0.71
28251	ENSG00000148498	PARD3	10	-	no	34372497	34372536	34360070	34360259	34374873	34375002	226	277	249	124	188	150	5.84782e-06	0.00038055	0.394	0.616	-0.222
28291	ENSG00000100038	TOP3B	22	-	no	21975980	21976187	21975639	21975807	21982413	21982449	4	0	0	1	300	150	1.94715e-05	0.000770648	1	0	1
28349	ENSG00000265055	NA	17	-	no	68100551	68100708	68096045	68096478	68101414	68101496	0	1	3	0	300	150	2.93864e-05	0.000975021	0	1	-1
28350	ENSG00000168807	SNTB2	16	+	no	69235747	69235833	69187560	69187746	69245601	69245815	1	42	14	46	235	150	0.000262749	0.00472563	0.015	0.163	-0.148
28383	ENSG00000134470	IL15RA	10	-	yes	5968775	5968928	5966144	5966339	5977776	5977835	4	6	1	0	300	150	0.000728554	0.0096168	0.25	1	-0.75
28409	ENSG00000077157	PPP1R12B	1	+	no	202445045	202445228	202442446	202442572	202448988	202449097	1	0	3	4	300	150	0.000522591	0.00765195	1	0.273	0.727
28459	ENSG00000134686	PHC2	1	-	no	33331624	33331699	33331347	33331462	33332274	33332404	12	499	49	452	224	150	3.29872e-06	0.000266736	0.016	0.068	-0.052
28492	ENSG00000092036	HAUS4	14	-	no	22950313	22950410	22947600	22947731	22952327	22952459	0	2	10	0	246	150	1.79341e-06	0.000178011	0	1	-1
28497	ENSG00000155085	AK9	6	-	yes	109656755	109656884	109644504	109644688	109659227	109659325	5	5	5	0	278	150	0.000286836	0.00501779	0.35	1	-0.65
28515	ENSG00000214837	LINC01347	1	-	yes	243092040	243092194	243091530	243091596	243092478	243092695	0	3	2	0	300	150	4.86307e-06	0.000333673	0	1	-1
28552	ENSG00000107614	TRDMT1	10	-	no	17169309	17169539	17168840	17168917	17174550	17174660	8	0	11	6	300	150	0.000470074	0.00707132	1	0.478	0.522
28556	ENSG00000165219	GAPVD1	9	+	no	125263550	125263700	125261830	125261959	125268935	125269054	0	12	7	3	299	150	1.14527e-05	0.000566618	0	0.539	-0.539
28557	ENSG00000165219	GAPVD1	9	+	yes	125263550	125263700	125261830	125261959	125287761	125287883	0	1	4	1	299	150	0.000762741	0.00995281	0	0.667	-0.667
28607	ENSG00000143374	TARS2	1	+	yes	150488963	150489087	150487857	150488054	150491393	150491511	43	6	48	0	273	150	0.000700119	0.0094095	0.797	1	-0.203
28614	ENSG00000143374	TARS2	1	+	no	150504631	150504733	150504334	150504435	150504905	150504978	45	27	54	7	251	150	0.000542319	0.00782818	0.499	0.822	-0.323
28701	ENSG00000035928	RFC1	4	-	no	39326562	39326640	39323339	39323417	39327523	39327756	194	28	210	0	227	150	1.78258e-09	8.8717e-07	0.821	1	-0.179
28709	ENSG00000171735	CAMTA1	1	+	no	6871756	6871840	6825091	6825210	6887653	6887787	209	39	172	7	233	150	7.96675e-05	0.00194281	0.775	0.941	-0.166
28728	ENSG00000164073	MFSD8	4	-	no	127921859	127921963	127917932	127921771	127930682	127930817	15	5	21	0	253	150	0.000358818	0.00584026	0.64	1	-0.36
28729	ENSG00000164073	MFSD8	4	-	no	127921859	127921982	127921523	127921771	127930682	127930817	5	5	5	0	272	150	0.000295908	0.00513566	0.355	1	-0.645
28742	ENSG00000164073	MFSD8	4	-	no	127939852	127939997	127938782	127938838	127943751	127943992	0	2	15	0	294	150	1.0369e-06	0.000125537	0	1	-1
28757	ENSG00000182923	CEP63	3	+	no	134488018	134488090	134486189	134486556	134495295	134495364	12	9	1	13	221	150	0.000338061	0.00560043	0.475	0.05	0.425
28758	ENSG00000182923	CEP63	3	+	no	134495295	134495360	134485758	134486052	134507108	134507286	1	7	8	0	214	150	5.96126e-07	8.49383e-05	0.091	1	-0.909
28787	ENSG00000213793	ZNF888	19	-	yes	52918818	52918937	52917858	52917931	52923368	52923428	5	0	1	5	268	150	1.21481e-05	0.00058483	1	0.101	0.899
28814	ENSG00000160460	SPTBN4	19	+	yes	40570435	40570728	40569656	40569726	40572018	40572192	7	7	22	0	300	150	2.64022e-06	0.000234409	0.333	1	-0.667
28822	ENSG00000185499	MUC1	1	-	no	155187721	155187858	155187454	155187576	155188162	155188212	10	0	10	4	286	150	0.000712221	0.00950776	1	0.567	0.433
28823	ENSG00000185499	MUC1	1	-	no	155188007	155188063	155187454	155187544	155188162	155188212	3	4	11	0	205	150	9.54007e-05	0.00221782	0.354	1	-0.646
28886	ENSG00000127527	EPS15L1	19	-	yes	16377121	16377254	16355246	16355851	16392303	16392440	1	3	8	0	282	150	4.79305e-05	0.00136918	0.151	1	-0.849
28892	ENSG00000167355	OR51B5	11	-	yes	5345772	5345899	5303443	5304477	5505568	5505613	19	0	3	4	276	150	2.36025e-05	0.000878068	1	0.29	0.71
28893	ENSG00000167355	OR51B5	11	-	yes	5346261	5346353	5345772	5345899	5505568	5505613	63	13	57	0	241	150	1.62873e-05	0.000696766	0.751	1	-0.249
28903	ENSG00000213593	TMX2	11	+	no	57737785	57738026	57737607	57737668	57738353	57738417	183	103	126	27	300	150	0.000392033	0.00620927	0.47	0.7	-0.23
28905	ENSG00000213593	TMX2	11	+	no	57737835	57738026	57737607	57737668	57738663	57738770	140	16	48	0	300	150	0.00033744	0.00559277	0.814	1	-0.186
28906	ENSG00000213593	TMX2	11	+	no	57737912	57738026	57737607	57737668	57738353	57738430	464	103	345	27	263	150	4.12381e-05	0.00124973	0.72	0.879	-0.159
28907	ENSG00000213593	TMX2	11	+	no	57738353	57738430	57737607	57737668	57738663	57738770	314	16	163	0	226	150	0.000389564	0.00618124	0.929	1	-0.071
28925	ENSG00000168071	CCDC88B	11	+	yes	64351159	64351255	64349550	64349668	64351475	64351616	3	4	1	0	245	150	0.000731749	0.00964817	0.315	1	-0.685
28931	ENSG00000233967	NA	6	+	no	80454109	80454227	80453156	80453261	80462871	80463063	3	0	2	4	267	150	0.000179951	0.00358282	1	0.219	0.781
28971	ENSG00000122741	DCAF10	9	+	no	37857240	37857351	37854779	37854982	37860047	37860193	75	52	92	14	260	150	9.29859e-06	0.000501641	0.454	0.791	-0.337
29049	ENSG00000132561	MATN2	8	+	no	97961407	97961530	97941776	97941899	97978885	97979008	26	0	18	7	272	150	6.58034e-05	0.00174567	1	0.586	0.414
29063	ENSG00000117335	CD46	1	+	no	207767778	207767823	207767012	207767195	207770320	207770362	309	234	718	167	194	150	2.09714e-10	1.54385e-07	0.505	0.769	-0.264
29084	ENSG00000136044	APPL2	12	-	yes	105199372	105199531	105197763	105197880	105207060	105207207	1	2	3	0	300	150	0.00069689	0.00937758	0.2	1	-0.8
29144	ENSG00000213999	MEF2B	19	-	no	19146272	19146405	19145568	19146022	19146554	19146648	3	3	3	0	282	150	0.000596397	0.00843981	0.347	1	-0.653
29158	ENSG00000169180	XPO6	16	-	yes	28155701	28155771	28152929	28152964	28155945	28155975	0	1	3	0	219	150	2.52582e-05	0.000907851	0	1	-1
29162	ENSG00000169180	XPO6	16	-	yes	28177219	28177332	28175897	28176095	28211365	28211476	133	23	243	0	262	150	9.22555e-11	8.81065e-08	0.768	1	-0.232
29163	ENSG00000169180	XPO6	16	-	yes	28180940	28181031	28175897	28176095	28211365	28211965	92	23	103	0	240	150	1.07303e-08	3.68122e-06	0.714	1	-0.286
29165	ENSG00000169180	XPO6	16	-	no	28180940	28181031	28177219	28177332	28211365	28211965	243	2	275	19	240	150	0.000135282	0.00289722	0.987	0.9	0.087
29176	ENSG00000169016	E2F6	2	-	no	11457178	11457233	11453581	11453798	11465771	11466103	66	34	63	7	204	150	0.000255864	0.00465317	0.588	0.869	-0.281
29191	ENSG00000126953	TIMM8A	X	-	no	101348060	101348401	101345660	101346660	101348532	101348685	15	29	1	26	300	150	0.000254902	0.00464051	0.205	0.019	0.186
29245	ENSG00000152256	PDK1	2	+	no	172568740	172568817	172566855	172566933	172570725	172570812	43	7	71	0	226	150	0.000149234	0.00311847	0.803	1	-0.197
29267	ENSG00000270136	MICOS10-NBL1	1	+	yes	19600786	19600971	19597067	19597109	19655011	19655200	9	0	0	1	300	150	1.42925e-05	0.000648943	1	0	1
29305	ENSG00000232453	LINC02777	1	-	no	58896997	58897090	58895844	58896009	58903567	58903679	0	1	5	0	242	150	1.01921e-05	0.000521954	0	1	-1
29336	ENSG00000119231	SENP5	3	+	no	196885150	196886694	196867855	196868073	196899665	196899771	44	16	58	2	300	150	8.79439e-05	0.00208703	0.579	0.935	-0.356
29338	ENSG00000119231	SENP5	3	+	yes	196927795	196927879	196903532	196903610	196929632	196929683	25	14	25	0	233	150	3.89916e-06	0.000295569	0.535	1	-0.465
29339	ENSG00000119231	SENP5	3	+	no	196927795	196927879	196923413	196923551	196929632	196929683	21	6	30	0	233	150	0.000227956	0.00427097	0.693	1	-0.307
29352	ENSG00000177045	SIX5	19	-	no	45766349	45767155	45764784	45766111	45768041	45769252	38	49	79	30	300	150	0.000179972	0.00358282	0.279	0.568	-0.289
29406	ENSG00000258875	NA	14	+	no	91243912	91243981	91242934	91243013	91244354	91244499	5	1	0	2	218	150	0.000172716	0.00346569	0.775	0	0.775
29417	ENSG00000143033	MTF2	1	+	no	93120548	93120672	93119332	93119401	93127231	93127299	30	5	53	0	273	150	0.000719219	0.00956934	0.767	1	-0.233
29420	ENSG00000047578	KATNIP	16	+	no	27618424	27618501	27573900	27573956	27628660	27628830	48	0	49	9	226	150	0.000144477	0.00303703	1	0.783	0.217
29424	ENSG00000047578	KATNIP	16	+	yes	27701588	27701695	27699533	27699599	27703895	27703998	49	8	52	0	256	150	0.000200126	0.003852	0.782	1	-0.218
29462	ENSG00000075643	MOCOS	18	+	yes	36215515	36215977	36205076	36205276	36220054	36220217	13	0	20	10	300	150	0.000132625	0.00285411	1	0.5	0.5
29473	ENSG00000115827	DCAF17	2	+	no	171458371	171458477	171457970	171458075	171468887	171469030	27	3	5	9	255	150	9.86346e-05	0.00228398	0.841	0.246	0.595
29584	ENSG00000153774	CFDP1	16	-	no	75301756	75301905	75293907	75294042	75305023	75305438	2	192	17	144	298	150	8.40091e-05	0.00200985	0.005	0.056	-0.051
29596	ENSG00000254166	CASC19	8	-	yes	127141473	127141571	127140743	127140858	127143762	127143919	114	8	128	0	247	150	0.000680457	0.00921604	0.896	1	-0.104
29618	ENSG00000254166	CASC19	8	-	no	127189909	127189982	127188044	127188115	127197474	127197564	4	29	38	42	222	150	0.000143758	0.0030237	0.085	0.379	-0.294
29620	ENSG00000254166	CASC19	8	-	no	127189909	127189982	127188044	127188115	127203162	127203220	5	48	40	53	222	150	9.92403e-06	0.000513729	0.066	0.338	-0.272
29638	ENSG00000254166	CASC19	8	-	yes	127197474	127197564	127191661	127191847	127202041	127202152	3	5	24	2	239	150	0.000721171	0.00957385	0.274	0.883	-0.609
29651	ENSG00000254166	CASC19	8	-	yes	127202041	127202152	127191661	127191847	127218809	127218931	0	2	1	0	260	150	2.55248e-05	0.000911695	0	1	-1
29711	ENSG00000211456	SACM1L	3	+	no	45706779	45706907	45705134	45705209	45709497	45709643	39	0	60	12	277	150	9.21274e-05	0.00216655	1	0.73	0.27
29812	ENSG00000164307	ERAP1	5	-	yes	96804820	96804940	96803539	96803939	96807859	96807922	0	22	8	21	269	150	0.00044391	0.00680521	0	0.175	-0.175
29914	ENSG00000105402	NAPA	19	-	no	47500632	47500749	47495549	47495596	47514842	47514945	295	12	288	0	266	150	0.000273334	0.00484167	0.933	1	-0.067
29918	ENSG00000105402	NAPA	19	-	no	47503422	47503502	47495549	47495596	47514842	47515020	239	12	291	0	229	150	0.000118732	0.00263207	0.929	1	-0.071
29938	ENSG00000184445	KNTC1	12	+	no	122597730	122597938	122593415	122594385	122602568	122602740	24	6	56	0	300	150	5.38452e-05	0.00149935	0.667	1	-0.333
29939	ENSG00000184445	KNTC1	12	+	no	122601535	122601625	122594275	122594385	122602568	122602740	32	6	43	0	239	150	0.000402263	0.00633722	0.77	1	-0.23
29941	ENSG00000184445	KNTC1	12	+	yes	122613111	122613230	122610821	122610900	122613625	122613669	129	14	95	0	268	150	4.37519e-05	0.00129515	0.838	1	-0.162
30005	ENSG00000206559	ZCWPW2	3	+	no	28478288	28478387	28435223	28435269	28478813	28478931	0	2	5	2	248	150	0.000589536	0.00836621	0	0.602	-0.602
30007	ENSG00000012822	CALCOCO1	12	-	no	53712774	53712846	53711118	53712121	53713099	53713206	2	49	39	50	221	150	2.95424e-08	8.15555e-06	0.027	0.346	-0.319
30016	ENSG00000288018	NA	11	+	no	88424380	88424424	88423486	88423597	88427906	88428192	3	8	4	0	193	150	7.35249e-05	0.0018413	0.226	1	-0.774
30066	ENSG00000131148	EMC8	16	-	no	85780378	85780473	85778623	85779867	85781210	85781258	537	8	280	23	244	150	2.47292e-05	0.000897024	0.976	0.882	0.094
30068	ENSG00000140511	HAPLN3	15	-	no	88879417	88880610	88878966	88879269	88881356	88881725	21	11	13	53	300	150	1.80729e-05	0.000731528	0.488	0.109	0.379
30100	ENSG00000136536	MARCHF7	2	+	no	159764625	159764674	159762879	159762993	159767283	159767409	350	16	209	0	198	150	0.000427635	0.0066276	0.943	1	-0.057
30168	ENSG00000163870	TPRA1	3	-	yes	127575939	127576050	127575748	127575809	127576616	127576696	410	67	290	3	260	150	5.083e-11	5.6129e-08	0.779	0.982	-0.203
30273	ENSG00000169255	B3GALNT1	3	-	no	161089943	161090062	161083882	161086788	161101138	161101233	2	0	2	5	268	150	0.000178365	0.00355684	1	0.183	0.817
30278	ENSG00000169255	B3GALNT1	3	-	no	161101138	161101233	161089943	161090062	161103426	161103514	0	2	3	0	244	150	9.94623e-06	0.000513729	0	1	-1
30283	ENSG00000169255	B3GALNT1	3	-	no	161104784	161104895	161103426	161104406	161105002	161105224	1	4	1	0	260	150	0.000171249	0.00344627	0.126	1	-0.874
30291	ENSG00000171853	TRAPPC12	2	+	no	3466253	3466393	3465596	3465695	3478845	3478871	3	0	0	1	289	150	2.8997e-05	0.000970102	1	0	1
30356	ENSG00000162910	MRPL55	1	-	no	228108436	228108474	228108234	228108321	228108954	228109021	27	11	6	16	187	150	0.000737898	0.00970751	0.663	0.231	0.432
30376	ENSG00000138036	DYNC2LI1	2	+	yes	43796717	43796795	43794456	43794643	43800840	43800917	6	4	16	0	227	150	0.000265652	0.00476017	0.498	1	-0.502
30420	ENSG00000138658	ZGRF1	4	-	no	112548252	112548380	112547284	112547408	112553834	112553982	20	0	7	4	277	150	0.000200097	0.003852	1	0.487	0.513
30438	ENSG00000204120	GIGYF2	2	+	yes	232703423	232703489	232697298	232697392	232722553	232722658	0	1	5	0	215	150	1.15828e-05	0.000570044	0	1	-1
30440	ENSG00000204120	GIGYF2	2	+	no	232703423	232703489	232697298	232697392	232734416	232734486	5	6	29	0	215	150	1.75294e-06	0.000174485	0.368	1	-0.632
30443	ENSG00000204120	GIGYF2	2	+	no	232722553	232722658	232697304	232697392	232724573	232724691	4	0	1	11	254	150	3.07422e-06	0.000257418	1	0.051	0.949
30445	ENSG00000204120	GIGYF2	2	+	no	232724573	232724691	232697330	232697392	232735154	232735237	0	14	16	2	267	150	8.13603e-10	4.56341e-07	0	0.818	-0.818
30447	ENSG00000204120	GIGYF2	2	+	no	232724573	232724691	232703423	232703489	232735154	232735237	4	30	17	15	267	150	0.000183385	0.00363031	0.07	0.389	-0.319
30452	ENSG00000204120	GIGYF2	2	+	no	232734416	232734486	232703423	232703489	232735154	232735238	17	30	44	15	219	150	0.000107589	0.00243703	0.28	0.668	-0.388
30456	ENSG00000204120	GIGYF2	2	+	no	232776411	232776477	232761395	232761436	232787149	232787329	0	110	17	107	215	150	6.61785e-06	0.000397016	0	0.1	-0.1
30488	ENSG00000108590	MED31	17	-	no	6649981	6650078	6643310	6644659	6650355	6650433	46	59	61	17	246	150	1.09726e-05	0.00054997	0.322	0.686	-0.364
30503	ENSG00000047621	C12orf4	12	-	yes	4518057	4518255	4505305	4505380	4525253	4525375	0	8	3	0	300	150	1.18378e-06	0.000137148	0	1	-1
30527	ENSG00000084112	SSH1	12	-	yes	108802321	108802368	108800779	108800926	108805055	108805184	74	62	104	31	196	150	0.000456415	0.00691521	0.477	0.72	-0.243
30566	ENSG00000138614	INTS14	15	-	no	65607158	65607425	65605128	65605236	65611097	65611154	112	1	65	11	300	150	3.3658e-05	0.00106002	0.982	0.747	0.235
30569	ENSG00000138614	INTS14	15	-	no	65607158	65607442	65605128	65605236	65611097	65611131	190	1	130	11	300	150	9.22434e-05	0.00216723	0.99	0.855	0.135
30571	ENSG00000138614	INTS14	15	-	no	65607301	65607442	65605128	65605236	65611097	65611258	90	1	75	11	290	150	0.00028007	0.00493156	0.979	0.779	0.2
30588	ENSG00000269439	PGLS-DT	19	-	no	17492355	17492392	17491075	17491197	17511342	17511492	1	4	2	0	186	150	0.000138972	0.00295293	0.168	1	-0.832
30590	ENSG00000105556	MIER2	19	-	no	336082	336173	334399	334542	344773	344778	29	8	31	0	240	150	0.000126832	0.00275915	0.694	1	-0.306
30653	ENSG00000171848	RRM2	2	+	yes	10142254	10142375	10141853	10141954	10198591	10199288	3	10	5	0	270	150	1.8399e-05	0.000741332	0.143	1	-0.857
30664	ENSG00000243716	NPIPB5	16	+	no	22519137	22519414	22513759	22513921	22523819	22523948	0	8	8	1	300	150	1.10342e-06	0.000130403	0	0.8	-0.8
30665	ENSG00000243716	NPIPB5	16	+	no	22519328	22519414	22513545	22513921	22523819	22523900	0	8	7	1	235	150	1.65304e-06	0.000169229	0	0.817	-0.817
30695	ENSG00000105662	CRTC1	19	+	yes	18771441	18771546	18768484	18768793	18775640	18775821	2	9	1	0	254	150	0.00062123	0.00866613	0.116	1	-0.884
30697	ENSG00000105662	CRTC1	19	+	yes	18774899	18774986	18768484	18768793	18775640	18775821	20	9	9	0	236	150	0.000609935	0.00857305	0.585	1	-0.415
30745	ENSG00000160818	GPATCH4	1	-	no	156598034	156598121	156596293	156596478	156598226	156598319	198	3	160	16	236	150	0.00038945	0.00618124	0.977	0.864	0.113
30755	ENSG00000115137	DNAJC27	2	-	no	24951393	24951554	24943641	24947748	24957042	24957165	4	4	23	0	300	150	3.13929e-05	0.00101074	0.333	1	-0.667
30756	ENSG00000115137	DNAJC27	2	-	no	24953549	24953635	24951393	24951554	24957042	24957165	4	0	2	13	235	150	1.01607e-05	0.000521099	1	0.089	0.911
30776	ENSG00000117410	ATP6V0B	1	+	no	43975664	43975848	43974959	43975107	43976089	43976173	42	59	55	21	300	150	0.000149542	0.00312122	0.263	0.567	-0.304
30802	ENSG00000135976	ANKRD36	2	+	yes	97122886	97122993	97118343	97118517	97127066	97127134	0	3	5	3	256	150	0.000735293	0.00967684	0	0.494	-0.494
30803	ENSG00000135976	ANKRD36	2	+	yes	97124459	97124597	97122886	97122993	97127066	97127134	1	0	4	5	287	150	0.000692911	0.00934531	1	0.295	0.705
30819	ENSG00000131748	STARD3	17	+	no	39662250	39662344	39660980	39661085	39662803	39663007	233	3	133	13	243	150	0.00028149	0.00495109	0.98	0.863	0.117
30820	ENSG00000131748	STARD3	17	+	no	39662250	39662367	39660980	39661085	39662803	39663484	78	3	40	13	266	150	0.000215051	0.00407019	0.936	0.634	0.302
30832	ENSG00000070778	PTPN21	14	-	yes	88547528	88547651	88517091	88517261	88550237	88550530	5	1	0	2	272	150	0.000209925	0.00399456	0.734	0	0.734
30858	ENSG00000002586	CD99	X	+	yes	2737880	2738256	2726340	2726373	2740778	2741125	56	8	37	0	300	150	0.000648038	0.00890667	0.778	1	-0.222
30860	ENSG00000002586	CD99	X	+	yes	2738202	2738256	2726259	2726373	2740778	2740804	68	8	60	0	203	150	0.000700091	0.0094095	0.863	1	-0.137
30888	ENSG00000135899	SP110	2	-	no	230170620	230170761	230165185	230169237	230172065	230172174	2	0	1	3	290	150	9.21534e-05	0.00216655	1	0.147	0.853
30897	ENSG00000110514	MADD	11	+	no	47273826	47273976	47270147	47270246	47274562	47274726	81	0	62	7	299	150	0.000285165	0.00500621	1	0.816	0.184
30933	ENSG00000188626	GOLGA8M	15	-	yes	28718433	28718589	28710486	28710606	28719739	28719835	1	0	0	1	300	150	6.8046e-05	0.00177397	1	0	1
30989	ENSG00000068308	OTUD5	X	-	no	48936190	48936358	48934953	48935018	48944189	48944283	11	330	52	310	300	150	9.45725e-07	0.000116847	0.016	0.077	-0.061
31036	ENSG00000082126	MPP4	2	-	no	201685918	201686050	201685063	201685145	201687290	201687371	0	2	2	0	281	150	1.51521e-05	0.000665111	0	1	-1
31044	ENSG00000131591	C1orf159	1	-	no	1083914	1084011	1082915	1082987	1084352	1084383	29	3	14	24	246	150	1.04749e-06	0.000125898	0.855	0.262	0.593
31045	ENSG00000131591	C1orf159	1	-	no	1083914	1084086	1081822	1082987	1084352	1084383	36	3	24	24	300	150	6.61172e-06	0.000397016	0.857	0.333	0.524
31072	ENSG00000165304	MELK	9	+	no	36594627	36594771	36589535	36589652	36597221	36597290	96	43	149	15	293	150	8.30189e-06	0.000462657	0.533	0.836	-0.303
31081	ENSG00000131051	RBM39	20	-	no	35713701	35713857	35713018	35713096	35714184	35714389	53	439	80	186	300	150	1.31172e-07	2.66386e-05	0.057	0.177	-0.12
31088	ENSG00000131051	RBM39	20	-	no	35734185	35734257	35731915	35732135	35738967	35739017	10	792	43	387	221	150	1.92636e-10	1.51727e-07	0.008	0.07	-0.062
31089	ENSG00000131051	RBM39	20	-	no	35734185	35735081	35731940	35732135	35738967	35739017	12	792	54	387	300	150	3.78719e-12	7.53769e-09	0.008	0.065	-0.057
31093	ENSG00000131051	RBM39	20	-	no	35740524	35740597	35738967	35739017	35740823	35740887	232	542	332	133	222	150	0	0	0.224	0.628	-0.404
31105	ENSG00000100767	PAPLN	14	+	no	73251485	73251566	73250906	73251030	73251663	73251836	2	6	48	0	230	150	9.75488e-09	3.4818e-06	0.179	1	-0.821
31188	ENSG00000177335	LINC02904	8	+	no	143042957	143043087	143039260	143039569	143043177	143043262	8	0	0	3	279	150	3.8471e-07	6.19572e-05	1	0	1
31215	ENSG00000182648	RNF32-DT	7	-	no	156603784	156603911	156584159	156584520	156605187	156605380	0	8	7	0	276	150	9.90188e-09	3.49893e-06	0	1	-1
31337	ENSG00000143815	LBR	1	-	yes	225410290	225410416	225406561	225406832	225411336	225411417	88	12	52	0	275	150	0.000186104	0.00366566	0.8	1	-0.2
31338	ENSG00000143815	LBR	1	-	yes	225410290	225410818	225406663	225406832	225411336	225411440	44	12	36	0	300	150	2.72857e-05	0.000941571	0.647	1	-0.353
31370	ENSG00000215193	PEX26	22	+	no	18085111	18085258	18083436	18083732	18087971	18105396	185	6	172	30	296	150	4.82342e-05	0.00137674	0.94	0.744	0.196
31372	ENSG00000122203	KIAA1191	5	-	no	176350612	176350737	176348249	176348356	176359480	176359567	433	12	413	38	274	150	0.000389962	0.00618479	0.952	0.856	0.096
31375	ENSG00000122203	KIAA1191	5	-	yes	176352621	176352748	176350612	176350737	176359480	176359567	272	0	264	12	276	150	0.00014822	0.00310462	1	0.923	0.077
31408	ENSG00000072864	NDE1	16	+	no	15696708	15696860	15694164	15694256	15724190	15725119	149	9	132	0	300	150	0.000575616	0.00820823	0.892	1	-0.108
31409	ENSG00000072864	NDE1	16	+	no	15699728	15699854	15694164	15694256	15724190	15724222	3	9	3	0	275	150	0.000127025	0.00275956	0.154	1	-0.846
31419	ENSG00000189164	ZNF527	19	+	no	37380047	37380372	37379119	37379246	37388305	37393066	1	3	4	0	300	150	6.64202e-05	0.00175413	0.143	1	-0.857
31461	ENSG00000169519	METTL15	11	+	yes	28290205	28290397	28211061	28211198	28296752	28296931	78	0	17	7	300	150	1.03842e-06	0.000125537	1	0.548	0.452
31470	ENSG00000136448	NMT1	17	+	yes	45083657	45083755	45081643	45081995	45086507	45086652	1	5	1	0	247	150	0.000162962	0.00332664	0.108	1	-0.892
31499	ENSG00000127616	SMARCA4	19	+	no	11033766	11033865	11033081	11033517	11034122	11034146	62	225	61	88	248	150	0.000421905	0.0065618	0.143	0.295	-0.152
31625	ENSG00000060762	MPC1	6	-	no	166368732	166368961	166366794	166366891	166370217	166370221	0	2	1	0	300	150	2.23097e-05	0.000844946	0	1	-1
31669	ENSG00000169884	WNT10B	12	-	yes	48967945	48968319	48965339	48966553	48970088	48970351	3	0	0	3	300	150	3.1731e-06	0.000261363	1	0	1
31677	ENSG00000082781	ITGB5	3	-	yes	124817620	124817710	124809021	124809156	124821312	124821458	125	9	151	0	239	150	0.000287358	0.00502181	0.897	1	-0.103
31689	ENSG00000165209	STRBP	9	-	yes	123139528	123139687	123136380	123136515	123146854	123147054	174	14	128	0	300	150	5.52991e-05	0.00152899	0.861	1	-0.139
31694	ENSG00000100014	SPECC1L	22	+	no	24321404	24322918	24321287	24321323	24324219	24324427	53	0	45	6	300	150	0.000579305	0.00825083	1	0.789	0.211
31716	ENSG00000237525	NA	2	+	no	215683341	215683461	215681923	215682126	215689651	215689771	0	2	1	0	269	150	2.47509e-05	0.000897024	0	1	-1
31771	ENSG00000156374	PCGF6	10	-	yes	103333924	103333952	103326533	103326632	103345023	103345132	12	5	26	0	177	150	0.000300218	0.00517489	0.67	1	-0.33
31825	ENSG00000230438	SERPINB9P1	6	-	no	2857910	2857995	2854201	2855690	2876292	2876425	6	43	58	84	234	150	0.000127269	0.00275956	0.082	0.307	-0.225
31836	ENSG00000186088	GSAP	7	-	yes	77349350	77349404	77329332	77330367	77352943	77353026	26	0	42	9	203	150	0.000533012	0.00775402	1	0.775	0.225
31854	ENSG00000154743	TSEN2	3	+	no	12519058	12519197	12505153	12505231	12528887	12528924	5	0	4	4	288	150	0.000233604	0.00434075	1	0.342	0.658
31862	ENSG00000116406	EDEM3	1	-	yes	184693365	184693432	184690502	184692145	184694043	184694472	4	0	0	2	216	150	5.83691e-06	0.000380541	1	0	1
31863	ENSG00000116406	EDEM3	1	-	yes	184693373	184693432	184690820	184692145	184694043	184694472	4	0	0	2	208	150	5.73312e-06	0.000379373	1	0	1
31874	ENSG00000125648	SLC25A23	19	-	no	6438723	6438821	6438446	6438534	6444150	6444279	15	0	2	10	247	150	1.0598e-08	3.67148e-06	1	0.108	0.892
31913	ENSG00000133393	CEP20	16	-	no	15884007	15884124	15879803	15879888	15888557	15888593	35	8	66	1	266	150	0.000400158	0.00630968	0.712	0.974	-0.262
31914	ENSG00000133393	CEP20	16	-	no	15884007	15884205	15879803	15879888	15888557	15888599	66	8	123	1	300	150	0.000364732	0.0059067	0.805	0.984	-0.179
31924	ENSG00000104450	SPAG1	8	+	yes	100220278	100220431	100213818	100213918	100225172	100225339	53	0	43	10	300	150	1.75347e-05	0.000720918	1	0.683	0.317
31926	ENSG00000104450	SPAG1	8	+	yes	100233410	100233537	100231155	100231288	100240402	100240771	24	5	37	0	276	150	0.000561497	0.00804912	0.723	1	-0.277
32022	ENSG00000168385	SEPTIN2	2	+	no	241317498	241317599	241315288	241315610	241324215	241324241	50	19	27	41	250	150	0.000235219	0.0043592	0.612	0.283	0.329
32024	ENSG00000168385	SEPTIN2	2	+	yes	241317498	241317599	241316002	241316540	241324215	241324241	66	0	40	6	250	150	0.000389115	0.00617967	1	0.8	0.2
32034	ENSG00000168385	SEPTIN2	2	+	no	241324215	241324241	241315860	241315982	241335125	241335212	8	6	13	0	175	150	0.000117292	0.00260668	0.533	1	-0.467
32085	ENSG00000181450	ZNF678	1	+	no	227582513	227582606	227563542	227563724	227646543	227646670	0	2	1	0	242	150	2.71666e-05	0.000940207	0	1	-1
32123	ENSG00000003756	RBM5	3	+	no	50110378	50110463	50109602	50109688	50110678	50110770	198	12	239	0	234	150	6.26648e-05	0.00168775	0.914	1	-0.086
32124	ENSG00000003756	RBM5	3	+	yes	50110678	50110770	50109602	50109688	50113382	50113489	112	9	90	0	241	150	0.000686695	0.00927563	0.886	1	-0.114
32136	ENSG00000039560	RAI14	5	+	no	34813573	34813660	34812179	34812208	34814582	34814669	581	871	1113	251	236	150	0	0	0.298	0.738	-0.44
32172	ENSG00000110628	SLC22A18	11	+	yes	2919306	2919407	2917987	2918095	2921351	2921826	36	0	37	8	250	150	0.0001965	0.00381135	1	0.735	0.265
32179	ENSG00000143553	SNAPIN	1	+	no	153659137	153659184	153658702	153658886	153659447	153659566	115	45	191	14	196	150	4.37716e-07	6.78383e-05	0.662	0.913	-0.251
32296	ENSG00000138642	HERC6	4	+	yes	88383184	88383380	88379063	88379120	88385498	88385575	28	0	41	8	300	150	0.000442458	0.00679769	1	0.719	0.281
32298	ENSG00000138642	HERC6	4	+	yes	88383231	88383380	88378910	88379120	88385498	88385575	30	0	43	8	298	150	0.000441805	0.00679062	1	0.73	0.27
32327	ENSG00000159459	UBR1	15	-	yes	43022701	43022801	43021080	43021375	43024828	43024983	22	6	36	0	249	150	0.000157992	0.00324204	0.688	1	-0.312
32335	ENSG00000145002	FAM86B2	8	-	no	12430588	12430702	12430349	12430451	12432081	12432162	18	0	7	7	263	150	6.82671e-06	0.000404746	1	0.363	0.637
32337	ENSG00000145002	FAM86B2	8	-	no	12432081	12432162	12428980	12429114	12436247	12436367	0	1	1	0	230	150	7.31296e-05	0.0018413	0	1	-1
32338	ENSG00000145002	FAM86B2	8	-	no	12434051	12434114	12428980	12429114	12436247	12436346	0	1	1	0	212	150	7.42717e-05	0.00184952	0	1	-1
32373	ENSG00000048991	R3HDM1	2	+	no	135622653	135622732	135621493	135621608	135631717	135631777	65	7	71	0	228	150	0.000722183	0.00957903	0.859	1	-0.141
32375	ENSG00000048991	R3HDM1	2	+	no	135641535	135641790	135638895	135639122	135645378	135645527	24	67	31	22	300	150	0.000363109	0.00589111	0.152	0.413	-0.261
32396	ENSG00000129315	CCNT1	12	-	no	48695998	48696162	48695758	48695829	48698137	48698183	122	1	116	25	300	150	1.02005e-07	2.19784e-05	0.984	0.699	0.285
32472	ENSG00000169087	HSPBAP1	3	-	no	122758771	122758853	122755323	122755431	122759223	122759360	0	5	4	0	231	150	3.83623e-07	6.19572e-05	0	1	-1
32498	ENSG00000144040	SFXN5	2	-	no	72967236	72967323	72961201	72961248	72968447	72968533	1	0	2	10	236	150	0.000703854	0.00943527	1	0.113	0.887
32506	ENSG00000172901	LVRN	5	+	yes	116001066	116001239	116000592	116000658	116002834	116002911	0	2	1	0	300	150	2.23097e-05	0.000844946	0	1	-1
32578	ENSG00000178826	TMEM139	7	+	no	143285347	143285445	143284950	143284974	143285940	143286202	2	4	30	1	247	150	8.25378e-05	0.00198871	0.233	0.948	-0.715
32602	ENSG00000183760	ACP7	19	+	no	39100226	39100350	39098959	39099142	39100579	39100642	3	3	11	0	273	150	0.000366049	0.00591706	0.355	1	-0.645
32653	ENSG00000214022	REPIN1	7	+	no	150370759	150370884	150369670	150369868	150371230	150371632	9	25	43	9	274	150	1.60905e-07	3.15513e-05	0.165	0.723	-0.558
32665	ENSG00000163660	CCNL1	3	-	no	157151728	157151930	157150281	157150381	157152176	157152241	18	44	34	14	300	150	2.41548e-05	0.000891886	0.17	0.548	-0.378
32747	ENSG00000104907	TRMT1	19	-	yes	13109914	13110001	13109768	13109838	13110157	13110306	139	43	92	7	236	150	0.000365231	0.00591195	0.673	0.893	-0.22
32838	ENSG00000051382	PIK3CB	3	-	no	138770050	138770117	138759172	138759359	138834694	138834833	2	30	16	3	216	150	1.23473e-09	6.71235e-07	0.044	0.787	-0.743
32839	ENSG00000051382	PIK3CB	3	-	no	138796462	138796567	138759172	138759359	138834694	138834833	16	30	72	3	254	150	1.14908e-13	2.90028e-10	0.24	0.934	-0.694
32918	ENSG00000134668	SPOCD1	1	-	yes	31794123	31794235	31793277	31793897	31798206	31798323	8	0	0	2	261	150	1.36655e-06	0.0001495	1	0	1
32921	ENSG00000134668	SPOCD1	1	-	no	31799400	31799485	31798441	31798601	31799808	31799863	0	1	2	0	234	150	4.35817e-05	0.00129515	0	1	-1
32943	ENSG00000090612	ZNF268	12	+	yes	133193427	133193533	133191720	133192003	133202143	133202310	0	8	13	21	255	150	0.000632981	0.00877521	0	0.267	-0.267
32972	ENSG00000102078	SLC25A14	X	+	no	130349823	130349867	130349250	130349345	130350645	130350731	0	8	12	17	193	150	0.000351866	0.0057616	0	0.354	-0.354
32976	ENSG00000005483	KMT2E	7	+	no	105038125	105038199	105014184	105014535	105040838	105041023	11	40	37	31	223	150	0.000368799	0.00594249	0.156	0.445	-0.289
32983	ENSG00000005483	KMT2E	7	+	no	105089225	105089361	105081687	105081797	105090008	105090273	1	58	15	58	285	150	0.000103985	0.00237826	0.009	0.12	-0.111
32990	ENSG00000229180	RABGEF1P1	7	-	no	66545600	66545686	66531790	66531871	66554584	66554837	7	0	9	7	235	150	0.000309804	0.00528597	1	0.451	0.549
32999	ENSG00000163482	STK36	2	+	no	218688390	218688493	218685084	218685228	218688696	218688876	0	14	9	20	252	150	0.000585667	0.00832802	0	0.211	-0.211
33010	ENSG00000080345	RIF1	2	+	no	151468473	151468551	151467999	151468146	151468640	151468756	58	35	71	7	227	150	1.34918e-05	0.000628954	0.523	0.87	-0.347
33012	ENSG00000080345	RIF1	2	+	yes	151483198	151483335	151474856	151475219	151506209	151506375	9	0	0	2	286	150	1.2101e-06	0.000139284	1	0	1
33034	ENSG00000009413	REV3L	6	-	no	111472012	111472140	111416282	111416472	111482749	111482919	0	12	3	0	277	150	7.54204e-07	0.00010172	0	1	-1
33072	ENSG00000120709	FAM53C	5	+	no	138341183	138341264	138338266	138338307	138341808	138341866	5	0	7	4	230	150	0.00074614	0.00978316	1	0.533	0.467
33082	ENSG00000214087	ARL16	17	-	no	81682490	81682675	81682033	81682149	81683592	81683668	17	8	14	0	300	150	0.000156822	0.00323117	0.515	1	-0.485
33157	ENSG00000163545	NUAK2	1	-	yes	205305198	205305331	205302062	205304513	205306187	205306307	117	0	70	9	282	150	2.43463e-05	0.000894197	1	0.805	0.195
33159	ENSG00000267575	LINC02987	19	+	no	27797753	27798176	27793430	27793650	27805604	27805811	18	0	1	3	300	150	1.33437e-05	0.000623696	1	0.143	0.857
33192	ENSG00000105722	ERF	19	-	no	42251388	42251440	42250443	42250565	42253841	42253894	0	8	4	3	201	150	0.000528609	0.00771537	0	0.499	-0.499
33255	ENSG00000159592	GPBP1L1	1	-	yes	45642426	45642499	45640209	45640403	45654542	45654829	224	12	222	0	222	150	0.000200253	0.003852	0.927	1	-0.073
33256	ENSG00000159592	GPBP1L1	1	-	no	45685575	45685620	45660183	45661225	45686411	45686533	44	51	104	26	194	150	1.71993e-06	0.000173644	0.4	0.756	-0.356
33269	ENSG00000042493	CAPG	2	-	yes	85413142	85413244	85402122	85402158	85413832	85413974	16	1	17	16	251	150	0.000349717	0.00573705	0.905	0.388	0.517
33318	ENSG00000109118	PHF12	17	-	no	28910711	28910833	28910054	28910369	28911111	28911237	0	123	10	63	271	150	8.87298e-05	0.00210145	0	0.081	-0.081
33427	ENSG00000176715	ACSF3	16	+	no	89098590	89098763	89093851	89093992	89100661	89100767	47	7	39	0	300	150	0.000598199	0.0084518	0.77	1	-0.23
33504	ENSG00000169689	CENPX	17	-	no	82019640	82019694	82018837	82019381	82019857	82019909	325	391	294	165	203	150	4.3275e-05	0.00129473	0.38	0.568	-0.188
33542	ENSG00000231312	MAP4K3-DT	2	+	yes	39588448	39588567	39557981	39558046	39599365	39600135	5	2	0	9	268	150	8.4807e-05	0.00202346	0.583	0	0.583
33544	ENSG00000231312	MAP4K3-DT	2	+	yes	39646261	39646390	39518638	39518710	39665086	39665343	1	5	3	0	278	150	3.56446e-05	0.00110972	0.097	1	-0.903
33548	ENSG00000128641	MYO1B	2	+	no	191400748	191400835	191400381	191400468	191402631	191402718	64	26	112	10	236	150	0.000150575	0.00313352	0.61	0.877	-0.267
33573	ENSG00000196151	WDSUB1	2	-	yes	159271701	159271795	159259809	159259843	159275545	159275638	14	12	35	1	243	150	4.27368e-06	0.000311371	0.419	0.956	-0.537
33708	ENSG00000105053	VRK3	19	-	no	49995190	49995275	49994813	49994919	50000789	50000854	30	19	17	0	234	150	1.03632e-05	0.000529183	0.503	1	-0.497
33710	ENSG00000105053	VRK3	19	-	no	50009235	50009289	50007568	50007826	50016023	50016163	10	29	28	12	203	150	7.78036e-05	0.0019083	0.203	0.633	-0.43
33734	ENSG00000175792	RUVBL1	3	-	yes	128087705	128087844	128082482	128082574	128097299	128097498	101	0	57	7	288	150	0.000130117	0.00281007	1	0.809	0.191
33791	ENSG00000182885	ADGRG3	16	+	yes	57684389	57684483	57680504	57680617	57685642	57685926	1	0	0	5	243	150	2.67334e-05	0.000928861	1	0	1
33841	ENSG00000010322	NISCH	3	+	no	52490074	52490231	52489335	52489678	52490704	52490833	42	14	76	0	300	150	7.28006e-08	1.63852e-05	0.6	1	-0.4
33850	ENSG00000122550	KLHL7	7	+	no	23117833	23117964	23105757	23106146	23123776	23123879	22	91	2	59	280	150	0.000503237	0.00746742	0.115	0.018	0.097
33906	ENSG00000248323	LUCAT1	5	-	no	91311645	91311737	91310640	91311032	91312294	91312413	0	21	6	14	241	150	0.000636041	0.00880342	0	0.211	-0.211
33921	ENSG00000248323	LUCAT1	5	-	no	91313961	91314052	91313637	91313777	91314164	91314386	1	0	1	12	240	150	0.000347148	0.0057055	1	0.05	0.95
33926	ENSG00000147419	CCDC25	8	-	no	27764285	27764533	27762418	27762458	27765203	27765251	18	73	4	100	300	150	0.000308296	0.00528014	0.11	0.02	0.09
34009	ENSG00000093000	NUP50	22	+	no	45170987	45171177	45168165	45168246	45171599	45171683	34	41	69	25	300	150	0.000539278	0.0078034	0.293	0.58	-0.287
34034	ENSG00000181523	SGSH	17	-	no	80214614	80214679	80214171	80214328	80215032	80215138	48	8	38	0	214	150	0.000546899	0.007875	0.808	1	-0.192
34037	ENSG00000181523	SGSH	17	-	no	80214614	80214783	80214289	80214328	80215032	80215138	111	8	107	0	300	150	0.00061123	0.00858443	0.874	1	-0.126
34079	ENSG00000232931	LINC00342	2	-	no	95813315	95813957	95807051	95807302	95814049	95815156	18	0	27	8	300	150	0.000344791	0.00567821	1	0.628	0.372
34080	ENSG00000232931	LINC00342	2	-	no	95813809	95813957	95807053	95807302	95814049	95814145	19	0	27	8	297	150	0.000302063	0.005196	1	0.63	0.37
34106	ENSG00000112159	MDN1	6	-	yes	89662791	89662967	89662086	89662239	89664486	89664628	68	2	70	17	300	150	0.000330882	0.00551252	0.944	0.673	0.271
34119	ENSG00000136877	FPGS	9	+	yes	127808799	127808889	127808233	127808311	127810030	127810037	8	0	0	1	239	150	1.65071e-05	0.000698231	1	0	1
34124	ENSG00000113441	LNPEP	5	+	yes	97026616	97026757	97024520	97024682	97027732	97027814	58	6	174	0	290	150	0.0001431	0.00301705	0.833	1	-0.167
34147	ENSG00000121753	ADGRB2	1	-	yes	31740109	31740178	31739925	31740034	31740346	31740541	41	8	78	0	218	150	3.23245e-05	0.00103462	0.779	1	-0.221
34163	ENSG00000198814	GK	X	+	no	30727465	30727552	30724100	30724181	30728731	30729249	50	0	28	7	236	150	6.3574e-05	0.00170186	1	0.718	0.282
34190	ENSG00000147601	TERF1	8	+	no	73030335	73030395	73026939	73027052	73032041	73032133	31	195	83	63	209	150	3.07532e-14	9.87904e-11	0.102	0.486	-0.384
34285	ENSG00000152784	PRDM8	4	+	no	80196012	80196124	80194112	80194239	80196351	80196419	2	4	4	0	261	150	0.000105457	0.0024057	0.223	1	-0.777
34403	ENSG00000104723	TUSC3	8	+	yes	15483385	15483483	15417214	15417305	15623079	15623249	52	76	20	92	247	150	0.000371746	0.00596821	0.294	0.117	0.177
34421	ENSG00000284946	NA	15	-	yes	91017804	91017885	91014383	91014433	91022153	91022293	33	0	29	6	230	150	0.000540997	0.00781868	1	0.759	0.241
34427	ENSG00000099864	PALM	19	+	no	740351	740483	736018	736078	746284	748326	5	5	54	0	281	150	1.17475e-06	0.000137148	0.348	1	-0.652
34441	ENSG00000135250	SRPK2	7	-	yes	105125781	105125874	105117387	105118022	105126992	105127062	10	5	22	0	242	150	0.00010653	0.00242392	0.554	1	-0.446
34444	ENSG00000135250	SRPK2	7	-	yes	105126992	105127062	105116373	105118022	105132790	105132793	66	12	54	0	219	150	5.55933e-05	0.00153592	0.79	1	-0.21
34538	ENSG00000092108	SCFD1	14	+	yes	30705822	30705885	30700187	30700258	30715923	30715970	2	4	1	0	212	150	0.000530264	0.0077204	0.261	1	-0.739
34623	ENSG00000231607	DLEU2	13	-	no	50075558	50075653	50068096	50068163	50081822	50081962	11	6	13	0	244	150	0.00020019	0.003852	0.53	1	-0.47
34671	ENSG00000162885	B3GALNT2	1	-	yes	235458602	235458786	235455558	235455684	235470849	235470960	60	0	40	6	300	150	0.000299095	0.00516813	1	0.769	0.231
34672	ENSG00000162885	B3GALNT2	1	-	yes	235465635	235465714	235455558	235455684	235470849	235470930	19	0	16	6	228	150	0.000278956	0.00492368	1	0.637	0.363
34677	ENSG00000133247	KMT5C	19	+	no	55342214	55342380	55341615	55342046	55342741	55342851	50	8	35	0	300	150	0.000503292	0.00746742	0.758	1	-0.242
34705	ENSG00000105552	BCAT2	19	-	no	48806999	48807074	48800186	48800297	48810983	48811027	0	12	7	5	224	150	3.30924e-05	0.00104875	0	0.484	-0.484
34709	ENSG00000055147	FAM114A2	5	-	yes	154011240	154011320	154002846	154002969	154026398	154026522	42	7	54	0	229	150	0.000269271	0.00479827	0.797	1	-0.203
34713	ENSG00000055147	FAM114A2	5	-	no	154038292	154038434	154034743	154034967	154038826	154038910	0	1	7	0	291	150	2.01517e-05	0.000788573	0	1	-1
34714	ENSG00000055147	FAM114A2	5	-	no	154038292	154038434	154034743	154034967	154038856	154038880	0	34	14	18	291	150	4.47202e-07	6.83136e-05	0	0.286	-0.286
34718	ENSG00000241489	NA	X	-	yes	149536173	149536213	149532881	149534374	149538114	149538172	3	0	0	3	189	150	4.27059e-06	0.000311371	1	0	1
34853	ENSG00000180747	SMG1P3	16	-	no	21487577	21487616	21484371	21484535	21519827	21520179	2	6	8	0	188	150	8.29621e-06	0.000462657	0.21	1	-0.79
34860	ENSG00000166167	BTRC	10	+	no	101461963	101462058	101430344	101430452	101479367	101479457	16	20	29	2	244	150	3.24468e-06	0.000264932	0.33	0.899	-0.569
34861	ENSG00000166167	BTRC	10	+	no	101461980	101462058	101430344	101430452	101479367	101479457	29	20	56	2	227	150	3.71331e-07	6.11763e-05	0.489	0.949	-0.46
34884	ENSG00000123130	ACOT9	X	-	no	23734340	23734367	23733171	23733217	23735918	23736016	182	74	247	33	176	150	2.30445e-05	0.000866278	0.677	0.864	-0.187
34938	ENSG00000188428	BLOC1S5	6	-	no	8027206	8027399	8026366	8026425	8041138	8041268	6	103	32	132	300	150	0.000645387	0.00889099	0.028	0.108	-0.08
34940	ENSG00000130821	SLC6A8	X	+	yes	153694129	153694267	153693904	153694017	153694343	153694420	25	6	25	0	287	150	0.000450241	0.00687757	0.685	1	-0.315
34954	ENSG00000288632	NA	16	-	yes	29569270	29569328	29566085	29566249	29613102	29613717	14	6	11	0	207	150	0.000652513	0.00895078	0.628	1	-0.372
34958	ENSG00000115904	SOS1	2	-	no	38989269	38989314	38987472	38987591	38995122	38995387	37	15	97	6	194	150	0.000176243	0.00352445	0.656	0.926	-0.27
34973	ENSG00000141446	ESCO1	18	-	no	21540576	21540700	21539919	21540009	21560858	21560981	0	39	9	24	273	150	6.36917e-05	0.00170372	0	0.171	-0.171
34993	ENSG00000204778	CBWD4P	9	-	yes	65321192	65321279	65318515	65318560	65322968	65323015	2	3	2	0	236	150	0.000485187	0.00724929	0.298	1	-0.702
35007	ENSG00000091164	TXNL1	18	-	yes	56638961	56639039	56638358	56638505	56647448	56647535	0	2	1	0	227	150	2.86342e-05	0.000963637	0	1	-1
35009	ENSG00000163788	SNRK	3	+	no	43289739	43289789	43286511	43286675	43299753	43299815	0	15	8	11	199	150	8.7252e-05	0.00207339	0	0.354	-0.354
35014	ENSG00000274211	SOCS7	17	+	no	38364751	38364856	38361710	38361775	38366286	38366417	35	3	4	6	254	150	0.000324094	0.00544025	0.873	0.282	0.591
35031	ENSG00000106785	TRIM14	9	-	no	98110068	98110234	98109888	98109984	98118981	98119136	28	41	9	64	300	150	0.000171737	0.00345225	0.255	0.066	0.189
35032	ENSG00000266074	BAHCC1	17	+	yes	81399533	81399917	81395456	81395635	81426799	81426979	2	4	4	0	300	150	0.000110202	0.00248664	0.2	1	-0.8
35047	ENSG00000005810	MYCBP2	13	-	no	77118339	77118495	77097369	77099013	77121372	77121495	1	57	21	47	300	150	8.98961e-07	0.000113045	0.009	0.183	-0.174
35048	ENSG00000005810	MYCBP2	13	-	no	77118339	77118519	77097369	77099013	77121372	77121495	2	57	16	47	300	150	0.000147906	0.00309989	0.017	0.145	-0.128
35138	ENSG00000128656	CHN1	2	-	no	174821728	174821779	174812308	174812482	174824433	174824518	5	51	14	13	200	150	2.43543e-05	0.000894197	0.068	0.447	-0.379
35314	ENSG00000100031	GGT1	22	+	no	24609964	24610033	24607953	24608023	24610357	24610531	15	12	10	0	218	150	7.23719e-05	0.00183585	0.462	1	-0.538
35330	ENSG00000226312	CFLAR-AS1	2	-	no	201150370	201150489	201149653	201149760	201151097	201151160	2	0	0	2	268	150	1.55657e-05	0.000674884	1	0	1
35357	ENSG00000103657	HERC1	15	-	no	63779582	63780009	63775563	63775649	63833821	63833885	6	7	0	12	300	150	0.0003373	0.00559277	0.3	0	0.3
35365	ENSG00000086062	B4GALT1	9	-	yes	33120418	33120606	33113773	33113878	33135188	33135424	165	10	248	0	300	150	6.20796e-05	0.00167838	0.892	1	-0.108
35385	ENSG00000074266	EED	11	+	no	86266082	86266216	86263944	86264263	86276979	86277138	57	10	35	0	283	150	0.000286286	0.00501775	0.751	1	-0.249
35387	ENSG00000074266	EED	11	+	no	86270082	86270157	86267894	86268561	86276979	86277138	0	20	12	15	224	150	8.22226e-06	0.000460613	0	0.349	-0.349
35481	ENSG00000151575	TEX9	15	+	yes	56391242	56391418	56373440	56373504	56412301	56412436	6	1	0	2	300	150	0.000178746	0.00356242	0.75	0	0.75
35514	ENSG00000151500	THYN1	11	-	no	134248808	134248959	134248278	134248484	134249166	134249262	51	16	49	0	300	150	1.30237e-06	0.000144719	0.614	1	-0.386
35553	ENSG00000236810	ELOA-AS1	1	-	no	23771701	23771883	23760812	23761151	23772110	23772694	3	8	11	1	300	150	0.00018888	0.00369842	0.158	0.846	-0.688
35636	ENSG00000281649	EBLN3P	9	+	no	37080341	37080536	37079905	37080038	37086667	37087995	182	0	151	8	300	150	0.00070286	0.00943269	1	0.904	0.096
35680	ENSG00000114779	ABHD14B	3	-	no	51971811	51971892	51971459	51971698	51973964	51974049	0	68	9	60	230	150	0.000610245	0.008574	0	0.089	-0.089
35697	ENSG00000103222	ABCC1	16	+	yes	16068155	16068302	16056091	16056295	16071641	16071729	134	0	156	9	296	150	0.000689292	0.00930716	1	0.898	0.102
35738	ENSG00000133657	ATP13A3	3	-	yes	194412198	194413839	194403172	194406116	194425341	194425529	62	13	69	1	300	150	0.000124446	0.00272287	0.705	0.972	-0.267
35745	ENSG00000133657	ATP13A3	3	-	no	194457093	194457174	194455892	194455962	194459470	194459541	89	11	151	2	230	150	0.000363596	0.00589554	0.841	0.98	-0.139
35748	ENSG00000083223	TUT7	9	-	yes	86318957	86319058	86317218	86317276	86319583	86319644	48	25	193	14	250	150	2.8971e-07	5.01823e-05	0.535	0.892	-0.357
35749	ENSG00000083223	TUT7	9	-	no	86326370	86326491	86325333	86325514	86328339	86328492	0	45	17	98	270	150	0.000364739	0.0059067	0	0.088	-0.088
35776	ENSG00000166012	TAF1D	11	-	no	93736140	93736304	93734624	93734660	93737063	93737239	187	43	86	4	300	150	0.000358529	0.00584026	0.685	0.915	-0.23
35784	ENSG00000168575	SLC20A2	8	-	no	42471066	42471201	42465776	42465917	42472101	42472654	8	16	0	25	284	150	0.000124634	0.0027253	0.209	0	0.209
35824	ENSG00000182718	ANXA2	15	-	no	60397257	60397338	60393012	60393440	60397942	60397964	8	2	0	3	230	150	0.000113869	0.00254824	0.723	0	0.723
35863	ENSG00000213988	ZNF90	19	+	no	20121221	20121346	20105220	20105316	20125005	20126166	0	2	2	0	274	150	1.53748e-05	0.000669893	0	1	-1
35945	ENSG00000131375	CAPN7	3	+	no	15241452	15241588	15240753	15240853	15242177	15242253	31	38	66	15	285	150	8.56613e-06	0.000470432	0.3	0.698	-0.398
35946	ENSG00000131375	CAPN7	3	+	yes	15245525	15245671	15242177	15242253	15246731	15246794	58	35	91	12	295	150	4.77768e-05	0.00136589	0.457	0.794	-0.337
35962	ENSG00000177058	SLC38A9	5	-	yes	55633753	55633902	55625846	55626659	55635543	55635657	65	0	55	7	298	150	0.00031402	0.00533472	1	0.798	0.202
35987	ENSG00000150995	ITPR1	3	+	no	4653841	4653886	4652122	4652218	4658123	4658278	2	3	3	0	194	150	0.000708676	0.00948458	0.34	1	-0.66
36100	ENSG00000156876	SASS6	1	-	yes	100123209	100123289	100122379	100122484	100125881	100125942	18	6	19	0	229	150	0.000394676	0.00623647	0.663	1	-0.337
36112	ENSG00000003989	SLC7A2	8	+	no	17502256	17502302	17497087	17497237	17543317	17543715	6	25	8	2	195	150	0.000313151	0.00532764	0.156	0.755	-0.599
36120	ENSG00000175029	CTBP2	10	-	yes	125110989	125111093	125003337	125003492	125160318	125160513	24	6	22	0	253	150	0.000603592	0.00850081	0.703	1	-0.297
36122	ENSG00000175029	CTBP2	10	-	yes	125110989	125111093	125038996	125039155	125158634	125158716	73	0	64	21	253	150	2.46443e-08	7.13795e-06	1	0.644	0.356
36124	ENSG00000175029	CTBP2	10	-	yes	125133511	125133612	125003337	125003492	125160318	125160499	4	6	4	0	250	150	0.000191593	0.00373627	0.286	1	-0.714
36153	ENSG00000125871	MGME1	20	+	no	17975683	17975903	17969800	17970370	17988165	17988298	83	12	51	0	300	150	0.000137212	0.00292079	0.776	1	-0.224
36189	ENSG00000136378	ADAMTS7	15	-	yes	78776187	78777588	78774623	78774793	78788230	78788374	20	7	57	0	300	150	6.49178e-06	0.000393934	0.588	1	-0.412
36221	ENSG00000174501	ANKRD36C	2	-	no	95905440	95905503	95904923	95904952	95906630	95906703	1	0	0	1	212	150	7.42717e-05	0.00184952	1	0	1
36227	ENSG00000243317	STMP1	7	+	no	135672752	135672806	135662495	135662594	135688903	135689028	1	3	1	0	203	150	0.000267484	0.00478124	0.198	1	-0.802
36240	ENSG00000186111	PIP5K1C	19	-	yes	3642906	3642939	3641704	3641809	3643242	3643381	42	7	66	0	182	150	0.000261602	0.00471872	0.832	1	-0.168
36248	ENSG00000102908	NFAT5	16	+	no	69568494	69568548	69565093	69566374	69626402	69626528	6	15	34	13	203	150	0.00058141	0.00827748	0.228	0.659	-0.431
36320	ENSG00000158411	MITD1	2	-	no	99171342	99171429	99170534	99170652	99171509	99171646	150	83	175	23	236	150	2.91163e-07	5.0188e-05	0.535	0.829	-0.294
36364	ENSG00000126822	PLEKHG3	14	+	yes	64738741	64738855	64736852	64737375	64741035	64742455	38	8	67	0	263	150	2.81643e-05	0.0009551	0.73	1	-0.27
36399	ENSG00000173715	C11orf80	11	+	no	66756352	66756505	66744735	66744919	66759042	66759084	28	14	2	12	300	150	0.000169287	0.00342608	0.5	0.077	0.423
36410	ENSG00000173715	C11orf80	11	+	no	66839131	66839207	66838369	66838445	66842848	66843069	10	19	0	20	225	150	8.26189e-05	0.00198871	0.26	0	0.26
36457	ENSG00000132635	PCED1A	20	-	no	2836038	2836314	2835313	2835709	2838231	2838478	35	13	92	5	300	150	0.000305567	0.00524661	0.574	0.902	-0.328
36483	ENSG00000099256	PRTFDC1	10	-	yes	24942329	24942436	24937183	24937367	24952527	24952584	108	12	96	0	256	150	5.65844e-05	0.00155722	0.841	1	-0.159
36488	ENSG00000221817	PPP3CB-AS1	10	+	no	73498297	73498867	73496141	73496906	73499594	73499687	1	0	0	3	300	150	3.06427e-05	0.000994769	1	0	1
36489	ENSG00000221817	PPP3CB-AS1	10	+	no	73498649	73498867	73496141	73496906	73499594	73499687	1	0	0	3	300	150	3.06427e-05	0.000994769	1	0	1
36491	ENSG00000221817	PPP3CB-AS1	10	+	no	73498732	73498867	73496141	73496906	73499594	73499687	1	0	0	3	284	150	3.06749e-05	0.000994769	1	0	1
36512	ENSG00000100023	PPIL2	22	+	yes	21694936	21694966	21694754	21694817	21695393	21695496	4	4	8	0	179	150	0.000324892	0.00544352	0.456	1	-0.544
36527	ENSG00000111752	PHC1	12	+	yes	8936855	8936964	8935123	8935238	8937175	8937249	228	13	122	0	258	150	0.000613738	0.00859915	0.911	1	-0.089
36581	ENSG00000284922	LRTOMT	11	+	yes	72088296	72088380	72080858	72080885	72089028	72089165	0	2	5	0	233	150	3.65417e-06	0.000284657	0	1	-1
36583	ENSG00000284922	LRTOMT	11	+	yes	72088339	72088380	72080844	72080885	72089028	72089165	0	2	3	0	190	150	9.80116e-06	0.000511571	0	1	-1
36584	ENSG00000284922	LRTOMT	11	+	no	72088339	72088380	72080844	72080885	72093495	72093701	1	0	0	3	190	150	1.43591e-05	0.000650502	1	0	1
36692	ENSG00000273559	CWC25	17	-	no	38810275	38810400	38809701	38809765	38810467	38810595	86	21	28	30	274	150	7.13066e-05	0.00182322	0.692	0.338	0.354
36890	ENSG00000145685	LHFPL2	5	-	no	78632263	78632368	78564812	78564871	78648498	78648772	158	2	181	17	254	150	0.000450577	0.00687757	0.979	0.863	0.116
36915	ENSG00000145247	OCIAD2	4	-	no	48892771	48892889	48885018	48885565	48894005	48894053	449	7	426	29	267	150	0.000193259	0.00376253	0.973	0.892	0.081
36916	ENSG00000145247	OCIAD2	4	-	yes	48894005	48894053	48885387	48885565	48904483	48904611	8	5	21	0	197	150	9.8709e-05	0.00228421	0.549	1	-0.451
36967	ENSG00000148814	LRRC27	10	+	no	132342212	132342271	132337564	132337695	132344497	132344650	5	13	13	0	208	150	1.47042e-07	2.90273e-05	0.217	1	-0.783
36970	ENSG00000148814	LRRC27	10	+	no	132366298	132366677	132365423	132365550	132375065	132375457	7	0	0	13	300	150	1.76086e-09	8.8717e-07	1	0	1
37067	ENSG00000189159	JPT1	17	-	yes	75149090	75149185	75148528	75148671	75168233	75168261	35	1	11	8	244	150	5.95327e-05	0.00162821	0.956	0.458	0.498
37160	ENSG00000149187	CELF1	11	-	yes	47500860	47500932	47499452	47499604	47552991	47553117	7	0	4	9	221	150	1.47841e-05	0.000656072	1	0.232	0.768
37161	ENSG00000149187	CELF1	11	-	no	47506857	47506897	47488836	47489024	47565273	47565520	3	0	0	2	189	150	9.79041e-06	0.000511571	1	0	1
37184	ENSG00000100372	SLC25A17	22	-	no	40784512	40784604	40779008	40779125	40794513	40794580	0	2	2	0	241	150	1.64143e-05	0.000698231	0	1	-1
37234	ENSG00000170832	USP32	17	-	yes	60212023	60212098	60211375	60211514	60213580	60213662	225	52	370	13	224	150	3.05481e-09	1.35051e-06	0.743	0.95	-0.207
37238	ENSG00000170832	USP32	17	-	yes	60271349	60271481	60269449	60269557	60288522	60288682	360	11	483	0	281	150	0.000412326	0.00644974	0.946	1	-0.054
37305	ENSG00000134762	DSC3	18	-	no	30994453	30994496	30990085	30994372	30996790	30997048	10	1	3	10	192	150	8.05775e-05	0.00195421	0.887	0.19	0.697
37317	ENSG00000223773	CD99P1	X	+	no	2615815	2615969	2612149	2612218	2618739	2618784	32	8	20	0	300	150	0.000449827	0.00687757	0.667	1	-0.333
37324	ENSG00000010626	LRRC23	12	+	yes	6905584	6905759	6904732	6904903	6906408	6906514	26	0	30	6	300	150	0.000679587	0.0092155	1	0.714	0.286
37377	ENSG00000111731	C2CD5	12	-	no	22459491	22459542	22456970	22457161	22469708	22469795	2	30	8	7	200	150	0.000213618	0.00404741	0.048	0.462	-0.414
37387	ENSG00000116750	UCHL5	1	-	no	193020306	193020381	193015758	193016395	193021096	193021195	15	230	36	102	224	150	7.53858e-07	0.00010172	0.042	0.191	-0.149
37394	ENSG00000130177	CDC16	13	+	yes	114261886	114261948	114259334	114259398	114262878	114262979	187	45	173	7	211	150	2.32664e-06	0.000213543	0.747	0.946	-0.199
37432	ENSG00000213742	ZNF337-AS1	20	+	yes	25632157	25632288	25624044	25624135	25634048	25634170	0	1	9	0	280	150	1.47973e-05	0.000656072	0	1	-1
37456	ENSG00000186399	GOLGA8R	15	-	yes	30407907	30407992	30407274	30407531	30408187	30408295	10	4	20	0	234	150	0.000708874	0.00948458	0.616	1	-0.384
37460	ENSG00000138111	MFSD13A	10	+	yes	102465981	102466087	102461394	102461450	102468954	102469197	9	9	8	0	255	150	9.05281e-05	0.0021383	0.37	1	-0.63
37488	ENSG00000040341	STAU2	8	-	no	73709031	73709162	73688650	73688813	73738283	73738344	17	125	79	163	280	150	2.47453e-05	0.000897024	0.068	0.206	-0.138
37538	ENSG00000130396	AFDN	6	+	yes	167872213	167872377	167870382	167870498	167875334	167875495	40	5	86	0	300	150	0.000710597	0.00949988	0.8	1	-0.2
37539	ENSG00000130396	AFDN	6	+	yes	167872216	167872377	167870382	167870498	167875334	167875495	35	5	72	0	300	150	0.000618563	0.00864617	0.778	1	-0.222
37607	ENSG00000172590	MRPL52	14	+	no	22833417	22833482	22830963	22831037	22834171	22834345	68	9	56	0	214	150	0.000386501	0.00615198	0.841	1	-0.159
37665	ENSG00000163689	CFAP20DC	3	-	no	58806394	58806456	58753768	58753863	58831685	58831725	0	1	9	0	211	150	1.75456e-05	0.000720918	0	1	-1
37667	ENSG00000163689	CFAP20DC	3	-	yes	58884544	58884709	58870161	58870309	58913707	58913864	0	1	11	0	300	150	1.372e-05	0.000635312	0	1	-1
37668	ENSG00000163689	CFAP20DC	3	-	yes	58884544	58884709	58870161	58870309	58937647	58937762	0	2	6	0	300	150	2.77825e-06	0.00024003	0	1	-1
37709	ENSG00000146282	RARS2	6	-	no	87541917	87541994	87530783	87530942	87555407	87555505	35	15	24	0	226	150	1.72802e-05	0.000714131	0.608	1	-0.392
37711	ENSG00000146282	RARS2	6	-	no	87545615	87545699	87530783	87530942	87555407	87555505	5	15	5	0	233	150	2.24688e-05	0.000849152	0.177	1	-0.823
37712	ENSG00000146282	RARS2	6	-	no	87545615	87545699	87541917	87541994	87555407	87555505	61	8	56	0	233	150	0.000443642	0.00680433	0.831	1	-0.169
37726	ENSG00000286104	NA	19	+	yes	58586154	58586356	58575444	58575588	58598966	58599575	5	20	13	4	300	150	0.000153985	0.00318827	0.111	0.619	-0.508
37789	ENSG00000161813	LARP4	12	+	no	50402674	50402813	50400888	50401028	50427761	50427909	2	161	27	149	288	150	8.00877e-07	0.000104814	0.006	0.086	-0.08
37794	ENSG00000161813	LARP4	12	+	yes	50437734	50437838	50435487	50435624	50440438	50440549	117	12	186	1	253	150	2.83068e-05	0.000957235	0.853	0.991	-0.138
37812	ENSG00000101773	RBBP8	18	+	no	23006362	23006432	23001570	23001729	23016827	23016924	90	0	67	8	219	150	0.000197914	0.00382785	1	0.852	0.148
37817	ENSG00000180776	ZDHHC20	13	-	no	21381900	21381945	21381433	21381546	21382919	21383009	14	7	1	13	194	150	4.41755e-05	0.00129515	0.607	0.056	0.551
37870	ENSG00000087470	DNM1L	12	+	no	32738263	32738296	32737104	32737161	32740063	32740240	71	52	80	14	182	150	3.46251e-05	0.00108642	0.529	0.825	-0.296
37894	ENSG00000144136	SLC20A1	2	+	no	112652888	112652947	112652701	112652798	112657121	112657241	74	213	32	337	208	150	6.41756e-07	8.96328e-05	0.2	0.064	0.136
37942	ENSG00000107130	NCS1	9	+	yes	130200957	130200982	130172403	130172727	130217831	130217920	61	13	70	0	174	150	8.19367e-06	0.000460613	0.802	1	-0.198
38059	ENSG00000196843	ARID5A	2	+	no	96549320	96549459	96547401	96547517	96549752	96549805	33	0	15	27	288	150	5.32552e-12	8.91075e-09	1	0.224	0.776
38080	ENSG00000135540	NHSL1	6	-	no	138441982	138442114	138430392	138433680	138447000	138447193	1	6	15	0	281	150	6.9998e-08	1.58555e-05	0.082	1	-0.918
38118	ENSG00000177311	ZBTB38	3	+	no	141396258	141396503	141386871	141386937	141403926	141404031	0	24	4	5	300	150	0.000711445	0.00950098	0	0.286	-0.286
38145	ENSG00000250802	ZBED3-AS1	5	+	no	77089345	77089403	77087001	77087619	77098654	77098669	0	7	2	0	207	150	4.33156e-06	0.000311654	0	1	-1
38162	ENSG00000250802	ZBED3-AS1	5	+	no	77100235	77100391	77098654	77098747	77118319	77118521	0	3	1	0	300	150	3.06427e-05	0.000994769	0	1	-1
38341	ENSG00000187741	FANCA	16	-	no	89798950	89799079	89795905	89796018	89799165	89799232	35	5	18	21	278	150	5.9888e-05	0.00163413	0.791	0.316	0.475
38383	ENSG00000126562	WNK4	17	+	no	42787777	42787899	42787277	42787542	42788129	42788188	12	0	4	4	271	150	8.50808e-05	0.00202725	1	0.356	0.644
38387	ENSG00000163328	GPR155	2	-	no	174482872	174482918	174481496	174481987	174486872	174487094	0	7	5	3	195	150	0.000131451	0.00283229	0	0.562	-0.562
38399	ENSG00000244625	MIATNB	22	+	no	26711829	26712008	26672790	26672987	26717252	26717459	10	7	0	11	300	150	2.45679e-05	0.000896735	0.417	0	0.417
38409	ENSG00000105976	MET	7	+	yes	116699070	116700284	116672195	116672577	116731667	116731859	543	46	727	21	300	150	0.000233646	0.00434075	0.855	0.945	-0.09
38445	ENSG00000064687	ABCA7	19	+	yes	1062171	1062313	1061781	1061888	1063543	1063678	0	1	6	0	291	150	8.34202e-06	0.000462753	0	1	-1
38468	ENSG00000168958	MFF	2	+	no	227328677	227328789	227325150	227325427	227330625	227330846	489	17	316	37	261	150	0.000142114	0.00300164	0.943	0.831	0.112
38482	ENSG00000168958	MFF	2	+	no	227342744	227342819	227340291	227340380	227355676	227355761	46	170	51	53	224	150	1.31187e-05	0.00061644	0.153	0.392	-0.239
38485	ENSG00000168958	MFF	2	+	no	227347225	227347384	227340291	227340380	227352513	227352573	274	50	263	17	300	150	0.000726099	0.00959874	0.733	0.886	-0.153
38486	ENSG00000168958	MFF	2	+	no	227347225	227347384	227340291	227340380	227355676	227355761	130	170	131	53	300	150	1.08782e-06	0.000129425	0.277	0.553	-0.276
38529	ENSG00000149292	TTC12	11	+	yes	113340663	113340733	113339285	113339474	113341836	113341925	1	0	0	1	219	150	7.38424e-05	0.00184533	1	0	1
38638	ENSG00000111371	SLC38A1	12	-	yes	46239678	46239893	46209053	46209127	46268864	46269130	0	3	1	0	300	150	3.06427e-05	0.000994769	0	1	-1
38646	ENSG00000111371	SLC38A1	12	-	yes	46254813	46254936	46243199	46243314	46268525	46268997	2	45	36	112	272	150	0.000270095	0.00481045	0.024	0.151	-0.127
38659	ENSG00000178026	LRRC75B	22	-	no	24588678	24589265	24588213	24588329	24589820	24589949	3	11	11	2	300	150	0.000246451	0.0045372	0.12	0.733	-0.613
38664	ENSG00000115970	THADA	2	-	no	43430212	43430302	43397970	43398139	43485233	43485325	4	0	1	7	239	150	9.4835e-06	0.000504096	1	0.082	0.918
38689	ENSG00000141376	BCAS3	17	+	no	61356848	61356986	61354361	61354502	61368326	61368410	10	0	0	2	287	150	1.27264e-06	0.000141861	1	0	1
38726	ENSG00000001629	ANKIB1	7	+	no	92347946	92348016	92344977	92345066	92350949	92351094	11	23	3	64	219	150	0.000187772	0.00368413	0.247	0.031	0.216
38729	ENSG00000001629	ANKIB1	7	+	yes	92389970	92390116	92387974	92388041	92391165	92391344	241	18	316	1	295	150	1.54467e-06	0.000162448	0.872	0.994	-0.122
38816	ENSG00000180329	CCDC43	17	-	no	44680584	44680643	44677439	44679043	44682002	44682138	162	10	85	25	208	150	8.01966e-05	0.00195167	0.921	0.71	0.211
38817	ENSG00000180329	CCDC43	17	-	no	44680584	44680652	44677482	44679043	44682002	44682138	69	10	35	25	217	150	0.000160351	0.00328473	0.827	0.492	0.335
38823	ENSG00000151388	ADAMTS12	5	-	yes	33561026	33561179	33549206	33549383	33576053	33577160	64	11	119	0	300	150	1.55422e-06	0.000162968	0.744	1	-0.256
38828	ENSG00000251003	ZFPM2-AS1	8	-	yes	105731093	105731162	105720777	105720958	105798324	105798409	7	0	0	1	218	150	1.78417e-05	0.000727169	1	0	1
38884	ENSG00000147576	ADHFE1	8	+	no	66440161	66440199	66432497	66432575	66444366	66444420	9	0	6	8	187	150	3.51227e-05	0.00109734	1	0.376	0.624
38886	ENSG00000147576	ADHFE1	8	+	no	66442797	66442844	66432504	66432575	66444366	66444420	2	0	0	8	196	150	3.84628e-06	0.000293971	1	0	1
38965	ENSG00000197619	ZNF615	19	-	no	52000258	52000378	51991337	51994837	52001812	52001908	1	0	1	3	269	150	0.000127277	0.00275956	1	0.157	0.843
39011	ENSG00000086758	HUWE1	X	-	no	53625785	53626034	53625156	53625258	53627409	53627515	175	41	176	102	300	150	0.000295646	0.00513566	0.681	0.463	0.218
39033	ENSG00000189308	LIN54	4	-	no	82970326	82970469	82946257	82946474	82984160	82984876	16	8	38	0	292	150	3.58677e-06	0.000284175	0.507	1	-0.493
39038	ENSG00000196123	KIAA0895L	16	-	no	67178009	67178097	67175603	67176975	67178198	67178504	5	0	5	8	237	150	0.000114476	0.00255859	1	0.283	0.717
39039	ENSG00000196123	KIAA0895L	16	-	no	67178009	67178107	67175598	67176975	67178198	67178504	13	0	18	8	247	150	0.000272129	0.00483247	1	0.577	0.423
39088	ENSG00000130818	ZNF426	19	-	no	9535187	9535279	9533839	9533966	9536207	9536356	13	16	30	1	241	150	4.79564e-07	7.21101e-05	0.336	0.949	-0.613
39116	ENSG00000285533	RELA-DT	11	+	yes	65663426	65663683	65663002	65663148	65665420	65665543	7	4	5	0	300	150	0.000616602	0.00862808	0.467	1	-0.533
39139	ENSG00000180815	MAP3K15	X	-	no	19414259	19414332	19413356	19413464	19415106	19415257	0	16	6	7	222	150	0.000108191	0.00244596	0	0.367	-0.367
39153	ENSG00000235944	ZNF815P	7	+	no	5833526	5833568	5823127	5823526	5840689	5840856	2	0	0	2	191	150	1.77787e-05	0.000727117	1	0	1
39264	ENSG00000144802	NFKBIZ	3	+	no	101848891	101849917	101829612	101829688	101852084	101852126	403	17	167	24	300	150	0.000581867	0.00828065	0.922	0.777	0.145
39319	ENSG00000163346	PBXIP1	1	-	yes	154953670	154953757	154951470	154951535	154956068	154956099	1	0	0	4	236	150	2.7089e-05	0.00093937	1	0	1
39323	ENSG00000105875	WDR91	7	-	no	135197043	135197423	135196143	135196337	135197992	135198151	8	53	47	41	300	150	5.71747e-07	8.17945e-05	0.07	0.364	-0.294
39337	ENSG00000254186	NA	5	-	no	162591609	162591685	162561784	162561944	162623334	162623481	1	0	0	1	225	150	7.34588e-05	0.0018413	1	0	1
39359	ENSG00000157036	EXOG	3	+	no	38497628	38497684	38496271	38496530	38501354	38501494	0	2	2	0	205	150	1.74458e-05	0.000718491	0	1	-1
39360	ENSG00000157036	EXOG	3	+	no	38497628	38497778	38496339	38496530	38501354	38501494	1	2	5	0	299	150	0.000579259	0.00825083	0.201	1	-0.799
39380	ENSG00000153822	KCNJ16	17	+	no	70108300	70108381	70100657	70100766	70130878	70130975	5	53	70	143	230	150	7.89727e-05	0.00192877	0.058	0.242	-0.184
39409	ENSG00000229852	KHDC1-AS1	6	+	yes	73284657	73284734	73268050	73270527	73290532	73294718	0	1	1	0	226	150	7.33936e-05	0.0018413	0	1	-1
39425	ENSG00000103852	TTC23	15	-	no	99245388	99245510	99228532	99228732	99249416	99249518	39	43	49	15	271	150	0.000676444	0.00919041	0.334	0.644	-0.31
39468	ENSG00000153317	ASAP1	8	-	yes	130358016	130358143	130236921	130236994	130401884	130401970	206	15	155	1	276	150	0.000300598	0.00517638	0.882	0.988	-0.106
39469	ENSG00000153317	ASAP1	8	-	no	130361669	130361771	130358016	130358143	130401884	130401915	37	104	65	61	251	150	0.000166205	0.00338113	0.175	0.389	-0.214
39483	ENSG00000040531	CTNS	17	+	yes	3647443	3647522	3640146	3640267	3654997	3655101	8	5	19	0	228	150	8.02955e-05	0.00195273	0.513	1	-0.487
39484	ENSG00000040531	CTNS	17	+	yes	3648846	3648931	3647443	3647522	3654997	3655101	41	2	24	18	234	150	6.69464e-06	0.000398924	0.929	0.461	0.468
39492	ENSG00000267123	SCAT1	17	-	no	78627917	78628035	78624191	78624315	78628317	78628333	4	0	8	8	267	150	0.000503946	0.0074727	1	0.36	0.64
39524	ENSG00000124222	STX16	20	+	no	58659622	58659634	58651271	58652087	58667489	58667597	28	324	89	205	161	150	5.30848e-10	3.23415e-07	0.075	0.288	-0.213
39614	ENSG00000141425	RPRD1A	18	-	yes	35990525	35990595	35988731	35988835	35993101	35993163	2	0	0	3	219	150	6.89914e-06	0.000406219	1	0	1
39662	ENSG00000115504	EHBP1	2	+	no	62987930	62988038	62979187	62979335	62990715	62990840	97	54	97	12	257	150	1.3643e-05	0.000634329	0.512	0.825	-0.313
39796	ENSG00000029153	ARNTL2	12	+	yes	27389178	27389296	27387227	27387320	27390095	27390239	214	15	231	0	267	150	8.57363e-06	0.000470432	0.889	1	-0.111
39842	ENSG00000184867	ARMCX2	X	-	no	101659407	101659501	101659075	101659148	101659757	101659835	14	21	28	3	243	150	6.64015e-06	0.000397016	0.292	0.852	-0.56
39844	ENSG00000184867	ARMCX2	X	-	no	101659418	101659501	101659075	101659148	101659757	101659796	68	21	61	3	232	150	0.000512114	0.00755893	0.677	0.929	-0.252
39872	ENSG00000249859	PVT1	8	+	no	127795893	127796008	127794541	127794734	127816827	127816884	8	0	6	7	264	150	6.80753e-05	0.00177397	1	0.328	0.672
39875	ENSG00000249859	PVT1	8	+	no	127795893	127796008	127794541	127794734	127939507	127939676	8	0	3	4	264	150	6.48055e-05	0.00172437	1	0.299	0.701
39876	ENSG00000249859	PVT1	8	+	no	127795893	127796071	127794530	127794734	127816827	127816884	9	0	3	7	300	150	5.64559e-06	0.000377155	1	0.176	0.824
39880	ENSG00000249859	PVT1	8	+	no	127816827	127816884	127794564	127794734	127855154	127855319	0	26	7	4	206	150	1.14801e-06	0.000134772	0	0.56	-0.56
39904	ENSG00000249859	PVT1	8	+	no	127932052	127932198	127890588	127890998	127932464	127932700	21	85	0	28	295	150	0.000324235	0.00544025	0.112	0	0.112
39970	ENSG00000249859	PVT1	8	+	yes	128147861	128147988	128096517	128096654	128152676	128152817	2	0	0	3	276	150	5.39219e-06	0.000365717	1	0	1
39976	ENSG00000149716	LTO1	11	-	no	69674550	69674766	69673215	69673321	69675189	69675305	0	24	11	11	300	150	2.47923e-06	0.000224793	0	0.333	-0.333
40027	ENSG00000243701	DUBR	3	+	no	107246007	107246052	107240674	107241087	107285319	107285664	0	6	1	0	194	150	2.45849e-05	0.000896735	0	1	-1
40037	ENSG00000243701	DUBR	3	+	no	107285319	107285531	107240691	107241087	107291761	107291915	6	0	0	2	300	150	2.77825e-06	0.00024003	1	0	1
40039	ENSG00000243701	DUBR	3	+	no	107285319	107286177	107240717	107241087	107291761	107291930	6	0	0	2	300	150	2.77825e-06	0.00024003	1	0	1
40045	ENSG00000185842	DNAH14	1	+	no	224960152	224960302	224954958	224955098	224964478	224964609	130	22	83	2	299	150	0.00052261	0.00765195	0.748	0.954	-0.206
40047	ENSG00000185842	DNAH14	1	+	yes	225147103	225147249	225145325	225145379	225152004	225152073	0	4	2	0	295	150	8.01792e-06	0.000454769	0	1	-1
40083	ENSG00000260123	CARMAL	15	+	yes	89075295	89075384	89070090	89070191	89082490	89082819	0	2	1	0	238	150	2.7549e-05	0.000944202	0	1	-1
40095	ENSG00000100320	RBFOX2	22	-	yes	35768341	35768349	35765422	35765483	35778024	35778078	0	6	10	1	157	150	5.60524e-07	8.11749e-05	0	0.905	-0.905
40113	ENSG00000055609	KMT2C	7	-	no	152182973	152183156	152180710	152182594	152185557	152185631	69	2	65	15	300	150	0.000534947	0.00777026	0.945	0.684	0.261
40159	ENSG00000274265	NA	1	+	no	149190635	149190795	149176021	149176250	149250564	149251013	8	4	0	5	300	150	0.00017237	0.00346072	0.5	0	0.5
40251	ENSG00000241484	ARHGAP8	22	+	no	44809005	44809098	44808306	44808438	44814671	44814758	5	0	2	13	242	150	3.06737e-06	0.000257418	1	0.087	0.913
40270	ENSG00000132334	PTPRE	10	+	yes	128040874	128040990	127907102	127907309	128047389	128047489	31	7	32	0	265	150	0.000271834	0.00483175	0.715	1	-0.285
40388	ENSG00000287737	NA	17	+	no	82274281	82274483	82273777	82273923	82274891	82275073	1	2	10	0	300	150	0.000358769	0.00584026	0.2	1	-0.8
40399	ENSG00000111412	SPRING1	12	-	no	116719762	116719876	116710170	116717893	116737789	116738069	44	12	48	0	263	150	8.55094e-06	0.000470432	0.677	1	-0.323
40428	ENSG00000179406	LINC00174	7	-	no	66455658	66455853	66450070	66450236	66467681	66467719	6	1	0	6	300	150	1.65081e-05	0.000698231	0.75	0	0.75
40429	ENSG00000179406	LINC00174	7	-	no	66455658	66455853	66450070	66450236	66479008	66479096	10	0	0	4	300	150	6.01246e-08	1.39774e-05	1	0	1
40433	ENSG00000238178	NA	X	-	no	16159652	16159695	16157752	16157859	16167206	16167603	0	2	11	0	192	150	1.96322e-06	0.000188594	0	1	-1
40460	ENSG00000039600	SOX30	5	-	yes	157638229	157638722	157625678	157626721	157667797	157667852	0	2	5	0	300	150	4.17076e-06	0.000307038	0	1	-1
40466	ENSG00000138792	ENPEP	4	+	yes	110506636	110506757	110491032	110491164	110509652	110509807	16	0	7	4	270	150	0.000261518	0.00471872	1	0.493	0.507
40544	ENSG00000223891	OSER1-DT	20	+	no	44223718	44223872	44217366	44217682	44224820	44225071	0	2	1	0	300	150	2.23097e-05	0.000844946	0	1	-1
40551	ENSG00000175970	UNC119B	12	+	no	120711589	120711745	120710516	120710718	120713273	120713387	11	11	0	13	300	150	3.81109e-05	0.00117001	0.333	0	0.333
40579	ENSG00000155189	AGPAT5	8	+	yes	6747669	6747828	6732560	6732650	6755050	6755174	52	7	45	0	300	150	0.000607222	0.00854512	0.788	1	-0.212
40584	ENSG00000287670	NA	2	+	no	88020509	88020601	88016815	88016868	88020695	88021401	1	0	2	5	241	150	0.000352184	0.00576413	1	0.199	0.801
40640	ENSG00000164904	ALDH7A1	5	-	no	126594107	126594267	126593350	126593447	126595006	126595198	0	4	1	0	300	150	2.83085e-05	0.000957235	0	1	-1
40669	ENSG00000283674	NA	8	-	no	12596017	12596214	12594969	12595296	12601157	12601398	1	0	0	2	300	150	2.23097e-05	0.000844946	1	0	1
40689	ENSG00000184056	VPS33B	15	-	no	91016962	91017024	91014383	91014433	91022153	91022596	41	0	18	6	211	150	7.69627e-05	0.00188989	1	0.681	0.319
40699	ENSG00000024526	DEPDC1	1	-	no	68482045	68482897	68481439	68481612	68483949	68484090	26	58	29	16	300	150	0.000542891	0.007832	0.183	0.475	-0.292
40702	ENSG00000024526	DEPDC1	1	-	no	68494429	68494695	68489451	68489608	68496951	68497082	101	13	56	0	300	150	0.000147732	0.00309808	0.795	1	-0.205
40769	ENSG00000158435	CNOT11	2	+	yes	101257790	101257955	101252885	101253478	101262538	101262691	528	32	341	2	300	150	5.62784e-06	0.000377155	0.892	0.988	-0.096
40786	ENSG00000174125	TLR1	4	-	no	38804305	38804382	38798560	38798898	38804753	38804787	2	0	0	2	226	150	1.68657e-05	0.000707798	1	0	1
40819	ENSG00000055732	MCOLN3	1	-	yes	85047574	85047609	85045132	85045362	85048395	85048499	5	0	7	7	184	150	0.000427828	0.00662768	1	0.449	0.551
40827	ENSG00000126903	SLC10A3	X	-	yes	154489941	154490027	154487310	154489082	154490593	154490628	0	1	7	0	235	150	1.72995e-05	0.000714131	0	1	-1
40851	ENSG00000250412	KLHL2P1	4	+	yes	119344157	119344264	119334328	119334453	119354109	119354231	0	4	10	0	256	150	5.27284e-08	1.26007e-05	0	1	-1
40875	ENSG00000254109	RBPMS-AS1	8	-	no	30383543	30383697	30382815	30383362	30384713	30384779	0	2	5	2	300	150	0.000722562	0.00957903	0	0.556	-0.556
40924	ENSG00000197223	C1D	2	-	no	68053060	68053286	68047172	68047319	68062944	68062982	1	24	21	16	300	150	7.83677e-07	0.000103715	0.02	0.396	-0.376
41009	ENSG00000107929	LARP4B	10	-	no	870008	870083	864153	864270	884446	884506	1	83	13	78	224	150	0.000235189	0.0043592	0.008	0.1	-0.092
41010	ENSG00000107929	LARP4B	10	-	no	870012	870083	864122	864270	884446	884506	2	83	19	78	220	150	5.15849e-05	0.001455	0.016	0.142	-0.126
41032	ENSG00000259332	ST20-MTHFS	15	-	no	79907628	79907684	79889092	79889354	79923451	79923744	6	7	5	0	205	150	0.000268333	0.00478921	0.385	1	-0.615
41096	ENSG00000155975	VPS37A	8	+	yes	17284472	17284616	17280238	17280443	17286346	17286427	340	0	191	12	293	150	6.45526e-06	0.000393934	1	0.891	0.109
41122	ENSG00000050820	BCAR1	16	-	no	75236827	75236998	75234888	75235986	75237182	75237344	247	0	128	7	300	150	0.000481548	0.00720711	1	0.901	0.099
41146	ENSG00000172765	TMCC1	3	-	yes	129832773	129832826	129827755	129828077	129838897	129839060	4	0	0	2	202	150	5.64623e-06	0.000377155	1	0	1
41156	ENSG00000165923	AGBL2	11	-	no	47677270	47677401	47668840	47668907	47679972	47680073	1	0	1	5	280	150	0.000148414	0.00310685	1	0.097	0.903
41162	ENSG00000165923	AGBL2	11	-	no	47710697	47710902	47710376	47710511	47714283	47714347	0	1	7	1	300	150	0.000406932	0.00638231	0	0.778	-0.778
41172	ENSG00000136280	CCM2	7	+	no	45068442	45068579	45064462	45064646	45069825	45069961	134	14	173	2	286	150	0.000198743	0.00383341	0.834	0.978	-0.144
41175	ENSG00000136280	CCM2	7	+	yes	45069825	45069961	45067635	45068579	45072725	45072783	169	0	176	9	285	150	0.000702148	0.00942671	1	0.911	0.089
41212	ENSG00000031003	FAM13B	5	-	no	138019880	138019977	138018478	138018514	138021030	138021197	0	7	9	11	246	150	0.000524435	0.00766393	0	0.333	-0.333
41213	ENSG00000031003	FAM13B	5	-	no	138019880	138019977	138018954	138019146	138021030	138021197	1	17	11	4	246	150	4.3383e-06	0.000311654	0.035	0.626	-0.591
41342	ENSG00000213186	TRIM59	3	-	no	160447731	160447842	160438840	160439186	160448725	160448795	0	32	7	20	260	150	0.000363716	0.00589554	0	0.168	-0.168
41345	ENSG00000213186	TRIM59	3	-	yes	160448725	160448795	160435502	160439186	160449716	160449765	29	13	20	0	219	150	4.0264e-05	0.00122547	0.604	1	-0.396
41384	ENSG00000198000	NOL8	9	-	no	92319942	92320137	92319220	92319356	92321667	92321746	29	13	6	31	300	150	1.42505e-06	0.000153993	0.527	0.088	0.439
41395	ENSG00000174938	SEZ6L2	16	-	no	29895720	29895860	29895258	29895460	29896821	29896911	168	0	178	10	289	150	0.000336349	0.00558255	1	0.902	0.098
41452	ENSG00000172667	ZMAT3	3	-	yes	178982368	178982465	178965444	178965496	179004060	179004184	1	0	0	1	246	150	7.20291e-05	0.00183109	1	0	1
41482	ENSG00000108639	SYNGR2	17	+	no	78171509	78171649	78170816	78171054	78171738	78171942	2239	69	1553	120	289	150	9.08112e-06	0.000492919	0.944	0.87	0.074
41585	ENSG00000163681	SLMAP	3	+	no	57925844	57925934	57922888	57923023	57927295	57927393	325	14	173	49	239	150	3.43155e-09	1.46093e-06	0.936	0.689	0.247
41683	ENSG00000086730	LAT2	7	+	no	74214821	74214917	74209953	74210088	74215946	74216069	5	0	3	3	245	150	0.000719271	0.00956934	1	0.38	0.62
41695	ENSG00000004534	RBM6	3	+	no	49967197	49968748	49962575	49962685	49972058	49972148	86	0	64	7	300	150	0.000275155	0.00486874	1	0.821	0.179
41716	ENSG00000104324	CPQ	8	+	no	97056405	97056545	97055526	97055645	97066008	97066210	0	7	2	0	289	150	5.78234e-06	0.000380078	0	1	-1
41743	ENSG00000099246	RAB18	10	+	no	27531528	27531615	27526827	27526889	27532506	27532579	116	358	35	318	236	150	7.65991e-06	0.000439481	0.171	0.065	0.106
41759	ENSG00000007376	RPUSD1	16	-	no	787555	787645	787353	787477	788255	788334	119	20	82	2	239	150	0.000670189	0.00912593	0.789	0.963	-0.174
41760	ENSG00000007376	RPUSD1	16	-	no	787555	787744	787343	787477	788255	788329	244	20	197	2	300	150	0.000168208	0.0034101	0.859	0.98	-0.121
41771	ENSG00000178105	DDX10	11	+	no	108746245	108746295	108722996	108723462	108838445	108838565	0	182	7	57	199	150	0.000377366	0.00603649	0	0.085	-0.085
41796	ENSG00000115760	BIRC6	2	+	yes	32595033	32595144	32593914	32594060	32597750	32597968	305	12	224	0	260	150	0.000724079	0.00958395	0.936	1	-0.064
41809	ENSG00000165629	ATP5F1C	10	+	no	7806973	7807010	7802757	7802854	7807658	7807793	270	59	260	14	186	150	6.77501e-06	0.000403033	0.787	0.937	-0.15
41826	ENSG00000182263	FIGN	2	-	no	163734902	163735072	163602610	163611806	163735837	163736008	77	17	185	5	300	150	1.48019e-05	0.000656072	0.694	0.949	-0.255
41840	ENSG00000283549	NA	7	+	yes	7641503	7641705	7640751	7640821	7673308	7673453	6	2	0	8	300	150	3.54329e-05	0.00110606	0.6	0	0.6
41841	ENSG00000108784	NAGLU	17	+	no	42537397	42537545	42536240	42536655	42538338	42538485	64	12	119	1	297	150	8.3141e-06	0.000462657	0.729	0.984	-0.255
41937	ENSG00000219626	FAM228B	2	+	no	24095140	24095229	24080875	24080955	24135118	24135187	6	4	11	0	238	150	0.000323499	0.00543575	0.486	1	-0.514
41940	ENSG00000219626	FAM228B	2	+	no	24161505	24161613	24146929	24147086	24164197	24164335	0	3	11	2	257	150	5.5956e-05	0.00154473	0	0.762	-0.762
41966	ENSG00000157800	SLC37A3	7	-	no	140345868	140345970	140337283	140337349	140348625	140348767	27	22	25	0	251	150	1.36817e-07	2.74691e-05	0.423	1	-0.577
42002	ENSG00000171680	PLEKHG5	1	-	no	6495515	6495589	6477528	6477658	6496492	6496569	0	53	13	67	223	150	0.000126711	0.00275875	0	0.115	-0.115
42081	ENSG00000163161	ERCC3	2	-	yes	127261227	127261346	127259295	127259448	127271335	127271453	163	16	170	0	268	150	2.94813e-06	0.000250421	0.851	1	-0.149
42087	ENSG00000183765	CHEK2	22	-	no	28696900	28696987	28695709	28695873	28699837	28699937	60	17	56	0	236	150	1.27112e-06	0.000141861	0.692	1	-0.308
42131	ENSG00000181085	MAPK15	8	+	no	143720999	143721105	143720191	143720840	143721230	143721356	10	4	25	0	255	150	0.000475263	0.00713723	0.595	1	-0.405
42142	ENSG00000143353	LYPLAL1	1	+	no	219179399	219179426	219179146	219179246	219210531	219210647	0	20	4	4	176	150	0.000224515	0.00422416	0	0.46	-0.46
42200	ENSG00000188002	PDCD6P1	5	-	no	1632643	1632751	1630408	1630566	1632844	1632906	0	4	7	3	257	150	0.000201601	0.00386952	0	0.577	-0.577
42230	ENSG00000144395	CCDC150	2	+	no	196677114	196677192	196676553	196676731	196677292	196677361	6	6	7	0	227	150	0.000182331	0.00361754	0.398	1	-0.602
42257	ENSG00000116044	NFE2L2	2	-	no	177226640	177226713	177222522	177222632	177232391	177232583	2	0	3	9	222	150	0.000333659	0.00554671	1	0.184	0.816
42258	ENSG00000116044	NFE2L2	2	-	no	177231888	177232008	177221387	177222632	177232391	177232583	140	0	124	9	269	150	0.000257009	0.00465965	1	0.885	0.115
42280	ENSG00000112701	SENP6	6	+	no	75622750	75622858	75621531	75621625	75623899	75623960	6	48	27	27	257	150	9.38036e-06	0.000504096	0.068	0.369	-0.301
42385	ENSG00000054611	TBC1D22A	22	+	yes	46913333	46913446	46912073	46912188	46997633	46997709	0	1	1	0	262	150	7.08771e-05	0.00181882	0	1	-1
42396	ENSG00000150867	PIP4K2A	10	-	yes	22591628	22591781	22573310	22573457	22607926	22608023	612	1	502	16	300	150	5.40758e-05	0.00150221	0.997	0.94	0.057
42403	ENSG00000115084	SLC35F5	2	-	no	113733364	113733403	113731583	113731648	113734585	113734673	12	38	3	111	188	150	3.3925e-05	0.00106747	0.201	0.021	0.18
42428	ENSG00000106462	EZH2	7	-	yes	148817221	148817391	148816683	148816778	148817876	148818117	160	0	107	13	300	150	1.56321e-06	0.000163425	1	0.805	0.195
42429	ENSG00000106462	EZH2	7	-	yes	148817221	148817412	148816683	148816778	148817876	148818117	94	0	63	13	300	150	8.14722e-07	0.000105967	1	0.708	0.292
42434	ENSG00000106462	EZH2	7	-	no	148836821	148837000	148832633	148832750	148846469	148846551	11	27	1	30	300	150	0.000677965	0.00920345	0.169	0.016	0.153
42497	ENSG00000034677	RNF19A	8	-	yes	100259853	100259997	100257059	100259246	100261541	100261755	221	34	281	6	293	150	7.72039e-07	0.000103551	0.769	0.96	-0.191
42503	ENSG00000034677	RNF19A	8	-	no	100300527	100300651	100287500	100288267	100303159	100303259	21	0	8	6	273	150	1.69155e-05	0.000708562	1	0.423	0.577
42537	ENSG00000213445	SIPA1	11	+	no	65639135	65639251	65638135	65638182	65640830	65641229	2	92	11	60	265	150	0.000764214	0.00996468	0.012	0.094	-0.082
42539	ENSG00000102882	MAPK3	16	-	no	30117136	30117285	30116893	30117003	30117669	30117784	174	30	274	8	298	150	4.47936e-06	0.000319118	0.745	0.945	-0.2
42540	ENSG00000102882	MAPK3	16	-	no	30117153	30117285	30116836	30117003	30117669	30117784	427	30	649	8	281	150	4.79823e-06	0.00033241	0.884	0.977	-0.093
42613	ENSG00000167904	TMEM68	8	-	no	55743480	55743620	55738743	55740218	55750963	55751157	134	13	54	0	289	150	0.000591035	0.00838411	0.843	1	-0.157
42614	ENSG00000167904	TMEM68	8	-	no	55745060	55745121	55740171	55740218	55750963	55751157	49	13	27	0	210	150	0.000125632	0.00274372	0.729	1	-0.271
42643	ENSG00000123600	METTL8	2	-	yes	171392042	171392197	171360421	171360513	171433882	171433990	46	9	30	0	300	150	0.000316832	0.00536698	0.719	1	-0.281
42645	ENSG00000123600	METTL8	2	-	yes	171414602	171414726	171360421	171360513	171433882	171434087	27	9	14	0	273	150	0.00044366	0.00680433	0.622	1	-0.378
42685	ENSG00000148180	GSN	9	+	yes	121282438	121282550	121281469	121281562	121283318	121283392	3	0	5	8	261	150	0.000356233	0.00581425	1	0.264	0.736
42688	ENSG00000148180	GSN	9	+	no	121283318	121283392	121282438	121282550	121301962	121302149	0	1	8	1	223	150	0.000279246	0.00492531	0	0.843	-0.843
42733	ENSG00000167130	DOLPP1	9	+	no	129086138	129086267	129085517	129085616	129086708	129086798	35	18	45	0	278	150	5.43043e-08	1.28785e-05	0.512	1	-0.488
42742	ENSG00000159131	GART	21	-	yes	33531488	33531557	33530709	33530884	33532344	33532456	422	32	355	4	218	150	1.45579e-05	0.000651161	0.901	0.984	-0.083
42778	ENSG00000173599	PC	11	-	no	66957868	66957996	66952429	66952468	66958321	66958344	18	18	11	62	277	150	0.000263313	0.00473027	0.351	0.088	0.263
42812	ENSG00000197483	ZNF628	19	+	no	55479833	55479917	55476616	55476807	55481200	55484487	0	11	6	8	233	150	0.000384223	0.00612399	0	0.326	-0.326
42814	ENSG00000104081	BMF	15	-	no	40104179	40104340	40087889	40091888	40105794	40106091	1	0	0	5	300	150	2.9046e-05	0.000970102	1	0	1
42909	ENSG00000241316	SUCLG2-DT	3	+	no	67669815	67669909	67654668	67655102	67746770	67746957	2	0	0	1	243	150	4.3853e-05	0.00129515	1	0	1
42929	ENSG00000102054	RBBP7	X	-	yes	16852415	16852550	16852045	16852122	16852748	16852875	22	9	14	0	284	150	0.000231209	0.00431501	0.564	1	-0.436
42953	ENSG00000277957	SENP3-EIF4A1	17	+	yes	7565716	7565764	7565439	7565587	7566926	7567004	166	24	204	2	197	150	4.42319e-07	6.79556e-05	0.84	0.987	-0.147
43026	ENSG00000127054	INTS11	1	-	no	1314300	1314365	1313731	1313921	1314823	1314962	238	13	208	0	214	150	0.000195003	0.00379023	0.928	1	-0.072
43061	ENSG00000145725	PPIP5K2	5	+	no	103176865	103176910	103173857	103173972	103177666	103177774	1	54	11	43	194	150	0.000272607	0.00483576	0.014	0.165	-0.151
43088	ENSG00000165868	HSPA12A	10	-	no	116835197	116835257	116834934	116835022	116849565	116849701	0	4	12	5	209	150	0.000113338	0.00253957	0	0.633	-0.633
43119	ENSG00000123607	TTC21B	2	-	no	165941026	165941184	165932972	165933057	165943218	165943341	51	0	43	7	300	150	0.000228977	0.00428783	1	0.754	0.246
43129	ENSG00000183597	TANGO2	22	+	no	20053359	20053551	20052464	20052584	20055942	20056013	8	36	25	22	300	150	0.0005061	0.00748892	0.1	0.362	-0.262
43130	ENSG00000183597	TANGO2	22	+	no	20053436	20053551	20052464	20052584	20055942	20056013	14	36	59	22	264	150	1.22445e-06	0.000139701	0.181	0.604	-0.423
43151	ENSG00000136699	SMPD4	2	-	no	130161185	130161272	130157250	130157396	130164373	130164445	180	159	169	62	236	150	0.000121906	0.00268302	0.418	0.634	-0.216
43158	ENSG00000136699	SMPD4	2	-	no	130173513	130173604	130172786	130172895	130174913	130175000	2	0	0	2	240	150	1.64451e-05	0.000698231	1	0	1
43169	ENSG00000151914	DST	6	-	no	56468981	56468999	56466077	56466195	56469882	56469957	161	35	299	10	167	150	2.12122e-07	3.90393e-05	0.805	0.964	-0.159
43210	ENSG00000064666	CNN2	19	+	no	1036066	1036246	1032558	1032696	1036415	1036562	330	76	252	22	300	150	0.000462622	0.00698599	0.685	0.851	-0.166
43212	ENSG00000064666	CNN2	19	+	no	1036129	1036246	1032558	1032696	1036415	1036472	599	76	505	22	266	150	7.57223e-05	0.00187113	0.816	0.928	-0.112
43265	ENSG00000183889	NA	16	+	no	16336051	16336137	16333646	16333884	16340305	16340434	0	5	5	3	235	150	0.000314201	0.00533523	0	0.515	-0.515
43313	ENSG00000060237	WNK1	12	+	no	867865	869104	862082	862270	878211	878361	6	122	28	116	300	150	0.000184988	0.00365106	0.024	0.108	-0.084
43314	ENSG00000060237	WNK1	12	+	no	871264	871348	862082	862270	878211	878312	63	122	148	116	233	150	0.00016449	0.00335396	0.249	0.451	-0.202
43357	ENSG00000185585	OLFML2A	9	+	no	124795023	124795131	124786974	124787238	124799284	124799491	32	0	21	6	257	150	0.000170119	0.00343504	1	0.671	0.329
43371	ENSG00000154114	TBCEL	11	+	no	121035732	121035944	121024120	121024291	121036504	121036612	0	1	6	0	300	150	8.6835e-06	0.000474985	0	1	-1
43377	ENSG00000154114	TBCEL	11	+	no	121057507	121057614	121055051	121055308	121058344	121058471	0	17	16	28	256	150	5.40358e-05	0.00150221	0	0.251	-0.251
43417	ENSG00000138674	SEC31A	4	-	no	82861630	82861708	82857688	82857764	82863317	82863392	67	285	87	123	227	150	4.15664e-06	0.000307038	0.134	0.319	-0.185
43418	ENSG00000138674	SEC31A	4	-	no	82862533	82862572	82857688	82857764	82863317	82863392	63	285	70	123	188	150	0.00013718	0.00292079	0.15	0.312	-0.162
43453	ENSG00000078304	PPP2R5C	14	+	yes	101917830	101917947	101912400	101912473	101925140	101925307	57	32	30	61	266	150	0.000116248	0.00258511	0.501	0.217	0.284
43461	ENSG00000214078	CPNE1	20	-	yes	35655201	35655344	35632794	35632923	35658929	35658982	323	5	346	30	292	150	4.83606e-05	0.00137812	0.971	0.856	0.115
43499	ENSG00000054392	HHAT	1	+	yes	210348932	210349066	210328251	210328384	210362851	210362919	13	0	6	4	283	150	0.000188942	0.00369842	1	0.443	0.557
43529	ENSG00000107104	KANK1	9	+	yes	549189	549721	540507	540667	587014	587414	2	0	0	1	300	150	4.45916e-05	0.00129515	1	0	1
43567	ENSG00000156958	GALK2	15	+	yes	49283565	49283718	49239220	49239367	49292326	49292537	77	0	57	6	300	150	0.000707145	0.00946861	1	0.826	0.174
43596	ENSG00000114904	NEK4	3	-	yes	52760794	52760936	52751931	52752336	52763469	52763624	38	6	51	0	291	150	0.000372025	0.00596997	0.766	1	-0.234
43605	ENSG00000150938	CRIM1	2	+	yes	36442614	36442735	36355777	36356623	36476888	36477071	5	0	9	9	270	150	0.000338533	0.00560563	1	0.357	0.643
43628	ENSG00000093009	CDC45	22	+	yes	19480952	19481045	19479737	19480217	19482689	19482766	34	19	42	2	242	150	3.76861e-05	0.00115899	0.526	0.929	-0.403
43753	ENSG00000104447	TRPS1	8	-	no	115623600	115623758	115619131	115620060	115668544	115668975	19	18	35	4	300	150	0.000127294	0.00275956	0.345	0.814	-0.469
43755	ENSG00000106459	NRF1	7	+	no	129641724	129641822	129611746	129611824	129657342	129657574	1	0	1	6	247	150	0.00017691	0.0035318	1	0.092	0.908
43788	ENSG00000225855	RUSC1-AS1	1	-	no	155319802	155319953	155318264	155318396	155321134	155321544	0	2	3	0	300	150	9.54382e-06	0.000504096	0	1	-1
43853	ENSG00000114982	KANSL3	2	-	yes	96615491	96615544	96615042	96615158	96619358	96619544	1	0	0	1	202	150	7.48441e-05	0.00185984	1	0	1
43922	ENSG00000156500	PABIR3	X	+	no	134849166	134849228	134847882	134847971	134852799	134852896	0	2	4	0	211	150	5.77362e-06	0.000380078	0	1	-1
43937	ENSG00000268362	NA	19	+	no	24048936	24049014	24046183	24046279	24049409	24049548	0	7	1	0	227	150	2.84212e-05	0.000959614	0	1	-1
44069	ENSG00000068912	ERLEC1	2	+	no	53799046	53799081	53795932	53796013	53808298	53808460	1	3	2	0	184	150	0.000297362	0.00514825	0.214	1	-0.786
44097	ENSG00000198538	ZNF28	19	-	no	52805144	52805262	52801309	52801702	52808006	52808133	7	0	17	9	267	150	0.000656814	0.00898535	1	0.515	0.485
44187	ENSG00000073921	PICALM	11	-	no	85990249	85990378	85983865	85983973	85996825	85996929	133	336	324	225	278	150	2.18415e-11	2.85849e-08	0.176	0.437	-0.261
44188	ENSG00000073921	PICALM	11	-	no	85990249	85990399	85983865	85983973	85996825	85996929	201	336	537	225	299	150	4.84057e-14	1.31574e-10	0.231	0.545	-0.314
44200	ENSG00000073921	PICALM	11	-	yes	86068650	86068733	86031468	86031611	86069719	86069811	172	12	184	1	232	150	0.000339814	0.00562122	0.903	0.992	-0.089
44217	ENSG00000138613	APH1B	15	+	no	63287423	63287546	63286557	63286628	63302344	63302472	28	44	68	31	272	150	0.000307095	0.00526772	0.26	0.547	-0.287
44222	ENSG00000089057	SLC23A2	20	-	yes	4970792	4970919	4932454	4932716	5001405	5001510	28	6	117	1	276	150	0.00014175	0.00299574	0.717	0.985	-0.268
44227	ENSG00000104529	EEF1D	8	-	no	143586218	143586290	143581053	143581328	143586728	143586849	2998	418	1435	103	221	150	0.000211138	0.00401549	0.83	0.904	-0.074
44287	ENSG00000168301	KCTD6	3	+	no	58494152	58494408	58492118	58492169	58498712	58498782	16	10	0	4	300	150	0.000322378	0.0054349	0.444	0	0.444
44290	ENSG00000137103	TMEM8B	9	+	no	35834460	35834650	35829227	35829955	35841133	35841267	56	0	41	16	300	150	1.14618e-07	2.43121e-05	1	0.562	0.438
44291	ENSG00000137103	TMEM8B	9	+	no	35835010	35835218	35829227	35829955	35841133	35841267	50	0	39	16	300	150	1.80265e-07	3.44317e-05	1	0.549	0.451
44330	ENSG00000169057	MECP2	X	-	no	154092183	154092307	154032206	154032557	154097603	154097663	74	21	118	5	273	150	4.66621e-05	0.00134471	0.659	0.928	-0.269
44338	ENSG00000065361	ERBB3	12	+	no	56080344	56080382	56079856	56079934	56083750	56083902	2	3	23	0	187	150	0.000114981	0.00256662	0.348	1	-0.652
44358	ENSG00000108352	RAPGEFL1	17	+	no	40181298	40181373	40178248	40178381	40181615	40181694	5	0	0	1	224	150	9.20748e-06	0.000498247	1	0	1
44390	ENSG00000251381	LINC00958	11	-	yes	12965107	12965214	12961841	12962763	12989455	12989547	522	38	319	0	256	150	2.5516e-08	7.33036e-06	0.889	1	-0.111
44391	ENSG00000251381	LINC00958	11	-	yes	12980409	12980909	12961540	12962763	12989455	12989546	134	38	53	0	300	150	2.67188e-07	4.6972e-05	0.638	1	-0.362
44394	ENSG00000251381	LINC00958	11	-	no	12984225	12984338	12979461	12980909	12989455	12989580	4	120	13	53	262	150	0.000277573	0.00490417	0.019	0.123	-0.104
44398	ENSG00000251381	LINC00958	11	-	no	12986039	12986144	12979460	12980909	12989455	12989546	80	120	90	53	254	150	0.000371151	0.00596136	0.282	0.501	-0.219
44405	ENSG00000171428	NAT1	8	+	no	18211192	18211342	18210133	18210180	18219410	18219489	4	0	3	14	299	150	2.45688e-05	0.000896735	1	0.097	0.903
44406	ENSG00000171428	NAT1	8	+	no	18212390	18212774	18210129	18210180	18219410	18219489	6	0	7	14	300	150	3.0252e-05	0.000994769	1	0.2	0.8
44444	ENSG00000110911	SLC11A2	12	-	no	51006173	51006271	51005599	51005677	51008475	51008624	18	41	2	53	247	150	3.28106e-05	0.00104397	0.21	0.022	0.188
44491	ENSG00000007168	PAFAH1B1	17	+	no	2635382	2635510	2593961	2594006	2638098	2638320	0	174	13	116	277	150	9.19593e-05	0.00216487	0	0.057	-0.057
44508	ENSG00000153956	CACNA2D1	7	-	no	81983313	81983334	81982566	81982627	81984634	81984711	4	5	0	20	170	150	0.000375048	0.00600485	0.414	0	0.414
44513	ENSG00000187790	FANCM	14	+	no	45140631	45140709	45136010	45137241	45148836	45148995	0	3	2	0	227	150	6.66677e-06	0.000397934	0	1	-1
44532	ENSG00000108587	GOSR1	17	+	yes	30490125	30490217	30484662	30484770	30492678	30492753	241	50	231	10	241	150	4.60859e-06	0.000323114	0.75	0.935	-0.185
44558	ENSG00000236751	LINC01186	X	-	no	46327303	46327402	46326274	46326454	46327550	46327628	14	5	3	25	248	150	3.61712e-06	0.000284657	0.629	0.068	0.561
44607	ENSG00000145362	ANK2	4	+	no	113348275	113348308	113345899	113346022	113350227	113350249	0	7	6	5	182	150	0.000212524	0.00403107	0	0.497	-0.497
44621	ENSG00000114933	INO80D	2	-	no	206063568	206063684	206063150	206063244	206085900	206086303	0	1	1	0	265	150	7.06571e-05	0.00181581	0	1	-1
44655	ENSG00000205236	NA	7	-	yes	102605857	102605987	102602323	102602405	102608760	102608822	9	4	12	0	279	150	0.000540774	0.00781866	0.547	1	-0.453
44673	ENSG00000196074	SYCP2	20	-	yes	59881944	59882002	59881436	59881492	59882094	59882165	4	0	0	1	207	150	1.40978e-05	0.000642787	1	0	1
44675	ENSG00000196074	SYCP2	20	-	yes	59907363	59907424	59901661	59901810	59911749	59911845	4	4	5	0	210	150	0.000288208	0.00503416	0.417	1	-0.583
44676	ENSG00000196074	SYCP2	20	-	yes	59916485	59916571	59915464	59915550	59919157	59919182	0	2	3	0	235	150	9.97013e-06	0.000513729	0	1	-1
44707	ENSG00000113812	ACTR8	3	-	yes	53876619	53876713	53875947	53876080	53877213	53877293	67	0	35	8	243	150	2.16159e-05	0.000836604	1	0.73	0.27
44745	ENSG00000162994	CLHC1	2	-	yes	55209629	55209831	55206269	55206376	55232222	55232293	0	4	4	0	300	150	7.03588e-07	9.63643e-05	0	1	-1
44849	ENSG00000043143	JADE2	5	+	no	134576767	134576896	134573644	134573762	134578493	134578818	272	21	150	44	278	150	1.26209e-05	0.000601651	0.875	0.648	0.227
44851	ENSG00000043143	JADE2	5	+	no	134576767	134577038	134573644	134573762	134578496	134579475	169	4	76	12	300	150	0.000550218	0.0079093	0.955	0.76	0.195
44857	ENSG00000146592	CREB5	7	+	no	28818760	28818789	28818070	28818179	28819115	28819559	11	31	43	28	178	150	0.000498088	0.00740447	0.23	0.564	-0.334
44903	ENSG00000185684	EP400P1	12	+	no	132090848	132090943	132084282	132084399	132103996	132104170	19	27	31	6	244	150	6.15375e-05	0.00166755	0.302	0.761	-0.459
44905	ENSG00000185684	EP400P1	12	+	no	132090848	132090943	132084479	132085316	132103996	132104170	36	37	58	4	244	150	8.53172e-09	3.10801e-06	0.374	0.899	-0.525
44908	ENSG00000185684	EP400P1	12	+	no	132109767	132109832	132108571	132108682	132114457	132114545	6	0	14	9	214	150	0.000660837	0.00902292	1	0.522	0.478
45001	ENSG00000180773	SLC36A4	11	-	yes	93184429	93184520	93182805	93182894	93185690	93185814	42	7	67	0	240	150	0.000139863	0.00296117	0.789	1	-0.211
45008	ENSG00000132294	EFR3A	8	+	no	132000768	132000998	131996389	131996497	132001758	132001807	74	236	34	291	300	150	0.000134642	0.00289047	0.136	0.055	0.081
45032	ENSG00000289517	NA	22	-	yes	42601969	42602056	42599697	42599793	42602769	42603160	163	110	140	34	236	150	8.22113e-05	0.0019843	0.485	0.724	-0.239
45082	ENSG00000165171	METTL27	7	-	yes	73841069	73841198	73834589	73835002	73842017	73842144	11	8	7	0	278	150	0.000313079	0.00532764	0.426	1	-0.574
45098	ENSG00000163517	HDAC11	3	+	no	13496735	13496852	13483463	13483564	13500712	13500789	3	5	11	0	266	150	1.43063e-05	0.000648943	0.253	1	-0.747
45111	ENSG00000103042	SLC38A7	16	-	yes	58676288	58676346	58675939	58676022	58677325	58677424	13	0	2	3	207	150	0.000229424	0.00429165	1	0.326	0.674
45163	ENSG00000266173	STRADA	17	-	yes	63726637	63726695	63714005	63714108	63728333	63728384	14	97	53	72	207	150	1.64846e-06	0.000169229	0.095	0.348	-0.253
45164	ENSG00000266173	STRADA	17	-	no	63726637	63726695	63714005	63714108	63728357	63728413	1	94	28	62	207	150	7.21717e-10	4.18075e-07	0.008	0.247	-0.239
45184	ENSG00000172264	MACROD2	20	+	yes	14002287	14002404	13995368	13995809	14051921	14052020	0	3	2	0	266	150	5.63088e-06	0.000377155	0	1	-1
45199	ENSG00000269556	TMEM185A	X	-	no	149611286	149611463	149608626	149608834	149631542	149631698	53	0	118	14	300	150	0.000235748	0.00436603	1	0.808	0.192
45200	ENSG00000112414	ADGRG6	6	+	no	142383759	142383843	142381950	142382019	142390257	142390343	4	5	34	0	233	150	3.12965e-06	0.000259599	0.34	1	-0.66
45231	ENSG00000146476	ARMT1	6	+	no	151454547	151454653	151452465	151452586	151458327	151458572	15	12	32	0	255	150	1.74853e-07	3.35794e-05	0.424	1	-0.576
45260	ENSG00000141644	MBD1	18	-	no	50275369	50275444	50275128	50275245	50275599	50275728	16	133	0	110	224	150	6.61416e-05	0.00175201	0.075	0	0.075
45305	ENSG00000120802	TMPO	12	+	no	98544229	98544349	98537474	98537572	98544441	98544537	427	17	694	2	269	150	1.1816e-05	0.000575109	0.933	0.995	-0.062
45308	ENSG00000120802	TMPO	12	+	no	98544950	98545061	98537474	98537572	98546358	98546447	103	48	166	5	260	150	5.54778e-12	8.91075e-09	0.553	0.95	-0.397
45333	ENSG00000153006	SREK1IP1	5	-	no	64754622	64754770	64754314	64754362	64765044	64765121	1	0	0	10	297	150	5.07849e-05	0.00143755	1	0	1
45340	ENSG00000141002	TCF25	16	+	yes	89892192	89892275	89887651	89887681	89895082	89895137	4	6	10	0	232	150	2.21173e-05	0.000844946	0.301	1	-0.699
45343	ENSG00000141002	TCF25	16	+	yes	89893788	89893858	89887651	89887681	89895082	89895137	4	6	6	0	219	150	0.000100918	0.00232922	0.313	1	-0.687
45349	ENSG00000141002	TCF25	16	+	no	89908965	89909083	89907242	89907322	89910590	89910663	38	86	14	119	267	150	0.000158321	0.00324691	0.199	0.062	0.137
45374	ENSG00000181722	ZBTB20	3	-	no	115071218	115071414	114974365	114974416	115147218	115147288	1	0	0	2	300	150	2.23097e-05	0.000844946	1	0	1
45381	ENSG00000203797	DDO	6	-	yes	110413290	110413466	110408333	110408442	110415466	110415562	5	0	0	1	300	150	1.297e-05	0.000611077	1	0	1
45395	ENSG00000122958	VPS26A	10	+	no	69155811	69155887	69132897	69133047	69157006	69157163	533	52	584	14	225	150	5.93638e-06	0.00038419	0.872	0.965	-0.093
45396	ENSG00000122958	VPS26A	10	+	no	69157006	69157163	69132897	69133047	69158046	69158180	229	19	185	1	300	150	2.4579e-05	0.000896735	0.858	0.989	-0.131
45487	ENSG00000179818	PCBP1-AS1	2	-	no	70018014	70018131	69996559	69996888	70051202	70051304	3	0	0	2	266	150	9.83213e-06	0.000512431	1	0	1
45491	ENSG00000179818	PCBP1-AS1	2	-	no	70032132	70032255	70018014	70018131	70051202	70051305	1	3	4	0	272	150	8.49995e-05	0.00202668	0.155	1	-0.845
45504	ENSG00000179818	PCBP1-AS1	2	-	no	70053730	70053792	70051044	70051305	70083537	70083687	0	7	6	2	211	150	2.60644e-05	0.000921935	0	0.681	-0.681
45506	ENSG00000179818	PCBP1-AS1	2	-	no	70053730	70053815	70051202	70051305	70055655	70055910	0	1	6	1	234	150	0.000373491	0.00598805	0	0.794	-0.794
45508	ENSG00000179818	PCBP1-AS1	2	-	no	70053730	70053815	70051202	70051305	70083537	70083687	0	7	6	2	234	150	3.06269e-05	0.000994769	0	0.658	-0.658
45509	ENSG00000179818	PCBP1-AS1	2	-	no	70053730	70053994	70051202	70051305	70055655	70055910	0	1	10	1	300	150	0.000291272	0.00508015	0	0.833	-0.833
45510	ENSG00000179818	PCBP1-AS1	2	-	no	70055655	70055910	70048708	70051305	70059642	70059679	4	0	2	9	300	150	2.18921e-05	0.00084452	1	0.1	0.9
45516	ENSG00000179818	PCBP1-AS1	2	-	no	70055713	70055910	70051016	70051305	70059642	70059680	3	0	1	9	300	150	1.59824e-05	0.000688903	1	0.053	0.947
45526	ENSG00000179818	PCBP1-AS1	2	-	no	70059642	70059680	70048706	70051305	70085546	70085574	0	9	9	2	187	150	9.38409e-07	0.00011635	0	0.783	-0.783
45576	ENSG00000248309	MEF2C-AS1	5	+	no	88935444	88935605	88905208	88905270	88943015	88943122	2	0	0	1	300	150	4.45916e-05	0.00129515	1	0	1
45578	ENSG00000248309	MEF2C-AS1	5	+	no	88935444	88935605	88905701	88905773	88943015	88943122	2	0	0	2	300	150	1.45517e-05	0.000651161	1	0	1
45595	ENSG00000101003	GINS1	20	+	no	25413789	25413854	25407672	25407895	25417103	25417202	32	6	51	0	214	150	0.000380963	0.00608027	0.789	1	-0.211
45628	ENSG00000163867	ZMYM6	1	-	yes	35031266	35031337	35030546	35030713	35031630	35031690	0	20	10	16	220	150	3.92386e-05	0.00119839	0	0.299	-0.299
45740	ENSG00000165046	LETM2	8	+	no	38406945	38407038	38404339	38404506	38407361	38407463	69	4	68	23	242	150	0.000321558	0.00542579	0.914	0.647	0.267
45754	ENSG00000237238	BMS1P10	9	-	yes	63374871	63374969	63374382	63374505	63375917	63376098	0	5	11	3	247	150	1.99826e-05	0.000783691	0	0.69	-0.69
45766	ENSG00000008277	ADAM22	7	+	no	88186614	88186701	88181957	88182024	88193115	88193239	0	6	5	1	236	150	3.14067e-05	0.00101074	0	0.761	-0.761
45813	ENSG00000144674	GOLGA4	3	+	yes	37289234	37289291	37281957	37282272	37294978	37295077	23	18	59	0	206	150	2.24957e-10	1.62226e-07	0.482	1	-0.518
45816	ENSG00000144674	GOLGA4	3	+	no	37361242	37361305	37355100	37355187	37366079	37366669	14	133	56	31	212	150	3.33067e-16	1.47116e-12	0.069	0.561	-0.492
45817	ENSG00000006327	TNFRSF12A	16	+	no	3021188	3021319	3020367	3020491	3021554	3021689	345	37	455	13	280	150	7.85013e-05	0.001921	0.833	0.949	-0.116
45818	ENSG00000006327	TNFRSF12A	16	+	no	3021214	3021319	3020367	3020491	3021554	3021689	769	37	1117	13	254	150	1.80146e-05	0.000730006	0.925	0.981	-0.056
45832	ENSG00000183291	SELENOF	1	-	yes	86880661	86880725	86862724	86863605	86903280	86903448	107	8	146	0	213	150	0.000559232	0.00802316	0.904	1	-0.096
45849	ENSG00000197912	SPG7	16	+	no	89529134	89529524	89526328	89526468	89530682	89530808	2	0	0	1	300	150	4.45916e-05	0.00129515	1	0	1
45860	ENSG00000197912	SPG7	16	+	no	89545871	89545995	89543689	89544772	89546657	89546760	24	110	8	149	273	150	0.000684211	0.00924915	0.107	0.029	0.078
45865	ENSG00000197912	SPG7	16	+	no	89546131	89546187	89545871	89546030	89546657	89546760	1	0	0	3	205	150	1.30585e-05	0.000614427	1	0	1
45958	ENSG00000147162	OGT	X	+	yes	71546343	71546489	71544566	71545037	71547906	71548023	2	0	0	3	295	150	4.96834e-06	0.000338921	1	0	1
45988	ENSG00000112078	KCTD20	6	+	yes	36479120	36479223	36474788	36475062	36479590	36479711	76	9	104	0	252	150	7.02215e-05	0.00181351	0.834	1	-0.166
46000	ENSG00000167608	TMC4	19	-	no	54165418	54165566	54164433	54164601	54168170	54168292	0	2	9	0	297	150	1.12281e-06	0.000132252	0	1	-1
46100	ENSG00000070731	ST6GALNAC2	17	-	yes	76570564	76570668	76568712	76568796	76572636	76572775	1	2	7	0	253	150	0.000665878	0.00907773	0.229	1	-0.771
46121	ENSG00000127022	CANX	5	+	no	179706257	179706331	179699025	179699102	179708238	179708380	1	0	0	1	223	150	7.35882e-05	0.00184158	1	0	1
46213	ENSG00000203880	PCMTD2	20	+	yes	64262527	64262687	64260084	64260272	64262770	64262950	0	2	3	0	300	150	9.54382e-06	0.000504096	0	1	-1
46224	ENSG00000065534	MYLK	3	-	yes	123735397	123735416	123733686	123734222	123737377	123737543	287	3	231	15	168	150	0.00066065	0.00902292	0.988	0.932	0.056
46232	ENSG00000174437	ATP2A2	12	+	no	110347392	110347453	110346200	110346321	110350291	110350373	2	0	0	3	210	150	7.1677e-06	0.00041795	1	0	1
46233	ENSG00000145332	KLHL8	4	-	no	87183202	87183389	87178476	87178620	87195323	87195690	34	0	46	7	300	150	0.000746981	0.00978692	1	0.767	0.233
46253	ENSG00000101353	MROH8	20	-	no	37155062	37155167	37147773	37147909	37157859	37157955	1	0	0	2	254	150	2.60579e-05	0.000921935	1	0	1
46265	ENSG00000150636	CCDC102B	18	+	yes	68897218	68897428	68874668	68874785	69010933	69011104	0	1	1	0	300	150	6.8046e-05	0.00177397	0	1	-1
46270	ENSG00000166225	FRS2	12	+	no	69557799	69557856	69537915	69537983	69562179	69562274	6	6	0	6	206	150	0.000519303	0.00762277	0.421	0	0.421
46318	ENSG00000277053	GTF2IP1	7	-	yes	75212078	75212137	75210527	75210599	75213405	75213531	2	5	1	0	208	150	0.000418694	0.00652623	0.224	1	-0.776
46330	ENSG00000035115	SH3YL1	2	-	no	262630	262786	253004	253115	263210	263368	0	3	5	2	300	150	0.00043546	0.00671939	0	0.556	-0.556
46332	ENSG00000035115	SH3YL1	2	-	no	262630	262786	260084	260702	263210	263368	1	3	4	0	300	150	6.64202e-05	0.00175413	0.143	1	-0.857
46339	ENSG00000172594	SMPDL3A	6	+	yes	122806232	122806357	122804908	122805089	122809090	122809717	0	3	6	1	274	150	7.06348e-05	0.00181581	0	0.767	-0.767
46344	ENSG00000153157	SYCP2L	6	+	yes	10906019	10906054	10902874	10902963	10907541	10907684	3	20	18	3	184	150	1.32907e-07	2.68365e-05	0.109	0.83	-0.721
46350	ENSG00000154655	L3MBTL4	18	-	yes	5960093	5960156	5954705	5956387	6093354	6093528	8	5	16	0	212	150	0.000130266	0.00281018	0.531	1	-0.469
46351	ENSG00000154655	L3MBTL4	18	-	yes	5969392	5969562	5954705	5956387	6093354	6093528	6	5	7	0	300	150	0.000239196	0.00441832	0.375	1	-0.625
46357	ENSG00000154655	L3MBTL4	18	-	yes	6263946	6264038	6244483	6244588	6301902	6301957	18	6	47	0	241	150	4.37594e-05	0.00129515	0.651	1	-0.349
46390	ENSG00000104884	ERCC2	19	-	yes	45368629	45368746	45364234	45364331	45368929	45369147	4	0	0	1	266	150	1.78334e-05	0.000727169	1	0	1
46405	ENSG00000160685	ZBTB7B	1	+	no	155014014	155014093	155002844	155002943	155014654	155014719	4	79	36	97	228	150	1.14812e-05	0.000566618	0.032	0.196	-0.164
46407	ENSG00000176124	DLEU1	13	+	no	50083141	50083194	50082168	50082557	50104703	50107218	27	160	53	82	202	150	6.90904e-06	0.000406219	0.111	0.324	-0.213
46461	ENSG00000068366	ACSL4	X	-	no	109696143	109696196	109683135	109683552	109733138	109733198	75	0	60	7	202	150	0.000645054	0.00889099	1	0.864	0.136
46491	ENSG00000172766	NAA16	13	+	yes	41355143	41355216	41331273	41331369	41358303	41358473	5	4	8	0	222	150	0.000309627	0.00528597	0.458	1	-0.542
46500	ENSG00000273331	TM4SF19-DYNLT2B	3	-	yes	196326954	196327032	196324270	196324440	196327389	196327591	547	49	431	105	227	150	1.09549e-05	0.00054997	0.881	0.731	0.15
46526	ENSG00000086300	SNX10	7	+	no	26352932	26353034	26346419	26346466	26354056	26354184	2	0	0	2	251	150	1.61035e-05	0.000690574	1	0	1
46554	ENSG00000149809	TM7SF2	11	+	no	65112810	65112894	65112514	65112711	65113219	65113414	0	2	4	0	233	150	6.01543e-06	0.000386075	0	1	-1
46616	ENSG00000158825	CDA	1	+	yes	20604927	20605039	20589085	20589283	20613841	20613899	296	0	747	23	261	150	0.000358984	0.00584026	1	0.949	0.051
46620	ENSG00000183337	BCOR	X	-	no	40071636	40071690	40070972	40071159	40072348	40075180	76	28	118	2	203	150	4.41283e-09	1.79232e-06	0.667	0.978	-0.311
46645	ENSG00000197724	PHF2	9	+	yes	93659510	93659600	93658144	93658236	93660191	93660560	51	9	71	0	239	150	4.15816e-05	0.00125799	0.781	1	-0.219
46650	ENSG00000129197	RPAIN	17	+	no	5425970	5426082	5422768	5422829	5428070	5428211	44	7	42	0	261	150	0.000484404	0.00724065	0.783	1	-0.217
46652	ENSG00000129197	RPAIN	17	+	no	5425970	5426299	5422768	5422829	5428070	5428211	57	7	58	0	300	150	0.000469377	0.00707132	0.803	1	-0.197
46655	ENSG00000129197	RPAIN	17	+	no	5426235	5426299	5422768	5422829	5428070	5428211	22	7	29	0	213	150	0.000139839	0.00296117	0.689	1	-0.311
46700	ENSG00000176472	ZNF575	19	+	yes	43533794	43533902	43533187	43533521	43534336	43534501	0	3	3	0	257	150	3.61816e-06	0.000284657	0	1	-1
46706	ENSG00000243156	MICAL3	22	-	no	17826453	17826516	17822946	17823060	17831853	17831927	0	33	7	14	212	150	5.83759e-05	0.00160153	0	0.261	-0.261
46739	ENSG00000141556	TBCD	17	+	no	82903404	82903478	82893546	82893632	82911757	82911789	1	0	1	3	223	150	0.000209174	0.00398671	1	0.183	0.817
46796	ENSG00000173436	MICOS10	1	+	no	19600786	19600971	19596982	19597109	19622099	19622147	22	177	2	241	300	150	4.56632e-06	0.000321706	0.059	0.004	0.055
46798	ENSG00000173436	MICOS10	1	+	no	19625391	19625632	19623473	19623583	19626386	19626587	36	160	15	226	300	150	0.000287089	0.00501959	0.101	0.032	0.069
46804	ENSG00000163029	SMC6	2	-	no	17740744	17740822	17738220	17738326	17741611	17741729	6	27	0	59	227	150	0.000714959	0.00952991	0.128	0	0.128
46805	ENSG00000163029	SMC6	2	-	no	17752977	17753064	17745826	17745951	17753625	17753773	21	18	2	50	236	150	1.16576e-08	3.92319e-06	0.426	0.025	0.401
46853	ENSG00000116473	RAP1A	1	+	no	111627469	111627563	111619776	111619934	111691333	111691417	6	29	28	22	243	150	0.000212528	0.00403107	0.113	0.44	-0.327
46861	ENSG00000092140	G2E3	14	+	no	30605504	30605812	30601998	30602131	30607887	30608002	35	9	20	0	300	150	0.000368346	0.00594249	0.66	1	-0.34
47027	ENSG00000245060	LINC00847	5	+	no	180831735	180831806	180830987	180831229	180834311	180835646	2	11	18	7	220	150	0.000241221	0.00445235	0.11	0.637	-0.527
47029	ENSG00000245060	LINC00847	5	+	no	180831758	180831806	180831226	180831229	180834311	180835705	1	11	12	7	197	150	0.000336202	0.00558255	0.065	0.566	-0.501
47047	ENSG00000161203	AP2M1	3	+	yes	184178856	184179191	184174904	184174959	184180168	184180251	0	2	2	0	300	150	1.45517e-05	0.000651161	0	1	-1
47066	ENSG00000130731	METTL26	16	-	no	634888	634956	634718	634797	635611	635774	34	1	36	16	217	150	0.000103013	0.00236674	0.959	0.609	0.35
47070	ENSG00000130731	METTL26	16	-	no	635280	635340	634663	634797	635611	635774	47	1	21	16	209	150	1.97501e-07	3.73203e-05	0.971	0.485	0.486
47105	ENSG00000182247	UBE2E2	3	+	yes	23532553	23532701	23217261	23217312	23589733	23590222	269	12	169	0	297	150	0.000655188	0.00896993	0.919	1	-0.081
47118	ENSG00000158691	ZSCAN12	6	-	yes	28392901	28393046	28378954	28382609	28398003	28398473	3	0	5	4	294	150	0.000710665	0.00949988	1	0.389	0.611
47156	ENSG00000283228	NA	2	-	yes	151870841	151870861	151870530	151870611	151872416	151872493	5	11	33	2	169	150	7.78314e-07	0.000103551	0.287	0.936	-0.649
47165	ENSG00000119979	DENND10	10	+	yes	119104763	119105006	119104116	119104197	119105310	119105495	14	0	6	12	300	150	2.86039e-07	4.97905e-05	1	0.2	0.8
47166	ENSG00000119979	DENND10	10	+	yes	119104763	119105022	119104091	119104197	119105310	119105495	14	0	5	12	300	150	1.28634e-07	2.62741e-05	1	0.172	0.828
47167	ENSG00000119979	DENND10	10	+	no	119104763	119105022	119104091	119104197	119107947	119108096	15	4	6	21	300	150	7.25096e-05	0.00183764	0.652	0.125	0.527
47208	ENSG00000170100	ZNF778	16	+	no	89222091	89222183	89220996	89221152	89223156	89223282	25	0	33	13	241	150	2.52512e-05	0.000907851	1	0.612	0.388
47218	ENSG00000061918	GUCY1B1	4	+	no	155759786	155759860	155758995	155759143	155774967	155775068	9	4	30	0	223	150	0.00036958	0.00594479	0.602	1	-0.398
47292	ENSG00000197140	ADAM32	8	+	yes	39254413	39254516	39246082	39246166	39257186	39257343	0	6	3	0	252	150	1.74658e-06	0.000174343	0	1	-1
47323	ENSG00000121621	KIF18A	11	-	yes	28090616	28090727	28088523	28088721	28091408	28091513	65	22	12	0	260	150	0.000437485	0.0067477	0.63	1	-0.37
47349	ENSG00000165533	TTC8	14	+	no	88841424	88841514	88841036	88841196	88843805	88843850	36	43	53	14	239	150	6.9991e-05	0.0018132	0.344	0.704	-0.36
47415	ENSG00000166503	HDGFL3	15	-	yes	83192251	83192308	83189360	83189516	83207330	83207528	0	2	1	0	206	150	3.08438e-05	0.00099716	0	1	-1
47431	ENSG00000152117	SMPD4BP	2	+	no	131519813	131519942	131519534	131519666	131520096	131520421	33	31	11	42	278	150	0.000746935	0.00978692	0.365	0.124	0.241
47471	ENSG00000173933	RBM4	11	+	no	66643449	66644140	66638934	66640123	66646026	66646452	717	15	429	30	300	150	0.000369595	0.00594479	0.96	0.877	0.083
47485	ENSG00000111711	GOLT1B	12	+	no	21506884	21506976	21501788	21501948	21512294	21512376	328	14	186	0	241	150	0.000723283	0.00958072	0.936	1	-0.064
47513	ENSG00000251141	MRPS30-DT	5	-	no	44777036	44777101	44745941	44746038	44808641	44808666	3	0	0	2	214	150	9.95965e-06	0.000513729	1	0	1
47617	ENSG00000164542	KIAA0895	7	-	no	36336153	36336297	36335045	36335178	36367110	36367171	1	3	25	1	293	150	0.000146164	0.00306752	0.146	0.928	-0.782
47637	ENSG00000136891	TEX10	9	-	yes	100349183	100349372	100346693	100347406	100352771	100352942	186	12	278	0	300	150	1.14667e-05	0.000566618	0.886	1	-0.114
47679	ENSG00000137776	SLTM	15	-	no	58899468	58899883	58898802	58898852	58901259	58901287	136	12	171	1	300	150	9.41026e-05	0.00219776	0.85	0.988	-0.138
47680	ENSG00000137776	SLTM	15	-	no	58899468	58899937	58898802	58898852	58901259	58901287	142	12	189	1	300	150	7.17281e-05	0.00183002	0.855	0.99	-0.135
47696	ENSG00000159322	ADPGK	15	-	no	72756250	72756447	72755555	72755654	72760406	72760527	152	46	189	14	300	150	1.84207e-05	0.000741359	0.623	0.871	-0.248
47729	ENSG00000138326	RPS24	10	+	no	78040203	78040225	78037193	78037304	78040614	78040696	392	1049	141	785	171	150	3.46501e-05	0.00108642	0.247	0.136	0.111
47769	ENSG00000185305	ARL15	5	-	yes	54154579	54154639	54113132	54113410	54171783	54171928	18	8	50	0	209	150	3.45402e-06	0.000276134	0.618	1	-0.382
47789	ENSG00000083097	DOP1A	6	+	yes	83113322	83113421	83110124	83110314	83118887	83118987	1	2	10	0	248	150	0.000509586	0.00753419	0.232	1	-0.768
47794	ENSG00000083097	DOP1A	6	+	yes	83152287	83152367	83151882	83152027	83153510	83153620	3	5	9	0	229	150	2.9719e-05	0.000981269	0.282	1	-0.718
47797	ENSG00000224167	LINC01357	1	+	no	112876939	112876984	112849857	112850427	112877729	112877871	0	13	4	2	194	150	0.000107435	0.00243649	0	0.607	-0.607
47811	ENSG00000099968	BCL2L13	22	+	no	17696140	17696210	17688985	17689142	17702242	17702386	51	26	129	7	219	150	1.46428e-07	2.90273e-05	0.573	0.927	-0.354
47815	ENSG00000099968	BCL2L13	22	+	no	17702242	17702386	17696140	17696210	17726676	17728699	70	11	144	2	293	150	0.000115565	0.00257477	0.765	0.974	-0.209
47819	ENSG00000286112	NA	9	-	yes	128847432	128847643	128846679	128846856	128881896	128881931	4	0	0	2	300	150	6.29281e-06	0.000388068	1	0	1
47829	ENSG00000101474	APMAP	20	-	yes	24968891	24969084	24962924	24964022	24969525	24969660	233	40	243	12	300	150	0.000256546	0.00465604	0.744	0.91	-0.166
47839	ENSG00000237854	LINC00674	17	+	yes	68102942	68103058	68101870	68101959	68114421	68114525	79	67	98	28	265	150	0.000246873	0.00454112	0.4	0.665	-0.265
47845	ENSG00000167202	TBC1D2B	15	-	no	77998502	77998900	77998243	77998355	78001618	78001666	22	58	5	78	300	150	0.000169253	0.00342608	0.159	0.031	0.128
47910	ENSG00000049759	NEDD4L	18	+	no	58227829	58227907	58221570	58221757	58245426	58245508	17	289	25	94	227	150	3.2714e-05	0.00104397	0.037	0.149	-0.112
47916	ENSG00000049759	NEDD4L	18	+	yes	58335477	58335537	58333817	58333892	58341037	58341169	14	145	34	103	209	150	0.00047764	0.00715469	0.065	0.192	-0.127
47917	ENSG00000049759	NEDD4L	18	+	yes	58335477	58335537	58333817	58333892	58349536	58349614	1	47	14	9	209	150	3.69799e-09	1.55562e-06	0.015	0.528	-0.513
47924	ENSG00000049759	NEDD4L	18	+	yes	58342905	58343103	58333817	58333892	58349536	58349614	248	47	167	9	300	150	0.000440914	0.00678328	0.725	0.903	-0.178
47931	ENSG00000228109	MELTF-AS1	3	+	no	197004096	197004359	197003601	197003970	197004493	197004744	2	6	1	0	300	150	0.000329486	0.00549716	0.143	1	-0.857
47970	ENSG00000214135	SDHAP4	3	-	no	197622186	197622330	197621703	197621868	197623219	197623382	74	15	103	1	293	150	5.83587e-06	0.000380541	0.716	0.981	-0.265
48029	ENSG00000130702	LAMA5	20	-	no	62350987	62351257	62346912	62347028	62351703	62351801	8	47	1	188	300	150	0.000219192	0.00413307	0.078	0.003	0.075
48030	ENSG00000241852	C8orf58	8	+	no	22602536	22602643	22602199	22602312	22603194	22604142	35	0	21	5	256	150	0.000475768	0.00713997	1	0.711	0.289
48048	ENSG00000137501	SYTL2	11	-	yes	85704857	85705028	85700514	85700593	85707428	85707531	45	23	484	45	300	150	8.90333e-07	0.00011236	0.495	0.843	-0.348
48053	ENSG00000137501	SYTL2	11	-	no	85714412	85714507	85711112	85711232	85718789	85718843	12	24	138	48	244	150	9.40763e-06	0.000504096	0.235	0.639	-0.404
48075	ENSG00000172965	MIR4435-2HG	2	-	no	111233627	111233739	111207754	111208661	111248147	111248241	2	0	0	1	261	150	4.42514e-05	0.00129515	1	0	1
48078	ENSG00000172965	MIR4435-2HG	2	-	no	111233627	111233739	111208755	111208977	111344060	111344237	8	5	9	0	261	150	0.000315926	0.00535422	0.479	1	-0.521
48081	ENSG00000172965	MIR4435-2HG	2	-	no	111239801	111239996	111233627	111233739	111248147	111248241	3	3	10	0	300	150	0.000318248	0.00538067	0.333	1	-0.667
48087	ENSG00000172965	MIR4435-2HG	2	-	no	111248147	111248241	111208755	111208977	111344060	111344237	2	5	13	0	243	150	3.23045e-06	0.000264932	0.198	1	-0.802
48103	ENSG00000172965	MIR4435-2HG	2	-	no	111447211	111447349	111429317	111429620	111479906	111480061	0	13	2	0	287	150	6.08258e-06	0.000386572	0	1	-1
48106	ENSG00000172965	MIR4435-2HG	2	-	no	111469786	111469987	111429308	111429620	111479906	111480061	5	13	9	0	300	150	1.4423e-06	0.000155382	0.161	1	-0.839
48118	ENSG00000172965	MIR4435-2HG	2	-	no	111479906	111480061	111477335	111477481	111494884	111495029	11	0	4	6	300	150	1.26439e-05	0.000601651	1	0.25	0.75
48159	ENSG00000153558	FBXL2	3	+	no	33297868	33297962	33297663	33297725	33358966	33359021	43	17	16	31	243	150	0.000154682	0.00320014	0.61	0.242	0.368
48176	ENSG00000101407	TTI1	20	-	no	38019004	38019144	38011514	38013857	38033403	38033461	3	32	25	25	289	150	1.60105e-05	0.000689096	0.046	0.342	-0.296
48271	ENSG00000246695	RASSF8-AS1	12	-	yes	25947518	25947622	25944856	25946135	25952757	25953076	1	7	6	0	253	150	2.06397e-06	0.00019553	0.078	1	-0.922
48307	ENSG00000196526	AFAP1	4	-	yes	7868621	7868719	7843138	7843350	7939655	7939861	0	1	1	0	247	150	7.19583e-05	0.00183061	0	1	-1
48333	ENSG00000066629	EML1	14	+	yes	99914565	99914697	99914178	99914304	99917781	99917849	92	2	90	15	281	150	0.000583608	0.00830208	0.961	0.762	0.199
48342	ENSG00000170919	TPT1-AS1	13	+	no	45344304	45344446	45341418	45341630	45369958	45370182	13	0	12	5	291	150	0.000392695	0.0062161	1	0.553	0.447
48343	ENSG00000170919	TPT1-AS1	13	+	no	45344304	45344446	45341512	45341614	45351896	45352014	0	1	1	0	291	150	6.87217e-05	0.0017895	0	1	-1
48350	ENSG00000170919	TPT1-AS1	13	+	yes	45344753	45344909	45344304	45344446	45351896	45352014	1	0	0	1	300	150	6.8046e-05	0.00177397	1	0	1
48418	ENSG00000154978	VOPP1	7	-	no	55561853	55562051	55521071	55521130	55572270	55572454	0	89	11	84	300	150	0.000651009	0.00893647	0	0.061	-0.061
48457	ENSG00000148840	PPRC1	10	+	yes	102144249	102144307	102139099	102142004	102146671	102147392	3	0	0	1	207	150	2.43478e-05	0.000894197	1	0	1
48473	ENSG00000102878	HSF4	16	+	yes	67167302	67167402	67167119	67167222	67167503	67167543	3	3	16	0	249	150	0.000311061	0.00530485	0.376	1	-0.624
48516	ENSG00000047849	MAP4	3	-	yes	47977864	47977933	47928227	47928350	47998637	47998879	477	57	495	21	218	150	0.000265416	0.00475836	0.852	0.942	-0.09
48543	ENSG00000137221	TJAP1	6	+	no	43478086	43478232	43477522	43477628	43497880	43497977	53	7	85	0	295	150	0.000135141	0.00289722	0.794	1	-0.206
48544	ENSG00000137221	TJAP1	6	+	no	43478136	43478232	43477568	43477628	43497880	43497977	29	7	36	0	245	150	0.000175349	0.00350856	0.717	1	-0.283
48596	ENSG00000005448	WDR54	2	+	yes	74423190	74423385	74422869	74422932	74423854	74423982	2	0	0	2	300	150	1.45517e-05	0.000651161	1	0	1
48647	ENSG00000123179	EBPL	13	-	yes	49669776	49669846	49660722	49661208	49686474	49686595	4	0	3	4	219	150	0.000227351	0.00426415	1	0.339	0.661
48675	ENSG00000010244	ZNF207	17	+	no	32361467	32361515	32360891	32360967	32362913	32362984	753	67	600	5	197	150	1.63062e-10	1.33999e-07	0.895	0.989	-0.094
48776	ENSG00000068489	PRR11	17	+	no	59163598	59163664	59160758	59160876	59169747	59169819	8	13	5	0	215	150	0.000112021	0.00251486	0.3	1	-0.7
48816	ENSG00000103494	RPGRIP1L	16	-	no	53622218	53622356	53619024	53619208	53636438	53636512	7	0	3	6	287	150	2.50631e-05	0.000903703	1	0.207	0.793
48824	ENSG00000163281	GNPDA2	4	-	yes	44722083	44722242	44710952	44711137	44726473	44726545	28	19	51	0	300	150	1.39383e-09	7.3511e-07	0.424	1	-0.576
48826	ENSG00000229261	NA	10	-	yes	69225821	69225986	69223166	69223225	69232370	69232490	7	0	0	2	300	150	1.85975e-06	0.000182545	1	0	1
48846	ENSG00000102743	SLC25A15	13	+	yes	40807293	40807463	40805117	40805255	40808437	40808470	29	10	28	0	300	150	3.63613e-05	0.00112905	0.592	1	-0.408
48866	ENSG00000136878	USP20	9	+	yes	129865302	129865381	129863185	129863299	129868004	129868449	83	0	77	8	228	150	0.000415053	0.00648379	1	0.864	0.136
48878	ENSG00000148337	CIZ1	9	-	yes	128202763	128202936	128199919	128200184	128204185	128204222	0	1	1	0	300	150	6.8046e-05	0.00177397	0	1	-1
48911	ENSG00000090661	CERS4	19	+	yes	8257878	8257985	8256948	8257077	8261687	8261844	116	8	151	0	256	150	0.000478139	0.00715912	0.895	1	-0.105
48924	ENSG00000157168	NRG1	8	+	no	32763217	32763359	32760199	32760406	32763747	32763998	4	63	39	33	291	150	2.77708e-10	1.81724e-07	0.032	0.379	-0.347
48986	ENSG00000113578	FGF1	5	-	no	142600701	142600805	142592177	142595484	142613958	142614161	1	0	0	4	253	150	2.74333e-05	0.000942063	1	0	1
49096	ENSG00000104714	ERICH1	8	-	no	690897	691096	673766	674047	692477	692612	3	230	11	81	300	150	0.000201936	0.00387173	0.006	0.064	-0.058
49097	ENSG00000104714	ERICH1	8	-	yes	692477	692612	673288	674047	715860	715927	393	1	176	10	284	150	6.39358e-05	0.00170766	0.995	0.903	0.092
49146	ENSG00000114126	TFDP2	3	-	no	142005440	142005544	141994269	141995141	142093060	142093127	252	13	198	0	253	150	0.000214879	0.00406911	0.92	1	-0.08
49148	ENSG00000114126	TFDP2	3	-	no	142054114	142054149	141995019	141995141	142093060	142093127	0	13	3	0	184	150	3.85742e-07	6.19572e-05	0	1	-1
49192	ENSG00000099917	MED15	22	+	yes	20575112	20575232	20568520	20568631	20582610	20582747	125	84	116	21	269	150	7.94914e-06	0.000452773	0.453	0.755	-0.302
49225	ENSG00000182389	CACNB4	2	-	no	151869176	151869235	151856647	151860820	151870530	151870611	7	11	51	7	208	150	4.75986e-05	0.0013619	0.315	0.84	-0.525
49243	ENSG00000039139	DNAH5	5	-	yes	13923417	13923440	13923279	13923322	13928093	13928178	0	4	7	0	172	150	1.65175e-07	3.20693e-05	0	1	-1
49295	ENSG00000101266	CSNK2A1	20	-	no	527932	528049	508450	508660	543671	543712	12	204	34	162	266	150	0.000329171	0.00549697	0.032	0.106	-0.074
49373	ENSG00000032742	IFT88	13	+	no	20567669	20567997	20567165	20567256	20574379	20574475	1	8	12	4	300	150	0.000265148	0.00475598	0.059	0.6	-0.541
49382	ENSG00000133401	PDZD2	5	+	no	32100861	32100963	32098596	32098634	32101104	32101239	2	26	16	16	251	150	6.73307e-05	0.00177156	0.044	0.374	-0.33
49399	ENSG00000078902	TOLLIP	11	-	no	1288623	1288776	1274370	1277253	1295644	1295794	5	0	0	2	300	150	4.17076e-06	0.000307038	1	0	1
49424	ENSG00000166888	STAT6	12	-	yes	57107658	57107743	57107230	57107314	57108162	57108299	73	4	128	36	234	150	0.000365775	0.00591706	0.921	0.695	0.226
49474	ENSG00000175224	ATG13	11	+	no	46618259	46618375	46617544	46617890	46630044	46630100	62	58	24	95	265	150	3.77795e-06	0.000290213	0.377	0.125	0.252
49475	ENSG00000175224	ATG13	11	+	no	46618259	46618375	46617544	46617890	46644278	46644360	50	66	11	55	265	150	0.000340409	0.00562352	0.3	0.102	0.198
49485	ENSG00000175224	ATG13	11	+	no	46621059	46621157	46618324	46618375	46644278	46644360	0	13	11	4	247	150	5.41719e-07	7.87745e-05	0	0.625	-0.625
49489	ENSG00000175224	ATG13	11	+	no	46630896	46630991	46630044	46630100	46644278	46644360	0	88	11	86	244	150	0.000403583	0.00633823	0	0.073	-0.073
49502	ENSG00000134775	FHOD3	18	+	no	36687127	36687178	36681435	36681570	36693208	36693423	33	52	57	27	200	150	0.000435045	0.00671592	0.322	0.613	-0.291
49503	ENSG00000134775	FHOD3	18	+	yes	36709094	36709391	36692975	36693423	36717831	36717971	99	8	147	0	300	150	0.00016706	0.00339072	0.861	1	-0.139
49509	ENSG00000187678	SPRY4	5	-	no	142319732	142319794	142314957	142315155	142323889	142324182	0	1	1	0	211	150	7.43312e-05	0.0018497	0	1	-1
49515	ENSG00000113658	SMAD5	5	+	no	136147831	136147906	136132844	136132962	136153591	136153763	49	55	80	29	224	150	0.000351707	0.0057616	0.374	0.649	-0.275
49517	ENSG00000113658	SMAD5	5	+	no	136152674	136152758	136147831	136147906	136153591	136153729	0	50	13	71	233	150	0.000230374	0.00430488	0	0.105	-0.105
49518	ENSG00000153237	CCDC148	2	-	no	158340241	158340393	158338989	158339085	158340597	158340680	0	1	14	0	300	150	1.38317e-05	0.000636002	0	1	-1
49522	ENSG00000153237	CCDC148	2	-	no	158345214	158345318	158340597	158340680	158456414	158456708	0	1	4	0	253	150	1.71121e-05	0.00071138	0	1	-1
49529	ENSG00000181027	FKRP	19	+	no	46747233	46747294	46746057	46746090	46748026	46748088	2	0	0	7	210	150	4.38175e-06	0.000314064	1	0	1
49530	ENSG00000181027	FKRP	19	+	no	46747233	46747305	46746056	46746090	46748026	46748088	8	0	6	7	221	150	7.78202e-05	0.0019083	1	0.368	0.632
49547	ENSG00000198482	ZNF808	19	+	no	52532907	52533009	52527667	52527711	52543265	52543347	8	4	0	3	251	150	0.000469904	0.00707132	0.544	0	0.544
49559	ENSG00000135124	P2RX4	12	+	no	121222946	121222962	121222093	121222166	121228532	121228613	18	8	20	0	165	150	0.000127911	0.00276952	0.672	1	-0.328
49570	ENSG00000113716	HMGXB3	5	+	yes	150010110	150010608	150006472	150006647	150012254	150012353	329	39	266	6	300	150	2.48589e-05	0.000898492	0.808	0.957	-0.149
49590	ENSG00000081377	CDC14B	9	-	yes	96539077	96539140	96534454	96534542	96541825	96541892	18	6	71	0	212	150	2.19691e-05	0.000844946	0.68	1	-0.32
49607	ENSG00000174939	ASPHD1	16	+	no	29906078	29906127	29905787	29905959	29919530	29919864	9	0	11	7	198	150	0.000327778	0.00547889	1	0.543	0.457
49616	ENSG00000164828	SUN1	7	+	no	849519	849603	843340	843520	849922	850033	7	25	39	18	233	150	1.99422e-05	0.000782975	0.153	0.582	-0.429
49694	ENSG00000115423	DNAH6	2	+	no	84525564	84525738	84517818	84518051	84548287	84548417	0	1	2	0	300	150	4.45916e-05	0.00129515	0	1	-1
49702	ENSG00000152942	RAD17	5	+	yes	69371034	69371171	69369817	69369933	69373829	69374087	32	0	29	9	286	150	4.49364e-05	0.00130367	1	0.628	0.372
49706	ENSG00000152942	RAD17	5	+	yes	69372033	69372217	69369841	69369933	69373829	69373882	31	0	35	9	300	150	0.000102553	0.00235925	1	0.66	0.34
49724	ENSG00000280987	MATR3	5	+	no	139278564	139278740	139278326	139278408	139279050	139279129	141	188	45	172	300	150	1.04792e-05	0.000532796	0.273	0.116	0.157
49733	ENSG00000280987	MATR3	5	+	yes	139307238	139308327	139293452	139293575	139314674	139314736	348	12	432	1	300	150	0.000392992	0.0062161	0.935	0.995	-0.06
49738	ENSG00000105792	CFAP69	7	+	no	90271780	90271958	90271525	90271675	90273986	90274110	32	0	5	3	300	150	0.000309222	0.00528369	1	0.455	0.545
49755	ENSG00000108654	DDX5	17	-	no	64500986	64501143	64500548	64500882	64502009	64502069	0	8	9	7	300	150	0.000127641	0.00276537	0	0.391	-0.391
49794	ENSG00000143164	DCAF6	1	+	no	167966628	167966721	167951799	167951861	167974829	167975015	85	0	138	11	242	150	0.000572464	0.00817316	1	0.886	0.114
49880	ENSG00000061987	MON2	12	+	no	62566013	62566031	62565236	62565380	62566321	62566450	24	40	81	13	167	150	1.37715e-09	7.3511e-07	0.35	0.848	-0.498
49896	ENSG00000175854	SWI5	9	+	yes	128313829	128313905	128285938	128286033	128315423	128316123	0	3	3	0	225	150	3.94934e-06	0.000297557	0	1	-1
49897	ENSG00000175854	SWI5	9	+	yes	128314097	128314247	128313829	128313905	128315423	128316123	2	0	0	3	299	150	4.88392e-06	0.000334454	1	0	1
49974	ENSG00000068400	GRIPAP1	X	-	yes	48998153	48998180	48997249	48997357	48999237	48999299	157	4	158	21	176	150	0.000570451	0.00815761	0.971	0.865	0.106
50000	ENSG00000007866	TEAD3	6	-	yes	35480059	35480122	35479304	35479316	35484559	35484624	0	2	2	0	212	150	1.72613e-05	0.000714131	0	1	-1
50005	ENSG00000204177	BMS1P1	10	+	yes	46798028	46798168	46790961	46791041	46808995	46809088	1	0	0	2	289	150	2.31376e-05	0.000868854	1	0	1
50109	ENSG00000038219	BOD1L1	4	-	no	13572701	13572842	13569505	13570128	13576837	13576991	39	178	102	98	290	150	1.6344e-09	8.49311e-07	0.102	0.35	-0.248
50127	ENSG00000278259	MYO19	17	-	no	36512657	36512779	36511364	36511455	36513428	36513457	17	68	0	53	271	150	2.2159e-05	0.000844946	0.122	0	0.122
50141	ENSG00000124067	SLC12A4	16	-	no	67954103	67954219	67952241	67952425	67954642	67954773	1	104	16	133	265	150	0.000451817	0.00689055	0.005	0.064	-0.059
50181	ENSG00000173402	DAG1	3	+	no	49492822	49492973	49488697	49488745	49510418	49510819	3	0	2	6	300	150	7.68682e-05	0.00188888	1	0.143	0.857
50206	ENSG00000138640	FAM13A	4	-	yes	88805010	88805052	88790585	88790627	88851019	88851183	1	3	8	0	191	150	0.000114638	0.00256059	0.207	1	-0.793
50210	ENSG00000138640	FAM13A	4	-	no	89008950	89009078	88990972	88991150	89020459	89020669	0	9	7	5	277	150	0.000103955	0.00237826	0	0.431	-0.431
50290	ENSG00000121716	PILRB	7	+	yes	100353209	100353270	100352563	100353123	100355142	100355240	46	2	38	15	210	150	0.000321684	0.00542579	0.943	0.644	0.299
50328	ENSG00000172661	WASHC2C	10	+	no	45786611	45786674	45784820	45784901	45787034	45787247	53	12	8	17	212	150	1.14276e-05	0.000566345	0.758	0.25	0.508
50351	ENSG00000285517	NA	12	+	no	30796982	30797210	30795722	30796216	30798144	30798315	0	6	8	2	300	150	1.77094e-05	0.00072512	0	0.667	-0.667
50379	ENSG00000197961	ZNF121	19	-	no	9584185	9584348	9569001	9569082	9584460	9584497	35	23	3	19	300	150	5.36145e-05	0.0014941	0.432	0.073	0.359
50382	ENSG00000140379	BCL2A1	15	-	no	79967636	79967692	79960891	79961174	79970699	79971169	6	8	0	13	205	150	0.000224994	0.00422668	0.354	0	0.354
50401	ENSG00000138757	G3BP2	4	-	no	75657800	75657893	75655767	75655870	75658842	75658924	3	0	0	3	242	150	3.77545e-06	0.000290213	1	0	1
50404	ENSG00000138757	G3BP2	4	-	no	75658842	75658924	75655767	75655870	75673207	75673378	1	0	0	1	231	150	7.30628e-05	0.0018413	1	0	1
50421	ENSG00000138757	G3BP2	4	-	no	75694792	75694929	75661930	75662049	75724055	75724176	0	4	4	0	286	150	7.45019e-07	0.000101254	0	1	-1
50424	ENSG00000138757	G3BP2	4	-	no	75694797	75694929	75661930	75662049	75724055	75724176	0	4	11	0	281	150	3.80046e-08	9.89557e-06	0	1	-1
50429	ENSG00000138757	G3BP2	4	-	no	75694797	75695073	75661930	75662049	75724055	75724176	0	4	7	0	300	150	2.01328e-07	3.75465e-05	0	1	-1
50452	ENSG00000263001	GTF2I	7	+	no	74744138	74744250	74743448	74743520	74744757	74744941	24	0	19	5	261	150	0.000526711	0.00769085	1	0.686	0.314
50462	ENSG00000276234	TADA2A	17	+	no	37442563	37442652	37440504	37440662	37444695	37444768	19	6	22	0	238	150	0.000322882	0.00543557	0.666	1	-0.334
50488	ENSG00000175782	SLC35E3	12	+	yes	68748075	68748245	68746124	68746779	68752031	68752190	4	0	0	2	300	150	6.29281e-06	0.000388068	1	0	1
50557	ENSG00000073060	SCARB1	12	-	yes	124807760	124807927	124795194	124795268	124811869	124811965	4	0	2	3	300	150	0.000222461	0.00419023	1	0.25	0.75
50571	ENSG00000138101	DTNB	2	-	no	25607235	25607321	25596085	25596240	25628170	25628384	65	0	40	6	235	150	0.000455878	0.00691503	1	0.81	0.19
50576	ENSG00000150687	PRSS23	11	+	yes	86950355	86950499	86939019	86939126	86951215	86951407	13	4	39	0	293	150	0.000426758	0.0066169	0.625	1	-0.375
50717	ENSG00000119801	YPEL5	2	+	no	30148244	30148305	30147006	30147062	30156627	30156792	32	127	18	223	210	150	0.000724684	0.00958721	0.153	0.055	0.098
50718	ENSG00000119801	YPEL5	2	+	yes	30148244	30148541	30146940	30147062	30155849	30155910	94	12	89	46	300	150	7.98728e-05	0.00194647	0.797	0.492	0.305
50719	ENSG00000119801	YPEL5	2	+	no	30148244	30148541	30146940	30147062	30156627	30156792	184	127	128	223	300	150	1.25057e-05	0.00059797	0.42	0.223	0.197
50725	ENSG00000119801	YPEL5	2	+	no	30155849	30155910	30148244	30148541	30156627	30156792	41	104	79	68	210	150	0.000108458	0.00245043	0.22	0.454	-0.234
50777	ENSG00000103152	MPG	16	+	no	79138	79331	78256	78333	79424	79700	52	215	14	178	300	150	0.000471532	0.00708919	0.108	0.038	0.07
50784	ENSG00000203721	LINC00862	1	-	no	200371045	200371165	200368664	200368871	200373092	200373169	1	0	0	1	269	150	7.03624e-05	0.00181351	1	0	1
50798	ENSG00000107077	KDM4C	9	+	yes	7049091	7049200	7046861	7046917	7076433	7077263	25	0	15	7	258	150	4.02335e-05	0.00122547	1	0.555	0.445
50819	ENSG00000196715	VKORC1L1	7	+	no	65948670	65948780	65873073	65873565	65954073	65959558	184	11	153	0	259	150	0.000326638	0.0054676	0.906	1	-0.094
50864	ENSG00000237651	C2orf74	2	+	yes	61157861	61158012	61145129	61145196	61159317	61159439	28	1	28	16	300	150	0.000106717	0.00242662	0.933	0.467	0.466
50869	ENSG00000101333	PLCB4	20	+	no	9096286	9096342	9068804	9068903	9217389	9217452	1	14	25	18	205	150	4.37323e-05	0.00129515	0.05	0.504	-0.454
50881	ENSG00000101333	PLCB4	20	+	no	9373046	9373104	9372302	9372403	9380053	9380162	39	59	188	48	207	150	8.05292e-10	4.56341e-07	0.324	0.739	-0.415
50885	ENSG00000101333	PLCB4	20	+	no	9405312	9405348	9401489	9401590	9407916	9408058	79	157	76	56	185	150	0.00014977	0.00312413	0.29	0.524	-0.234
50942	ENSG00000197647	ZNF433	19	-	no	12030139	12030198	12018165	12018292	12034827	12034874	0	1	3	0	208	150	2.44272e-05	0.000895395	0	1	-1
51035	ENSG00000125618	PAX8	2	-	yes	113235393	113235503	113227154	113227256	113236600	113236721	1216	75	1564	206	259	150	0.000104118	0.00237976	0.904	0.815	0.089
51038	ENSG00000125618	PAX8	2	-	yes	113235393	113235582	113225596	113227256	113236600	113236721	2589	75	3067	206	300	150	1.39609e-05	0.000639021	0.945	0.882	0.063
51090	ENSG00000163947	ARHGEF3	3	-	no	57076745	57076892	57035087	57035176	57079225	57079265	3	6	4	0	296	150	9.15787e-05	0.00215879	0.202	1	-0.798
51093	ENSG00000150961	SEC24D	4	-	no	118766528	118766823	118764801	118764917	118768172	118768311	34	220	1	146	300	150	1.34506e-06	0.000148066	0.072	0.003	0.069
51148	ENSG00000154380	ENAH	1	-	no	225535506	225535563	225530553	225530638	225554905	225555083	12	307	86	510	206	150	1.67725e-06	0.000170308	0.028	0.109	-0.081
51163	ENSG00000243477	NAA80	3	-	no	50297806	50298083	50297435	50297672	50298820	50298889	2	0	1	2	300	150	0.000767561	0.00999725	1	0.2	0.8
51183	ENSG00000147687	TATDN1	8	-	yes	124515886	124516030	124508602	124508688	124539024	124539458	0	3	8	0	293	150	3.98812e-07	6.31947e-05	0	1	-1
51194	ENSG00000272109	NA	5	+	no	96805531	96805651	96803687	96804482	96805758	96806062	4	0	0	2	269	150	6.23528e-06	0.000386852	1	0	1
51199	ENSG00000138303	ASCC1	10	-	no	72102849	72102967	72096521	72097450	72128081	72128167	2	78	17	85	267	150	0.00041215	0.00644974	0.014	0.101	-0.087
51277	ENSG00000133731	IMPA1	8	-	no	81685762	81685963	81681497	81681584	81686251	81686283	45	65	13	75	300	150	0.000111281	0.00250301	0.257	0.08	0.177
51336	ENSG00000164609	SLU7	5	-	no	160417111	160417241	160415124	160415310	160419022	160419081	9	144	55	153	279	150	6.7681e-07	9.34209e-05	0.033	0.162	-0.129
51386	ENSG00000072849	DERL2	17	-	yes	5485150	5485216	5480053	5480144	5486068	5486148	94	11	63	0	215	150	0.000313974	0.00533472	0.856	1	-0.144
51460	ENSG00000123505	AMD1	6	+	no	110887504	110887591	110874783	110875215	110888856	110888983	188	18	286	2	236	150	2.85809e-06	0.000244536	0.869	0.989	-0.12
51553	ENSG00000138798	EGF	4	+	no	110008151	110008230	110004500	110004622	110011201	110011491	0	3	5	2	228	150	0.000309745	0.00528597	0	0.622	-0.622
51554	ENSG00000184517	ZFP1	16	+	no	75152908	75152966	75148493	75148643	75166769	75166896	7	5	9	0	207	150	0.000292703	0.00509004	0.504	1	-0.496
51582	ENSG00000104133	SPG11	15	-	no	44589251	44589414	44585635	44585850	44592330	44592438	23	13	70	2	300	150	1.97902e-06	0.000189514	0.469	0.946	-0.477
51588	ENSG00000104133	SPG11	15	-	no	44613429	44613536	44610839	44610985	44615362	44615566	44	6	75	0	256	150	0.000418078	0.00651951	0.811	1	-0.189
51601	ENSG00000104093	DMXL2	15	-	yes	51453549	51453641	51450194	51450346	51456065	51456193	0	3	4	0	241	150	2.29978e-06	0.000211628	0	1	-1
51617	ENSG00000174516	PELI3	11	+	no	66468832	66468904	66468127	66468280	66471241	66471371	34	17	66	6	221	150	0.000541651	0.00782252	0.576	0.882	-0.306
51651	ENSG00000136811	ODF2	9	+	no	128457197	128457437	128456100	128456255	128459566	128459657	62	113	9	69	300	150	8.27483e-05	0.00199046	0.215	0.061	0.154
51690	ENSG00000115363	EVA1A	2	-	no	75526111	75526199	75518055	75518208	75560679	75560938	2	43	14	19	237	150	1.4746e-05	0.000656072	0.029	0.318	-0.289
51691	ENSG00000115363	EVA1A	2	-	no	75526111	75526199	75522364	75522487	75560679	75560938	9	71	54	77	237	150	4.57164e-06	0.000321706	0.074	0.307	-0.233
51766	ENSG00000154263	ABCA10	17	-	no	69196285	69196483	69194384	69194495	69197063	69197122	0	1	1	0	300	150	6.8046e-05	0.00177397	0	1	-1
51789	ENSG00000152380	FAM151B	5	+	yes	80522002	80522138	80519692	80519910	80541672	80542042	6	5	11	0	285	150	9.1123e-05	0.00214948	0.387	1	-0.613
51903	ENSG00000108523	RNF167	17	+	yes	4942850	4942941	4942576	4942664	4944557	4944601	160	17	168	0	240	150	1.73832e-06	0.000174205	0.855	1	-0.145
51942	ENSG00000271853	NA	1	-	yes	153631010	153631078	153628120	153628237	153632033	153632063	7	0	0	2	217	150	1.83148e-06	0.000180774	1	0	1
51989	ENSG00000135439	AGAP2	12	-	yes	57735368	57735427	57734591	57734679	57741911	57742157	0	3	8	0	208	150	3.18697e-07	5.3372e-05	0	1	-1
52011	ENSG00000056972	TRAF3IP2	6	-	no	111562964	111563039	111555380	111559551	111566443	111566557	141	12	122	0	224	150	0.000120031	0.00265089	0.887	1	-0.113
52110	ENSG00000188283	ZNF383	19	+	no	37219598	37219749	37217925	37218274	37224817	37224879	4	4	9	0	300	150	8.04059e-05	0.00195312	0.333	1	-0.667
52151	ENSG00000007545	CRAMP1	16	+	yes	1667334	1667400	1666421	1666600	1667961	1668193	26	17	19	0	215	150	5.91634e-06	0.00038419	0.516	1	-0.484
52205	ENSG00000168398	BDKRB2	14	+	no	96239695	96239861	96237073	96237181	96240402	96241607	0	1	2	0	300	150	4.45916e-05	0.00129515	0	1	-1
52236	ENSG00000186312	CA5BP1	X	+	yes	15692962	15693058	15688660	15688858	15702781	15703349	23	21	51	4	245	150	2.50551e-06	0.000226431	0.401	0.886	-0.485
52246	ENSG00000273079	GRIN2B	12	-	yes	13571803	13571964	13569829	13570017	13608602	13608832	0	1	8	0	300	150	4.46061e-05	0.00129515	0	1	-1
52294	ENSG00000106976	DNM1	9	+	yes	128253100	128253137	128250724	128250940	128254008	128254055	0	16	6	10	186	150	0.000234059	0.00434385	0	0.326	-0.326
52295	ENSG00000106976	DNM1	9	+	no	128253100	128253137	128250724	128250940	128254653	128255244	0	3	3	0	186	150	4.29223e-06	0.000311654	0	1	-1
52359	ENSG00000092931	MFSD11	17	+	no	76743397	76743456	76742176	76742273	76744321	76744466	35	8	74	0	208	150	1.98163e-05	0.000778898	0.759	1	-0.241
52366	ENSG00000157224	CLDN12	7	+	no	90466409	90466513	90405518	90405608	90479227	90479274	3	4	2	0	253	150	0.000516185	0.00759996	0.308	1	-0.692
52453	ENSG00000135365	PHF21A	11	-	no	45935120	45935157	45933830	45934225	45935635	45935739	44	175	12	190	186	150	4.70553e-05	0.00135183	0.169	0.048	0.121
52471	ENSG00000135365	PHF21A	11	-	no	46117921	46118064	46092182	46092223	46118741	46118786	5	10	8	0	292	150	9.49213e-06	0.000504096	0.204	1	-0.796
52472	ENSG00000135365	PHF21A	11	-	no	46117921	46118114	46092182	46092223	46118741	46118800	5	10	5	0	300	150	6.63762e-05	0.00175413	0.2	1	-0.8
52474	ENSG00000135365	PHF21A	11	-	no	46117921	46118145	46092182	46092223	46118741	46118800	5	10	5	0	300	150	6.63762e-05	0.00175413	0.2	1	-0.8
52562	ENSG00000099810	MTAP	9	+	no	21859302	21859425	21854630	21854870	21931007	21937651	116	1	102	12	272	150	0.000173159	0.00346868	0.985	0.824	0.161
52588	ENSG00000157045	NTAN1	16	-	no	15047854	15047920	15047215	15047550	15055890	15055917	57	11	84	1	215	150	9.57518e-05	0.00222451	0.783	0.983	-0.2
52649	ENSG00000187266	EPOR	19	-	no	11382846	11382982	11381929	11382105	11383096	11383232	0	21	8	22	285	150	0.000639235	0.00883379	0	0.161	-0.161
52682	ENSG00000155846	PPARGC1B	5	+	yes	149761431	149761612	149730302	149730420	149817612	149817746	2	0	0	3	300	150	4.86307e-06	0.000333673	1	0	1
52733	ENSG00000196235	SUPT5H	19	+	yes	39458293	39458305	39457674	39457740	39458817	39458887	439	1	310	21	161	150	9.77102e-07	0.000120303	0.998	0.932	0.066
52821	ENSG00000131374	TBC1D5	3	-	no	17562018	17562142	17508473	17508605	17586352	17586557	10	0	8	4	273	150	0.000476816	0.00714537	1	0.524	0.476
52985	ENSG00000163138	PACRGL	4	+	no	20709682	20709773	20707802	20707870	20712787	20712831	46	17	74	2	240	150	8.4807e-06	0.00046824	0.628	0.959	-0.331
52993	ENSG00000163138	PACRGL	4	+	no	20724807	20724888	20713431	20713539	20727284	20727397	18	72	42	49	230	150	0.000440944	0.00678328	0.14	0.359	-0.219
52999	ENSG00000105221	AKT2	19	-	yes	40238904	40238973	40237968	40238091	40241937	40242069	89	0	84	11	218	150	5.20891e-05	0.00146663	1	0.84	0.16
53000	ENSG00000105221	AKT2	19	-	yes	40240044	40240110	40237968	40238091	40241937	40242069	138	0	113	11	215	150	4.94958e-05	0.00140594	1	0.878	0.122
53002	ENSG00000105221	AKT2	19	-	yes	40240044	40240121	40237989	40238091	40241937	40242069	1	0	0	11	226	150	4.04e-05	0.00122855	1	0	1
53211	ENSG00000119688	ABCD4	14	-	no	74297929	74298069	74296332	74296449	74300149	74300268	19	0	34	8	289	150	0.00062878	0.00874058	1	0.688	0.312
53212	ENSG00000119688	ABCD4	14	-	no	74299547	74299675	74296332	74296449	74300149	74300268	35	0	16	8	277	150	5.4677e-06	0.000369958	1	0.52	0.48
53214	ENSG00000119688	ABCD4	14	-	yes	74299547	74299675	74297835	74298069	74302874	74302910	30	1	26	11	277	150	0.000635238	0.00879576	0.942	0.561	0.381
53215	ENSG00000119688	ABCD4	14	-	yes	74300149	74300268	74297638	74298069	74302874	74302918	42	1	34	11	268	150	0.00035057	0.00574571	0.959	0.634	0.325
53216	ENSG00000119688	ABCD4	14	-	no	74300149	74300268	74299177	74299675	74302874	74302918	68	0	40	8	268	150	3.28234e-05	0.00104397	1	0.737	0.263
53313	ENSG00000038532	CLEC16A	16	+	yes	11060901	11061022	11051512	11051641	11120614	11120766	32	10	57	0	270	150	3.03061e-06	0.000255584	0.64	1	-0.36
53354	ENSG00000188313	PLSCR1	3	-	yes	146525604	146525647	146521832	146521981	146533469	146533550	7	0	2	4	192	150	7.25987e-05	0.00183764	1	0.281	0.719
53470	ENSG00000158941	CCAR2	8	+	yes	22613016	22613136	22607968	22608065	22614091	22614314	404	18	382	2	269	150	0.000157316	0.00323456	0.926	0.991	-0.065
53481	ENSG00000145715	RASA1	5	+	yes	87380508	87380595	87379734	87379850	87383712	87383780	277	39	170	3	236	150	7.9571e-06	0.000452773	0.819	0.973	-0.154
53506	ENSG00000162819	BROX	1	+	no	222722418	222722514	222719262	222719359	222724091	222724164	192	29	206	3	245	150	9.32803e-07	0.00011635	0.802	0.977	-0.175
53559	ENSG00000215158	GUSBP18	5	-	yes	34239374	34239448	34218294	34218450	34244615	34244796	0	6	4	2	223	150	0.000402851	0.00633749	0	0.574	-0.574
53566	ENSG00000147573	TRIM55	8	+	no	66154046	66154334	66152376	66152627	66174470	66175485	76	104	35	224	300	150	8.09869e-09	3.07715e-06	0.268	0.072	0.196
53570	ENSG00000077721	UBE2A	X	+	no	119581506	119581596	119575374	119575400	119582587	119582647	377	78	389	28	239	150	4.97933e-05	0.00141325	0.752	0.897	-0.145
53578	ENSG00000162599	NFIA	1	+	no	61385870	61385924	61383236	61383365	61404103	61404267	0	18	5	9	203	150	0.000594064	0.00842177	0	0.291	-0.291
53649	ENSG00000117543	DPH5	1	-	yes	100995109	100995149	100990094	100990628	101013709	101013818	0	2	3	0	189	150	9.79041e-06	0.000511571	0	1	-1
53680	ENSG00000182986	ZNF320	19	-	no	52895338	52895435	52893778	52893856	52897519	52897560	2	5	2	0	246	150	0.000196599	0.00381135	0.196	1	-0.804
53683	ENSG00000165819	METTL3	14	-	no	21500912	21501129	21499763	21499802	21503172	21503577	0	6	3	0	300	150	1.62181e-06	0.000168554	0	1	-1
53714	ENSG00000143190	POU2F1	1	+	yes	167376028	167376155	167374107	167374296	167383856	167383869	6	4	10	0	276	150	0.000238653	0.0044129	0.449	1	-0.551
53745	ENSG00000197818	SLC9A8	20	+	yes	49850809	49850844	49849578	49849680	49855437	49855581	5	5	13	0	184	150	6.56584e-05	0.00174313	0.449	1	-0.551
53769	ENSG00000163697	APBB2	4	-	yes	41142986	41143142	41100638	41100750	41214404	41214458	221	0	221	12	300	150	8.92351e-05	0.00211018	1	0.902	0.098
53836	ENSG00000153071	DAB2	5	-	yes	39388304	39388367	39382617	39383271	39388798	39388852	263	21	115	0	212	150	8.1513e-05	0.00197284	0.899	1	-0.101
53838	ENSG00000153071	DAB2	5	-	no	39418180	39418345	39394353	39394421	39424803	39424870	1	105	9	53	300	150	0.000520204	0.00763052	0.005	0.078	-0.073
53857	ENSG00000176473	WDR25	14	+	no	100380909	100381746	100376484	100376495	100468020	100468168	17	9	9	0	300	150	0.000343076	0.00565699	0.486	1	-0.514
53893	ENSG00000111011	RSRC2	12	-	no	122506833	122506923	122503453	122505706	122508217	122508447	350	33	202	2	239	150	1.3859e-05	0.000636002	0.869	0.984	-0.115
53897	ENSG00000111011	RSRC2	12	-	yes	122514711	122514728	122513766	122513874	122515104	122515227	10	18	0	19	166	150	5.32603e-05	0.00148893	0.334	0	0.334
53899	ENSG00000111011	RSRC2	12	-	no	122520503	122520581	122518838	122519029	122521384	122521428	39	265	73	99	227	150	1.0869e-09	6.00103e-07	0.089	0.328	-0.239
53959	ENSG00000117523	PRRC2C	1	+	yes	171587647	171587751	171587002	171587221	171588378	171588505	596	23	736	4	253	150	2.51838e-05	0.00090713	0.939	0.991	-0.052
53961	ENSG00000117523	PRRC2C	1	+	yes	171589368	171589605	171588378	171588505	171591586	171593511	79	88	63	19	300	150	4.66373e-05	0.00134471	0.31	0.624	-0.314
53962	ENSG00000117523	PRRC2C	1	+	yes	171591151	171591200	171588378	171588505	171591586	171592223	62	88	76	19	198	150	4.10349e-08	1.03572e-05	0.348	0.752	-0.404
54005	ENSG00000173988	LRRC63	13	+	yes	46213001	46213119	46211927	46212259	46228664	46228733	0	1	9	1	267	150	0.000291523	0.00508202	0	0.835	-0.835
54052	ENSG00000179151	EDC3	15	-	no	74676940	74677022	74674960	74675142	74687090	74687179	21	15	5	24	231	150	0.000463211	0.00699189	0.476	0.119	0.357
54080	ENSG00000102172	SMS	X	+	no	21972506	21972571	21967195	21967316	21977060	21977236	455	25	406	4	214	150	0.000170369	0.00343813	0.927	0.986	-0.059
54081	ENSG00000173992	CCS	11	+	no	66593609	66593714	66593240	66593300	66599115	66599253	78	8	83	0	254	150	0.000366018	0.00591706	0.852	1	-0.148
54088	ENSG00000144711	IQSEC1	3	-	yes	12902772	12902822	12897219	12899434	12908348	12908525	0	3	1	0	199	150	1.35611e-05	0.000631349	0	1	-1
54092	ENSG00000277639	NA	16	-	yes	53047204	53047283	53041483	53044263	53052760	53052873	0	2	12	1	228	150	4.73175e-05	0.00135715	0	0.888	-0.888
54095	ENSG00000105136	ZNF419	19	+	no	57490130	57490185	57487717	57487983	57491467	57491597	4	6	2	0	204	150	0.000602244	0.0084886	0.329	1	-0.671
54114	ENSG00000160201	U2AF1	21	-	no	43100452	43100519	43095693	43095743	43101365	43101432	69	362	128	154	216	150	4.34455e-11	4.95222e-08	0.117	0.366	-0.249
54115	ENSG00000160201	U2AF1	21	-	no	43101365	43101432	43100452	43100519	43104314	43104402	296	13	255	69	216	150	3.19673e-09	1.37756e-06	0.941	0.72	0.221
54117	ENSG00000137720	C11orf1	11	+	no	111881484	111881615	111879560	111879605	111882367	111882598	21	128	0	72	280	150	5.22819e-05	0.00147089	0.081	0	0.081
54176	ENSG00000111860	CEP85L	6	-	yes	118652699	118652808	118632452	118632611	118664410	118664521	2	0	0	1	258	150	4.41972e-05	0.00129515	1	0	1
54226	ENSG00000103168	TAF1C	16	-	no	84184850	84184899	84183696	84183778	84186900	84187049	26	6	62	0	198	150	0.000149956	0.0031254	0.767	1	-0.233
54227	ENSG00000103168	TAF1C	16	-	no	84184850	84184989	84183696	84183778	84186900	84187045	48	6	63	0	288	150	0.000572015	0.00817005	0.806	1	-0.194
54231	ENSG00000226696	LENG8-AS1	19	-	yes	54445283	54445514	54444806	54445179	54445920	54446031	1	0	0	1	300	150	6.8046e-05	0.00177397	1	0	1
54241	ENSG00000141956	PRDM15	21	-	yes	41823317	41823449	41821902	41822037	41828165	41828281	2	3	8	0	281	150	0.000185722	0.00366017	0.262	1	-0.738
54243	ENSG00000141956	PRDM15	21	-	yes	41825959	41826054	41823317	41823449	41828165	41828281	27	0	9	4	244	150	0.000358891	0.00584026	1	0.58	0.42
54290	ENSG00000159023	EPB41	1	+	no	29096154	29096604	29064981	29065158	29097806	29097904	13	72	2	103	300	150	0.000303339	0.00521343	0.083	0.01	0.073
54299	ENSG00000108423	TUBD1	17	-	yes	59878102	59878334	59863663	59863847	59892696	59892893	7	0	0	1	300	150	1.53439e-05	0.000669372	1	0	1
54303	ENSG00000108423	TUBD1	17	-	no	59886082	59886230	59878300	59878334	59892696	59892893	6	4	9	0	297	150	0.000209564	0.003992	0.431	1	-0.569
54370	ENSG00000101972	STAG2	X	+	no	124021366	124021431	123961705	123961856	124022530	124022671	5	103	27	77	214	150	1.05809e-05	0.000536423	0.033	0.197	-0.164
54403	ENSG00000121864	ZNF639	3	+	no	179324949	179324993	179323245	179323291	179327560	179327631	0	2	4	2	193	150	0.000519353	0.00762277	0	0.609	-0.609
54407	ENSG00000121864	ZNF639	3	+	no	179329933	179330055	179329633	179329728	179332988	179333123	11	158	24	79	271	150	0.000201503	0.00386952	0.037	0.144	-0.107
54444	ENSG00000233621	ZC3H12A-DT	1	-	no	37456366	37456459	37454871	37455912	37474143	37474432	14	5	65	1	242	150	0.000503088	0.00746742	0.634	0.976	-0.342
54569	ENSG00000204310	AGPAT1	6	-	yes	32170936	32171070	32170424	32170600	32171296	32171505	129	11	138	0	283	150	6.05905e-05	0.00164441	0.861	1	-0.139
54596	ENSG00000278023	RDM1	17	-	no	35922576	35922675	35920186	35920272	35924603	35924772	1	3	2	0	248	150	0.000138658	0.00294981	0.168	1	-0.832
54622	ENSG00000174669	SLC29A2	11	-	yes	66366430	66366564	66365935	66366021	66367463	66367548	4	0	6	4	283	150	0.000650039	0.00892724	1	0.443	0.557
54679	ENSG00000068903	SIRT2	19	-	no	38898378	38898425	38893818	38893971	38899505	38899618	1	7	4	0	196	150	1.06627e-05	0.000539066	0.099	1	-0.901
[truncated: 641 more rows]
