# Supplementary material for: CircPPAP2B controls metastasis of clear cell renal cell carcinoma via HNRNPC-dependent alternative splicing and targeting the miR-182-5p/CYP1B1 axis
Source: Mol Cancer. 2024 Jan 6;23:4. doi: 10.1186/s12943-023-01912-w (PMC10770969; doi:10.1186/s12943-023-01912-w)
Supplement: Supplementary file 13 — Additional file 13: Supplementary Table 5. Skipped exon events of RIP-Seq. [file 12943_2023_1912_MOESM13_ESM.xlsx]

## Sheet: Supplementary Table 5
Supplementary Table 5:Skipped exon events of RIP-Seq
EventID	GeneID	GeneName	Chr	Strand	Novel	ExonStart	ExonEnd	UpstreamES	UpstreamEE	DownstreamES	DownstreamEE	IJC1	SJC1	IJC2	SJC2	IncFormLen	SkipFormLen	PValue	FDR	IncLevel1	IncLevel2	IncLevelDiff
23480	ENSG00000132589	FLOT2	17	-	no	28885856	28885947	28883107	28883231	28888944	28889026	1	0	0	3	240	150	3.07225e-05	0.000285599	1	0	1
42758	ENSG00000026508	CD44	11	+	no	35204511	35204640	35189834	35190065	35206111	35206243	2	4	5	0	278	150	6.30501e-05	0.00047153	0.212	1	-0.788
32	ENSG00000245937	SLC12A2-DT	5	-	no	128081972	128082191	128061143	128061244	128082734	128082974	0	1	1	0	300	150	6.8046e-05	0.000488105	0	1	-1
188	ENSG00000149657	LSM14B	20	+	no	62127584	62127701	62126303	62126439	62129784	62129952	5	0	11	8	266	150	0.000645963	0.00311109	1	0.437	0.563
225	ENSG00000186174	BCL9L	11	-	yes	118909913	118910015	118908269	118908655	118918825	118918879	4	0	8	5	251	150	0.00109207	0.00474466	1	0.489	0.511
272	ENSG00000178826	TMEM139	7	+	no	143285940	143286202	143284957	143285445	143286423	143287296	0	4	6	0	300	150	3.0403e-07	6.40236e-05	0	1	-1
612	ENSG00000055332	EIF2AK2	2	-	no	37114730	37114859	37109193	37109295	37119958	37120139	0	1	12	0	278	150	1.44939e-05	0.000239252	0	1	-1
794	ENSG00000123136	DDX39A	19	-	no	14410420	14410605	14409741	14410334	14410988	14411172	4	6	0	26	300	150	0.00100139	0.00440242	0.25	0	0.25
807	ENSG00000144674	GOLGA4	3	+	no	37361242	37361305	37355100	37355187	37366079	37366669	0	1	5	0	212	150	1.38053e-05	0.000239252	0	1	-1
884	ENSG00000103381	CPPED1	16	-	no	12704623	12705049	12659798	12665115	12781184	12781403	3	0	5	3	300	150	0.0013538	0.00554175	1	0.455	0.545
1113	ENSG00000169062	UPF3A	13	+	no	114286258	114286400	114282836	114282943	114286518	114286629	0	6	4	0	291	150	5.12385e-07	7.71757e-05	0	1	-1
1114	ENSG00000169062	UPF3A	13	+	no	114286301	114286400	114282836	114282943	114286518	114286629	0	6	5	0	248	150	1.24012e-07	3.40761e-05	0	1	-1
1482	ENSG00000102858	MGRN1	16	+	no	4686258	4686303	4683842	4683932	4688795	4689039	4	5	0	2	194	150	0.00236651	0.00858859	0.382	0	0.382
1770	ENSG00000198363	ASPH	8	-	yes	61517527	61517661	61500555	61503509	61518031	61518123	7	3	25	0	283	150	0.001092	0.00474466	0.553	1	-0.447
1772	ENSG00000198363	ASPH	8	-	no	61633682	61633727	61583943	61584029	61637946	61637986	5	0	2	3	194	150	0.000577933	0.00284521	1	0.34	0.66
1795	ENSG00000131051	RBM39	20	-	no	35740524	35740597	35738967	35739017	35740823	35740887	4	0	10	14	222	150	0.00032547	0.00177859	1	0.326	0.674
1942	ENSG00000121957	GPSM2	1	+	no	108877530	108877774	108877158	108877228	108885274	108885578	0	2	1	0	300	150	2.23097e-05	0.000267074	0	1	-1
1969	ENSG00000132793	LPIN3	20	+	yes	41357881	41357957	41357360	41357447	41358236	41358351	1	0	0	1	225	150	7.34588e-05	0.000493616	1	0	1
1970	ENSG00000132793	LPIN3	20	+	yes	41357881	41358034	41357360	41357447	41358236	41358351	4	0	0	1	300	150	1.94715e-05	0.000247333	1	0	1
1993	ENSG00000086758	HUWE1	X	-	no	53684179	53684319	53680083	53680186	53686269	53686368	1	0	0	4	289	150	2.81143e-05	0.000281822	1	0	1
2035	ENSG00000196233	LCOR	10	+	no	96833405	96833479	96832253	96832395	96907264	96907330	0	2	1	0	223	150	2.90411e-05	0.000281822	0	1	-1
2058	ENSG00000068878	PSME4	2	-	yes	53899880	53900017	53898300	53898354	53901349	53901559	4	0	3	4	286	150	0.000214729	0.00125372	1	0.282	0.718
2082	ENSG00000079805	DNM2	19	+	no	10797379	10797518	10796060	10796199	10798485	10798572	3	1	1	24	288	150	0.00141767	0.00575627	0.61	0.021	0.589
2107	ENSG00000105339	DENND3	8	+	no	141150285	141150348	141138021	141138137	141150833	141150908	0	2	2	0	212	150	1.72613e-05	0.000240403	0	1	-1
2247	ENSG00000112339	HBS1L	6	-	no	135042000	135042126	135002733	135002842	135050581	135050644	0	1	3	0	275	150	2.84336e-05	0.000281822	0	1	-1
2257	ENSG00000166619	BLCAP	20	-	no	37521318	37521409	37518939	37519350	37527792	37527878	0	2	1	0	240	150	2.7357e-05	0.000281822	0	1	-1
2389	ENSG00000116199	FAM20B	1	+	yes	179054528	179054638	179050278	179050365	179063926	179064098	4	0	0	2	259	150	6.19301e-06	0.000162345	1	0	1
2537	ENSG00000101333	PLCB4	20	+	no	9403000	9403121	9401489	9401590	9405312	9405348	1	0	1	14	270	150	0.00043126	0.00221145	1	0.038	0.962
2556	ENSG00000204054	LINC00963	9	+	no	129502396	129503139	129493418	129493595	129503322	129503672	2	0	2	4	300	150	0.000210001	0.00123696	1	0.2	0.8
2559	ENSG00000204054	LINC00963	9	+	no	129502909	129503139	129493418	129493595	129503322	129503672	2	0	0	4	300	150	8.06504e-06	0.000183839	1	0	1
2585	ENSG00000166913	YWHAB	20	+	no	44887647	44887742	44885710	44885886	44901530	44901756	7	4	3	33	244	150	0.000235149	0.00135629	0.518	0.053	0.465
2603	ENSG00000197912	SPG7	16	+	no	89526757	89527023	89526328	89526468	89529476	89529579	1	0	0	7	300	150	3.51811e-05	0.000313055	1	0	1
2682	ENSG00000100614	PPM1A	14	+	no	60277004	60277091	60249659	60249677	60282683	60283537	2	0	0	5	236	150	5.99867e-06	0.000162345	1	0	1
2768	ENSG00000205981	DNAJC19	3	-	no	180986947	180987022	180985925	180985996	180988022	180988096	2	0	1	3	224	150	0.000180344	0.00109523	1	0.182	0.818
2769	ENSG00000205981	DNAJC19	3	-	no	180986997	180987022	180985925	180985996	180988022	180988096	1	0	0	3	174	150	1.59181e-05	0.000239252	1	0	1
2988	ENSG00000144354	CDCA7	2	+	no	173359254	173359491	173358711	173358837	173363225	173363462	3	0	0	15	300	150	7.44959e-07	8.85436e-05	1	0	1
3052	ENSG00000136840	ST6GALNAC4	9	-	no	127916407	127916494	127914655	127914841	127916825	127917018	4	3	9	0	236	150	0.00103978	0.00455916	0.459	1	-0.541
3164	ENSG00000163320	CGGBP1	3	-	no	88058018	88058223	88051943	88055999	88140969	88141078	4	0	2	2	300	150	0.00212324	0.00781654	1	0.333	0.667
3367	ENSG00000185420	SMYD3	1	-	no	245764040	245764149	245749341	245749664	245858495	245858670	0	2	1	0	258	150	2.5701e-05	0.000281822	0	1	-1
3379	ENSG00000168936	TMEM129	4	-	no	1717515	1717675	1715951	1717428	1718151	1718626	0	2	4	0	300	150	6.29281e-06	0.000162345	0	1	-1
3380	ENSG00000168936	TMEM129	4	-	no	1717515	1717703	1716600	1717428	1718151	1718235	0	2	4	0	300	150	6.29281e-06	0.000162345	0	1	-1
3416	ENSG00000179526	SHARPIN	8	-	no	144099080	144099205	144098632	144098994	144099276	144099322	8	3	11	0	274	150	0.00280619	0.00989303	0.593	1	-0.407
3439	ENSG00000070882	OSBPL3	7	-	no	24849068	24849176	24842278	24842413	24852503	24852634	5	0	1	2	257	150	0.00079161	0.003659	1	0.226	0.774
3472	ENSG00000145725	PPIP5K2	5	+	no	103183233	103183407	103180020	103180188	103184671	103184744	4	0	2	2	300	150	0.00212324	0.00781654	1	0.333	0.667
3511	ENSG00000197905	TEAD4	12	+	yes	2959947	2960196	2959406	2959481	2994737	2994983	1	0	3	5	300	150	0.000452055	0.00231097	1	0.231	0.769
3512	ENSG00000197905	TEAD4	12	+	yes	2959947	2960353	2959405	2959481	2994737	2994833	1	0	3	5	300	150	0.000452055	0.00231097	1	0.231	0.769
3618	ENSG00000162408	NOL9	1	-	no	6550395	6550615	6549570	6549698	6554106	6554513	2	4	7	0	300	150	2.71975e-05	0.000281822	0.2	1	-0.8
3684	ENSG00000087053	MTMR2	11	-	no	95914241	95914312	95888155	95888261	95923691	95923763	1	2	3	0	220	150	0.00134876	0.00552791	0.254	1	-0.746
3739	ENSG00000137411	VARS2	6	+	yes	30922381	30922554	30922115	30922241	30922705	30922774	0	3	1	0	300	150	3.06427e-05	0.000285599	0	1	-1
3740	ENSG00000137411	VARS2	6	+	yes	30922449	30922554	30922115	30922241	30922705	30922774	2	3	5	0	254	150	0.000307109	0.00169215	0.282	1	-0.718
3746	ENSG00000141219	C17orf80	17	+	no	73242243	73242351	73235475	73236995	73242895	73243003	1	0	4	3	257	150	0.00144202	0.00582409	1	0.438	0.562
3855	ENSG00000104312	RIPK2	8	+	no	89762828	89762982	89757815	89758233	89765340	89765496	3	5	8	0	300	150	3.20218e-05	0.000292771	0.231	1	-0.769
3889	ENSG00000132436	FIGNL1	7	-	no	50447967	50448055	50446980	50447297	50448180	50448289	0	6	2	0	237	150	5.25796e-06	0.000162345	0	1	-1
3929	ENSG00000171729	TMEM51	1	+	yes	15214894	15215431	15153732	15153954	15219325	15219346	8	0	6	3	300	150	0.00150565	0.0060444	1	0.5	0.5
3969	ENSG00000234171	RNASEH1-DT	2	+	no	3559447	3559729	3558438	3558998	3561316	3564842	2	0	0	2	300	150	1.45517e-05	0.000239252	1	0	1
4049	ENSG00000168137	SETD5	3	+	no	9429826	9430051	9428822	9429009	9433844	9433950	1	2	1	0	300	150	0.000845781	0.00386112	0.2	1	-0.8
4051	ENSG00000168137	SETD5	3	+	no	9433369	9433562	9428822	9429009	9433844	9433878	0	2	2	0	300	150	1.45517e-05	0.000239252	0	1	-1
4054	ENSG00000168137	SETD5	3	+	no	9434589	9434630	9434333	9434485	9434823	9434882	2	0	0	9	190	150	3.54064e-06	0.000149202	1	0	1
4231	ENSG00000076706	MCAM	11	-	no	119310348	119310466	119308528	119309915	119310755	119310903	0	1	1	0	267	150	7.051e-05	0.000493471	0	1	-1
4237	ENSG00000134369	NAV1	1	+	yes	201588538	201588649	201539126	201539342	201622852	201623606	5	0	1	7	260	150	4.05063e-06	0.000162345	1	0.076	0.924
4248	ENSG00000169727	GPS1	17	+	no	82052255	82052459	82051896	82051964	82053273	82053366	0	2	5	2	300	150	0.000722562	0.0034109	0	0.556	-0.556
4405	ENSG00000111790	FGFR1OP2	12	+	no	26960514	26960628	26957600	26957743	26963341	26963455	1	0	1	2	263	150	0.00113666	0.00491272	1	0.222	0.778
4407	ENSG00000150722	PPP1R1C	2	+	no	181987838	181987899	181975218	181975264	182061441	182061479	2	0	0	1	210	150	4.2575e-05	0.00034352	1	0	1
4454	ENSG00000151779	NBAS	2	-	no	15218772	15218968	15190263	15190403	15232421	15232511	0	1	2	0	300	150	4.45916e-05	0.00034352	0	1	-1
4484	ENSG00000076984	MAP2K7	19	+	no	7905807	7905855	7903884	7904068	7909754	7909896	1	0	3	4	197	150	0.00106117	0.00463461	1	0.363	0.637
4716	ENSG00000154920	EME1	17	+	no	50378594	50378681	50376065	50376193	50378773	50378895	0	2	5	0	236	150	3.68734e-06	0.000149652	0	1	-1
4833	ENSG00000139372	TDG	12	+	yes	103979830	103980072	103965844	103966060	103980892	103980962	1	2	4	0	300	150	0.000633009	0.003062	0.2	1	-0.8
5019	ENSG00000171634	BPTF	17	+	no	67928958	67929120	67928354	67928601	67929335	67929487	0	2	1	0	300	150	2.23097e-05	0.000267074	0	1	-1
5092	ENSG00000157193	LRP8	1	-	no	53249379	53249556	53242363	53247056	53250689	53250862	2	4	1	0	300	150	0.000305423	0.00168622	0.2	1	-0.8
5097	ENSG00000157193	LRP8	1	-	no	53271027	53271153	53266472	53266647	53271226	53271250	8	0	4	4	275	150	0.00010889	0.000686338	1	0.353	0.647
5100	ENSG00000157193	LRP8	1	-	no	53272603	53272642	53271226	53271346	53275630	53275753	0	4	4	2	188	150	0.000361384	0.00193358	0	0.615	-0.615
5122	ENSG00000088448	ANKRD10	13	-	no	110894108	110894202	110892691	110893263	110906032	110906124	2	3	3	0	243	150	0.000410865	0.00213316	0.292	1	-0.708
5160	ENSG00000105135	ILVBL	19	-	no	15124924	15125069	15123374	15123576	15125655	15125786	0	2	2	0	294	150	1.47403e-05	0.000239252	0	1	-1
5226	ENSG00000145819	ARHGAP26	5	+	no	142915541	142915684	142913198	142913293	142932046	142932125	0	1	4	0	292	150	1.91168e-05	0.000247333	0	1	-1
5556	ENSG00000123737	EXOSC9	4	+	yes	121802914	121803017	121802673	121802793	121804621	121804759	0	4	9	0	252	150	8.14617e-08	3.01227e-05	0	1	-1
5576	ENSG00000141699	RETREG3	17	-	no	42596532	42596627	42592055	42592162	42609085	42609324	6	0	0	1	244	150	2.7627e-05	0.000281822	1	0	1
5683	ENSG00000155970	MICU3	8	+	no	17069687	17069719	17064083	17064237	17077782	17077861	1	0	0	2	181	150	3.37011e-05	0.000303128	1	0	1
5687	ENSG00000143222	UFC1	1	+	no	161158120	161158211	161157616	161157693	161158411	161158856	8	8	17	1	240	150	0.000638142	0.00308235	0.385	0.914	-0.529
5718	ENSG00000288701	PRRC2B	9	+	no	131494404	131494486	131492168	131492260	131495739	131500171	2	0	0	4	231	150	7.47747e-06	0.000181642	1	0	1
5791	ENSG00000159692	CTBP1	4	-	no	1241324	1241519	1238182	1238337	1249648	1249931	4	2	28	0	300	150	0.00274557	0.00970989	0.5	1	-0.5
5799	ENSG00000163832	ELP6	3	-	no	47510148	47510254	47504329	47504448	47511147	47511215	3	0	0	3	255	150	3.6392e-06	0.000149522	1	0	1
5800	ENSG00000163832	ELP6	3	-	no	47510183	47510254	47504193	47504448	47511147	47511226	6	0	2	3	220	150	0.000392584	0.00204784	1	0.313	0.687
5993	ENSG00000099783	HNRNPM	19	+	no	8483157	8483211	8474166	8474244	8485602	8485648	8	0	16	5	203	150	0.00221479	0.00812659	1	0.703	0.297
6015	ENSG00000169371	SNUPN	15	-	no	75622341	75622490	75620893	75621056	75625665	75625794	1	0	0	1	298	150	6.81962e-05	0.000488105	1	0	1
6018	ENSG00000105865	DUS4L	7	+	yes	107564587	107564676	107563957	107564209	107567049	107567186	2	0	3	5	238	150	0.00037927	0.00199717	1	0.274	0.726
6032	ENSG00000164542	KIAA0895	7	-	no	36336153	36336297	36335045	36335178	36356901	36357590	3	0	0	2	293	150	9.61159e-06	0.000196489	1	0	1
6071	ENSG00000141551	CSNK1D	17	-	no	82265685	82265796	82255129	82255577	82273305	82273369	14	0	19	6	260	150	0.000717357	0.0034008	1	0.646	0.354
6171	ENSG00000172890	NADSYN1	11	+	no	71480218	71480274	71478394	71478469	71480754	71480879	3	0	2	7	205	150	8.19518e-05	0.000531648	1	0.173	0.827
6185	ENSG00000289346	NA	7	-	yes	74883727	74883835	74883348	74883463	74884143	74884223	1	0	1	2	257	150	0.00119659	0.00509893	1	0.226	0.774
6215	ENSG00000134954	ETS1	11	-	no	128480190	128480451	128463508	128463627	128484822	128485071	30	0	63	11	300	150	0.000382297	0.00200676	1	0.741	0.259
6282	ENSG00000103599	IQCH	15	+	no	67359846	67359885	67357344	67357421	67372110	67372444	1	0	0	1	188	150	7.55443e-05	0.000497337	1	0	1
6387	ENSG00000124275	MTRR	5	+	no	7873372	7873512	7870769	7870923	7875257	7875375	0	7	15	4	289	150	2.56842e-06	0.000127578	0	0.661	-0.661
6388	ENSG00000124275	MTRR	5	+	no	7873372	7873526	7870769	7870923	7875257	7875310	5	7	27	4	300	150	0.00178282	0.00685341	0.263	0.771	-0.508
6436	ENSG00000140983	RHOT2	16	+	no	669552	669606	668487	668699	670122	670175	0	1	4	2	203	150	0.000787349	0.003659	0	0.596	-0.596
6588	ENSG00000151474	FRMD4A	10	-	no	13693481	13693517	13675037	13675044	13693897	13694039	0	5	5	5	185	150	0.000670955	0.00321749	0	0.448	-0.448
6732	ENSG00000149743	TRPT1	11	-	no	64225498	64225580	64224794	64224970	64226049	64226150	4	4	2	0	231	150	0.00085284	0.0038827	0.394	1	-0.606
6733	ENSG00000149743	TRPT1	11	-	no	64225785	64225869	64224800	64225580	64226049	64226148	2	4	8	0	233	150	3.89043e-05	0.000340719	0.244	1	-0.756
6734	ENSG00000104870	FCGRT	19	+	no	49513386	49513473	49512660	49512750	49513881	49514133	1	2	3	0	236	150	0.00116454	0.00498787	0.241	1	-0.759
6762	ENSG00000168763	CNNM3	2	+	no	96825057	96825201	96816267	96817502	96826832	96826982	4	0	3	3	293	150	0.000506729	0.00253975	1	0.339	0.661
6821	ENSG00000103148	NPRL3	16	-	no	119125	119255	112621	112775	130521	130591	2	6	2	0	279	150	0.000159218	0.000975832	0.152	1	-0.848
6828	ENSG00000103148	NPRL3	16	-	yes	130521	130591	112621	112775	138149	138334	6	0	0	1	219	150	5.87704e-05	0.000444518	1	0	1
6845	ENSG00000257103	LSM14A	19	+	no	34226407	34226464	34221349	34221738	34227364	34227617	4	0	12	7	206	150	0.00163143	0.00639504	1	0.555	0.445
6899	ENSG00000005893	LAMP2	X	-	no	120439075	120439293	120431247	120431462	120441729	120441894	5	0	1	12	300	150	7.08286e-07	8.73028e-05	1	0.04	0.96
6907	ENSG00000109113	RAB34	17	-	yes	28716902	28716994	28715992	28716061	28717212	28717291	13	0	11	4	241	150	0.00114447	0.00493529	1	0.631	0.369
6924	ENSG00000104218	CSPP1	8	+	no	67091802	67091883	67086006	67086110	67093542	67093603	0	1	4	1	230	150	0.000378353	0.00199717	0	0.723	-0.723
6953	ENSG00000182718	ANXA2	15	-	no	60386027	60386086	60364428	60364523	60397942	60397986	1	0	0	1	208	150	7.45069e-05	0.000494928	1	0	1
6979	ENSG00000177150	FAM210A	18	-	no	13671861	13671973	13663346	13666713	13681604	13682105	5	0	11	4	261	150	0.00143121	0.00578745	1	0.612	0.388
7021	ENSG00000100813	ACIN1	14	-	no	23071124	23071186	23069475	23069617	23071426	23071538	6	3	0	2	211	150	0.000812365	0.00373419	0.587	0	0.587
7037	ENSG00000185825	BCAP31	X	-	no	153723507	153723612	153723152	153723288	153724333	153724435	3	0	0	8	254	150	9.85491e-07	9.32631e-05	1	0	1
7094	ENSG00000184985	SORCS2	4	+	yes	7654133	7654207	7638327	7638492	7661499	7661529	0	2	14	0	223	150	1.44078e-06	0.000106792	0	1	-1
7249	ENSG00000136813	ECPAS	9	-	no	111472896	111473000	111451424	111451555	111484115	111484383	0	2	2	0	253	150	1.60407e-05	0.000239252	0	1	-1
7257	ENSG00000109606	DHX15	4	-	no	24580719	24580942	24576468	24576678	24584322	24584537	3	2	0	29	300	150	0.000984257	0.00436102	0.429	0	0.429
7286	ENSG00000135655	USP15	12	+	no	62349220	62349307	62325871	62325933	62355330	62355475	0	2	7	0	236	150	1.50818e-06	0.000106792	0	1	-1
7324	ENSG00000067208	EVI5	1	-	no	92662718	92662865	92636201	92636336	92663419	92663452	1	0	3	4	296	150	0.000534196	0.00266139	1	0.275	0.725
7327	ENSG00000067208	EVI5	1	-	no	92773905	92774027	92736559	92736627	92784835	92784966	0	1	1	0	271	150	7.02145e-05	0.000493471	0	1	-1
7330	ENSG00000187079	TEAD1	11	+	no	12675408	12675561	12674420	12674834	12764178	12764434	2	0	3	4	300	150	0.000388448	0.00203263	1	0.273	0.727
7354	ENSG00000115363	EVA1A	2	-	no	75522364	75522487	75518055	75518208	75560679	75560923	2	0	7	5	272	150	0.00123962	0.00521551	1	0.436	0.564
7356	ENSG00000115363	EVA1A	2	-	no	75526111	75526199	75522364	75522487	75560679	75560938	0	2	4	1	237	150	0.000326905	0.00178351	0	0.717	-0.717
7379	ENSG00000266173	STRADA	17	-	no	63726637	63726695	63714005	63714108	63728357	63728413	3	0	0	2	207	150	9.93165e-06	0.000196489	1	0	1
7549	ENSG00000182263	FIGN	2	-	no	163734902	163735072	163602610	163611806	163735837	163736008	4	0	17	4	300	150	0.00272846	0.00965991	1	0.68	0.32
7575	ENSG00000120451	SNX19	11	-	no	130907952	130908083	130906624	130906721	130910017	130910137	0	2	15	2	280	150	0.000120373	0.000755853	0	0.801	-0.801
8041	ENSG00000166747	AP1G1	16	-	no	71767876	71767885	71765488	71765584	71769622	71769699	0	6	4	6	158	150	0.00148546	0.00599227	0	0.388	-0.388
8078	ENSG00000092199	HNRNPC	14	-	no	21263310	21263582	21234030	21234229	21269297	21269425	0	8	7	11	300	150	0.00123601	0.00520688	0	0.241	-0.241
8158	ENSG00000119125	GDA	9	+	no	72223119	72223227	72219478	72219506	72225676	72225784	13	0	15	5	257	150	0.00078937	0.003659	1	0.636	0.364
8296	ENSG00000007341	ST7L	1	-	no	112616812	112616844	112610840	112611003	112618908	112619189	1	0	0	1	181	150	7.58393e-05	0.000497337	1	0	1
8310	ENSG00000114346	ECT2	3	+	no	172755482	172755575	172755294	172755374	172756982	172757009	0	2	5	4	242	150	0.00171862	0.00665842	0	0.437	-0.437
8311	ENSG00000114346	ECT2	3	+	no	172818547	172818814	172816690	172816837	172820147	172820311	1	0	1	4	300	150	0.000143434	0.000890577	1	0.111	0.889
8387	ENSG00000148985	PGAP2	11	+	no	3823882	3824135	3811249	3811424	3824269	3824343	3	0	2	2	300	150	0.0022729	0.00828499	1	0.333	0.667
8406	ENSG00000159314	ARHGAP27	17	-	no	45404268	45404334	45404028	45404096	45404444	45404528	0	2	5	0	215	150	3.43226e-06	0.000148345	0	1	-1
8500	ENSG00000253352	TUG1	22	+	no	30972047	30972172	30971366	30971779	30972854	30973587	2	0	7	5	274	150	0.00122701	0.00517553	1	0.434	0.566
8552	ENSG00000116191	RALGPS2	1	+	no	178892229	178892307	178889641	178889696	178893918	178894024	5	0	2	5	227	150	5.42725e-05	0.000413576	1	0.209	0.791
8594	ENSG00000104907	TRMT1	19	-	yes	13112704	13112817	13110157	13110306	13112895	13113011	11	0	9	4	262	150	0.000656389	0.00315674	1	0.563	0.437
8719	ENSG00000103274	NUBP1	16	+	no	10752609	10752678	10747142	10747276	10755720	10755753	2	0	0	1	218	150	4.29606e-05	0.00034352	1	0	1
8796	ENSG00000121716	PILRB	7	+	yes	100352760	100352914	100352563	100352667	100352996	100353123	1	0	2	4	300	150	0.000305423	0.00168622	1	0.2	0.8
9057	ENSG00000175294	CATSPER1	11	-	yes	66020563	66020627	66020316	66020389	66020810	66020954	2	0	0	1	213	150	4.27259e-05	0.00034352	1	0	1
9295	ENSG00000152818	UTRN	6	+	yes	144516228	144516387	144514649	144514820	144516810	144516948	0	1	4	0	300	150	1.94715e-05	0.000247333	0	1	-1
9455	ENSG00000137845	ADAM10	15	-	no	58707306	58707380	58682251	58682314	58717576	58717727	3	1	0	7	223	150	0.000492985	0.00248961	0.669	0	0.669
9573	ENSG00000108384	RAD51C	17	+	no	58732483	58732544	58720745	58720812	58734117	58734221	0	1	1	0	210	150	7.43902e-05	0.000494928	0	1	-1
9663	ENSG00000137764	MAP2K5	15	+	no	67727915	67727945	67703336	67703408	67748230	67748257	0	2	1	0	179	150	3.39393e-05	0.000304448	0	1	-1
9667	ENSG00000148331	ASB6	9	-	yes	129640540	129640722	129639401	129639508	129641886	129642124	1	0	7	3	300	150	0.00279177	0.00985259	1	0.538	0.462
9679	ENSG00000115520	COQ10B	2	+	yes	197470069	197470171	197462538	197462731	197473756	197474168	0	1	3	0	251	150	2.72692e-05	0.000281822	0	1	-1
9681	ENSG00000126767	ELK1	X	-	no	47649920	47650026	47641231	47641475	47650422	47650563	4	0	10	10	255	150	0.00060778	0.00297018	1	0.37	0.63
9712	ENSG00000178234	GALNT11	7	+	no	152027596	152027718	152025713	152025884	152094189	152094522	8	0	0	1	271	150	1.55615e-05	0.000239252	1	0	1
9816	ENSG00000069424	KCNAB2	1	+	no	6041830	6041872	6040516	6040645	6072754	6072788	0	1	4	0	191	150	1.28751e-05	0.000235869	0	1	-1
9884	ENSG00000172531	PPP1CA	11	-	no	67401067	67401199	67398939	67400919	67401727	67401788	28	4	69	0	281	150	0.00173296	0.00668472	0.789	1	-0.211
9885	ENSG00000172531	PPP1CA	11	-	no	67401067	67401232	67400688	67400919	67401727	67401793	9	4	33	0	300	150	0.000181613	0.00110093	0.529	1	-0.471
9899	ENSG00000142453	CARM1	19	+	no	10921374	10921443	10921049	10921127	10921614	10921900	2	0	5	14	218	150	0.000693542	0.00331149	1	0.197	0.803
10101	ENSG00000242372	EIF6	20	-	no	35284175	35284261	35279941	35280118	35284380	35284492	23	5	27	0	235	150	0.000966757	0.00430129	0.746	1	-0.254
10176	ENSG00000171307	ZDHHC16	10	+	no	97453798	97453846	97453529	97453663	97454713	97454799	2	3	9	0	197	150	0.000374304	0.00198042	0.337	1	-0.663
10204	ENSG00000130731	METTL26	16	-	no	634888	634956	634718	634797	635280	635340	0	2	2	0	217	150	1.71236e-05	0.000240403	0	1	-1
10206	ENSG00000130731	METTL26	16	-	no	634888	635063	634718	634797	635280	635340	2	2	3	0	300	150	0.0022729	0.00828499	0.333	1	-0.667
10209	ENSG00000130731	METTL26	16	-	no	635280	635340	634663	634797	636093	636278	4	2	0	1	209	150	0.000795628	0.00366738	0.589	0	0.589
10212	ENSG00000130731	METTL26	16	-	no	635517	635774	635280	635340	636093	636260	2	2	5	0	300	150	0.00198394	0.00743532	0.333	1	-0.667
10214	ENSG00000130731	METTL26	16	-	no	635611	635774	635280	635340	636093	636235	2	2	5	0	300	150	0.00198394	0.00743532	0.333	1	-0.667
10397	ENSG00000213799	ZNF845	19	+	no	53340823	53340925	53333748	53333792	53341234	53341322	2	0	0	1	251	150	4.40524e-05	0.00034352	1	0	1
10402	ENSG00000099625	CBARP	19	-	yes	1234190	1234331	1233425	1233636	1234570	1234742	2	0	0	5	290	150	6.69119e-06	0.000171295	1	0	1
10440	ENSG00000197323	TRIM33	1	-	yes	114464269	114464388	114463103	114463236	114510550	114511160	2	0	2	3	268	150	0.000351984	0.00188936	1	0.272	0.728
10507	ENSG00000092871	RFFL	17	-	no	35021370	35021781	35017522	35017606	35026373	35026561	12	0	6	3	300	150	0.00124631	0.00522383	1	0.5	0.5
10514	ENSG00000095787	WAC	10	+	no	28595694	28596041	28590719	28590832	28608185	28608593	0	5	11	5	300	150	9.3103e-05	0.000599317	0	0.524	-0.524
10630	ENSG00000130429	ARPC1B	7	+	no	99377337	99377439	99374729	99374781	99385701	99385778	0	28	10	38	251	150	0.000533872	0.00266139	0	0.136	-0.136
10644	ENSG00000104884	ERCC2	19	-	no	45369069	45369147	45368929	45368992	45370132	45370232	8	0	5	4	227	150	0.000292898	0.00164102	1	0.452	0.548
10653	ENSG00000075303	SLC25A40	7	-	no	87860071	87860169	87858630	87858751	87860571	87860640	2	0	0	3	247	150	6.11479e-06	0.000162345	1	0	1
10694	ENSG00000168255	POLR2J3	7	-	no	102568009	102568184	102566996	102567083	102569834	102569924	10	0	1	3	300	150	3.2952e-05	0.000298	1	0.143	0.857
10697	ENSG00000107290	SETX	9	-	no	132269402	132269489	132261355	132264985	132269614	132269702	2	0	0	11	236	150	4.41287e-06	0.000162345	1	0	1
10799	ENSG00000046651	OFD1	X	+	no	13751248	13751368	13749426	13749533	13753367	13753441	0	2	7	0	269	150	1.65756e-06	0.000109108	0	1	-1
10869	ENSG00000258790	NA	14	+	yes	35126734	35126782	35122951	35124231	35127478	35127611	2	0	1	2	197	150	0.00190267	0.00722016	1	0.276	0.724
10934	ENSG00000088367	EPB41L1	20	+	no	36209487	36209898	36197858	36198041	36212271	36212376	2	0	4	3	300	150	0.000939282	0.00420717	1	0.4	0.6
10935	ENSG00000088367	EPB41L1	20	+	no	36214356	36214440	36212271	36212376	36218875	36218962	4	0	6	4	233	150	0.000718637	0.00340202	1	0.491	0.509
10936	ENSG00000088367	EPB41L1	20	+	no	36214359	36214440	36212271	36212376	36218875	36218962	4	0	4	4	230	150	0.000366313	0.00195264	1	0.395	0.605
11029	ENSG00000122218	COPA	1	-	no	160339908	160339982	160332447	160335322	160340180	160340294	7	0	13	5	223	150	0.00154875	0.00617158	1	0.636	0.364
11044	ENSG00000170581	STAT2	12	-	no	56348923	56349059	56348751	56348804	56349344	56349509	3	4	2	0	285	150	0.00042281	0.00218496	0.283	1	-0.717
11052	ENSG00000170581	STAT2	12	-	no	56351291	56351450	56351097	56351190	56354465	56354614	9	0	6	4	300	150	0.00020419	0.00121112	1	0.429	0.571
11184	ENSG00000101246	ARFRP1	20	-	no	63701829	63701898	63699511	63700702	63702135	63706053	11	0	5	4	218	150	0.000262517	0.00149855	1	0.462	0.538
11185	ENSG00000101246	ARFRP1	20	-	no	63701829	63701900	63699477	63700702	63702135	63702217	19	0	13	4	220	150	0.00157633	0.00625177	1	0.689	0.311
11216	ENSG00000183077	AFMID	17	+	yes	78205945	78206050	78202702	78202751	78206910	78207052	2	2	9	0	254	150	0.00205446	0.00763939	0.371	1	-0.629
11218	ENSG00000103194	USP10	16	+	no	84704739	84704860	84699994	84700111	84733434	84733503	4	3	0	4	270	150	0.00167345	0.00652138	0.426	0	0.426
11257	ENSG00000290823	NA	15	+	no	101971822	101972049	101966069	101966223	101972595	101972694	0	2	1	0	300	150	2.23097e-05	0.000267074	0	1	-1
11259	ENSG00000071537	SEL1L	14	-	yes	81492479	81492548	81490387	81490465	81495080	81495137	2	0	3	4	218	150	0.000607179	0.00297018	1	0.34	0.66
11263	ENSG00000149483	TMEM138	11	+	no	61364432	61364518	61364249	61364315	61366044	61366216	0	4	9	1	235	150	7.42068e-06	0.000181642	0	0.852	-0.852
11455	ENSG00000127081	ZNF484	9	-	no	92875014	92875059	92856191	92856318	92877889	92878038	2	0	0	2	194	150	1.77121e-05	0.000240403	1	0	1
11582	ENSG00000101407	TTI1	20	-	yes	38002627	38002776	37999187	37999328	38006196	38006397	2	2	5	0	298	150	0.00201047	0.00750936	0.335	1	-0.665
11596	ENSG00000163110	PDLIM5	4	+	no	94584985	94585003	94575942	94576034	94585564	94585737	2	0	0	8	167	150	3.34386e-06	0.000148345	1	0	1
11741	ENSG00000105662	CRTC1	19	+	no	18744107	18744155	18742909	18743026	18745822	18745960	1	0	0	1	197	150	7.51092e-05	0.000496297	1	0	1
11937	ENSG00000177225	GATD1	11	-	no	770678	770903	767224	770398	770992	771104	2	0	2	3	300	150	0.000263454	0.00150133	1	0.25	0.75
12142	ENSG00000163029	SMC6	2	-	no	17752977	17753064	17745826	17745951	17753625	17753773	0	4	3	1	236	150	0.000968145	0.00430172	0	0.656	-0.656
12146	ENSG00000124198	ARFGEF2	20	+	no	48965874	48966023	48963829	48963898	48969146	48969277	0	1	9	0	298	150	1.4339e-05	0.000239252	0	1	-1
12147	ENSG00000124198	ARFGEF2	20	+	no	48965877	48966023	48963829	48963898	48969146	48969277	0	1	6	0	295	150	8.4948e-06	0.000190123	0	1	-1
12167	ENSG00000173801	JUP	17	-	no	41772817	41772926	41771646	41771862	41786587	41786712	0	2	3	0	258	150	9.88174e-06	0.000196489	0	1	-1
12416	ENSG00000152601	MBNL1	3	+	no	152299404	152300367	152268039	152269092	152414940	152415111	20	0	25	14	300	150	1.01314e-05	0.000198337	1	0.472	0.528
12428	ENSG00000152601	MBNL1	3	+	no	152456266	152456361	152455541	152455577	152459270	152459327	8	0	9	4	244	150	0.000896327	0.00404197	1	0.58	0.42
12438	ENSG00000237441	RGL2	6	-	no	33297213	33297343	33297031	33297115	33297930	33297993	2	0	0	3	279	150	5.32271e-06	0.000162345	1	0	1
12683	ENSG00000115875	SRSF7	2	-	no	38746143	38746179	38743598	38745187	38746693	38746747	13	0	17	5	185	150	0.00157378	0.00625006	1	0.734	0.266
12711	ENSG00000281398	SNHG4	5	+	no	139278564	139278740	139278326	139278408	139279050	139279129	0	10	4	4	300	150	0.00162315	0.00637636	0	0.333	-0.333
12712	ENSG00000281398	SNHG4	5	+	no	139279934	139280058	139279050	139279129	139282738	139282989	0	6	8	0	273	150	1.7147e-08	9.51088e-06	0	1	-1
12733	ENSG00000108825	PTGES3L-AARSD1	17	-	yes	42953723	42953778	42951799	42951894	42954875	42954967	0	4	8	0	204	150	1.10791e-07	3.40761e-05	0	1	-1
12782	ENSG00000049618	ARID1B	6	+	no	157150724	157150853	157148623	157148951	157167039	157167185	0	5	4	1	278	150	0.00024186	0.00139017	0	0.683	-0.683
12794	ENSG00000136068	FLNB	3	+	no	58141857	58141896	58138281	58138529	58142649	58142752	1	2	11	0	188	150	0.00073675	0.00346804	0.285	1	-0.715
12872	ENSG00000103363	ELOB	16	-	no	2775450	2775556	2771413	2772102	2776992	2777127	20	0	50	12	255	150	0.000424237	0.00218893	1	0.71	0.29
12873	ENSG00000103363	ELOB	16	-	no	2775450	2775625	2771940	2772102	2776992	2777127	10	0	13	12	300	150	3.83669e-05	0.0003369	1	0.351	0.649
13019	ENSG00000188647	PTAR1	9	-	yes	69750780	69750950	69741515	69741858	69759852	69759955	3	0	3	6	300	150	0.000153181	0.000942305	1	0.2	0.8
13067	ENSG00000140365	COMMD4	15	+	no	75338354	75338420	75338060	75338133	75338645	75338685	11	0	8	4	215	150	0.00078889	0.003659	1	0.583	0.417
13163	ENSG00000112659	CUL9	6	+	yes	43205262	43205423	43204932	43205115	43206006	43206235	0	1	1	0	300	150	6.8046e-05	0.000488105	0	1	-1
13313	ENSG00000103145	HCFC1R1	16	-	no	3023473	3023530	3023232	3023361	3023846	3023942	4	0	8	4	206	150	0.00128871	0.00534768	1	0.593	0.407
13455	ENSG00000168958	MFF	2	+	no	227328677	227330846	227325264	227325427	227332418	227332588	5	6	9	0	300	150	4.69273e-05	0.000360679	0.294	1	-0.706
13459	ENSG00000168958	MFF	2	+	no	227330625	227330846	227325258	227325427	227332418	227332588	0	6	8	0	300	150	1.55592e-08	9.51088e-06	0	1	-1
13460	ENSG00000168958	MFF	2	+	no	227342744	227342819	227340291	227340380	227347225	227347274	2	0	0	2	224	150	1.6924e-05	0.000240403	1	0	1
13526	ENSG00000205583	STAG3L1	7	+	yes	75361971	75362088	75361373	75361459	75365254	75365353	0	3	5	0	266	150	1.40514e-06	0.000106792	0	1	-1
13653	ENSG00000108651	UTP6	17	-	yes	31892259	31892323	31887235	31887313	31892746	31892794	0	1	8	0	213	150	1.75492e-05	0.000240403	0	1	-1
13808	ENSG00000008838	MED24	17	-	no	40034915	40034972	40033344	40033456	40035116	40035349	1	0	0	5	206	150	2.51524e-05	0.000281822	1	0	1
14138	ENSG00000124228	DDX27	20	+	no	49231022	49231115	49230198	49230349	49233305	49233405	4	1	0	13	242	150	3.14936e-05	0.000288933	0.713	0	0.713
14221	ENSG00000106459	NRF1	7	+	no	129641724	129641822	129611746	129611824	129657342	129657574	1	0	0	1	247	150	7.19583e-05	0.000493616	1	0	1
14237	ENSG00000178773	CPNE7	16	+	no	89595830	89595924	89595575	89595603	89596483	89596849	0	1	5	0	243	150	1.02452e-05	0.000199392	0	1	-1
14332	ENSG00000242588	NA	7	+	yes	128578889	128578933	128574719	128574791	128579998	128580094	2	0	0	3	193	150	7.69211e-06	0.000183839	1	0	1
14336	ENSG00000110172	CHORDC1	11	-	no	90216463	90216553	90215173	90215230	90218134	90218184	4	4	0	3	239	150	0.00234269	0.00852073	0.386	0	0.386
14626	ENSG00000100100	PIK3IP1	22	-	no	31289314	31289393	31281593	31283288	31289498	31289699	1	0	0	1	228	150	7.32623e-05	0.000493616	1	0	1
14759	ENSG00000153310	CYRIB	8	-	no	129904498	129904585	129903311	129903350	129939607	129939746	1	0	4	5	236	150	0.000894321	0.00404197	1	0.337	0.663
14854	ENSG00000099968	BCL2L13	22	+	no	17688985	17689142	17683213	17683321	17702242	17702386	2	0	0	2	300	150	1.45517e-05	0.000239252	1	0	1
14873	ENSG00000108061	SHOC2	10	+	no	110985627	110985765	110964124	110965061	111000414	111000417	10	0	0	1	287	150	1.42845e-05	0.000239252	1	0	1
14877	ENSG00000178927	CYBC1	17	-	no	82446622	82446692	82445863	82445960	82449169	82449292	0	1	5	0	219	150	9.50286e-06	0.000196489	0	1	-1
14879	ENSG00000178927	CYBC1	17	-	no	82446622	82446696	82445250	82445960	82447579	82447621	0	1	14	0	223	150	1.8606e-05	0.00024579	0	1	-1
14884	ENSG00000178927	CYBC1	17	-	no	82447579	82447621	82446622	82446696	82449169	82449292	0	2	9	0	191	150	3.09263e-06	0.000148345	0	1	-1
14886	ENSG00000178927	CYBC1	17	-	no	82447579	82447646	82446622	82446696	82449169	82449292	0	2	3	0	216	150	9.96521e-06	0.000196489	0	1	-1
14911	ENSG00000138756	BMP2K	4	+	yes	78887173	78887284	78878733	78878891	78910609	78916365	1	3	1	0	260	150	0.000139358	0.000868506	0.161	1	-0.839
14941	ENSG00000041982	TNC	9	-	no	115048259	115048532	115046409	115046682	115057152	115057425	4	0	1	4	300	150	3.34081e-05	0.000301307	1	0.111	0.889
15059	ENSG00000182670	TTC3	21	+	no	37090541	37090589	37090232	37090286	37091292	37091413	0	1	2	0	197	150	4.18266e-05	0.00034352	0	1	-1
15232	ENSG00000204842	ATXN2	12	-	no	111453676	111453845	111452213	111452840	111456028	111456256	10	0	2	2	300	150	0.00141831	0.00575627	1	0.333	0.667
15233	ENSG00000204842	ATXN2	12	-	no	111455044	111455119	111453676	111453845	111456028	111456256	0	6	1	0	224	150	2.65621e-05	0.000281822	0	1	-1
15238	ENSG00000204842	ATXN2	12	-	no	111479069	111479102	111470557	111470742	111485264	111485331	4	1	0	3	182	150	0.00013104	0.000821284	0.767	0	0.767
15376	ENSG00000167615	LENG8	19	+	no	54453545	54453656	54452650	54452752	54454429	54454682	11	0	10	4	260	150	0.000850246	0.00387619	1	0.591	0.409
15438	ENSG00000255717	SNHG1	11	-	no	62854887	62854938	62853551	62854551	62855132	62855208	2	0	0	1	200	150	4.20136e-05	0.00034352	1	0	1
15552	ENSG00000119929	CUTC	10	+	no	99750368	99750396	99747256	99747390	99754528	99754550	0	2	4	0	177	150	5.19237e-06	0.000162345	0	1	-1
15718	ENSG00000129187	DCTD	4	-	no	182916418	182916539	182915460	182915575	182917287	182917389	0	2	2	0	270	150	1.55021e-05	0.000239252	0	1	-1
15986	ENSG00000120647	CCDC77	12	+	no	409367	409421	405510	405564	411746	411978	2	0	0	1	203	150	4.21918e-05	0.00034352	1	0	1
16015	ENSG00000004897	CDC27	17	-	no	47169916	47170042	47158205	47158303	47181561	47181605	1	0	6	4	275	150	0.00169917	0.0066061	1	0.45	0.55
16016	ENSG00000004897	CDC27	17	-	no	47171916	47172064	47158205	47158303	47181561	47181637	4	0	4	4	297	150	0.000342858	0.00186	1	0.336	0.664
16033	ENSG00000123739	PLA2G12A	4	-	no	109718682	109718759	109717547	109717713	109729601	109730070	1	0	4	4	226	150	0.00128133	0.00533035	1	0.399	0.601
16036	ENSG00000156504	PABIR2	X	-	no	134789579	134789636	134789222	134789266	134793814	134793893	2	0	6	6	206	150	0.00115019	0.0049455	1	0.421	0.579
16054	ENSG00000139746	RBM26	13	-	no	79353152	79353224	79344668	79344794	79354438	79354561	4	0	0	4	221	150	9.48319e-07	9.28237e-05	1	0	1
16097	ENSG00000149182	ARFGAP2	11	-	no	47175181	47175313	47172280	47172333	47175850	47175923	2	2	5	0	281	150	0.00225725	0.0082551	0.348	1	-0.652
16114	ENSG00000215067	ALOX12-AS1	17	-	no	7009795	7009889	7001131	7002620	7012195	7012317	4	0	0	4	243	150	8.79502e-07	9.28237e-05	1	0	1
16123	ENSG00000198042	MAK16	8	+	no	33490284	33490339	33488987	33489139	33495541	33495616	1	2	4	0	204	150	0.0014065	0.00572928	0.269	1	-0.731
16124	ENSG00000181523	SGSH	17	-	no	80211868	80211923	80210396	80211011	80212070	80212218	6	3	0	1	204	150	0.00137607	0.00561373	0.595	0	0.595
16141	ENSG00000101084	RAB5IF	20	+	no	36607889	36608000	36607714	36607818	36612009	36612557	3	0	2	3	260	150	0.000347352	0.00187356	1	0.278	0.722
16144	ENSG00000101084	RAB5IF	20	+	no	36609600	36609758	36607714	36607818	36612009	36612557	12	0	6	3	300	150	0.00124631	0.00522383	1	0.5	0.5
16199	ENSG00000234741	GAS5	1	-	no	173864483	173865282	173864256	173864304	173865470	173865547	10	0	0	1	300	150	1.39147e-05	0.000239252	1	0	1
16201	ENSG00000234741	GAS5	1	-	no	173864674	173864704	173863900	173864304	173865470	173865547	1	0	0	1	179	150	7.59156e-05	0.000497337	1	0	1
16204	ENSG00000234741	GAS5	1	-	no	173865228	173865282	173864143	173864304	173865470	173865547	9	0	0	1	203	150	1.80199e-05	0.000241815	1	0	1
16422	ENSG00000073536	NLE1	17	-	no	35134942	35135059	35133338	35133498	35135248	35135451	1	0	0	5	266	150	2.76869e-05	0.000281822	1	0	1
16818	ENSG00000128585	MKLN1	7	+	yes	131443480	131443702	131437784	131437997	131463216	131463364	1	2	15	0	300	150	0.000226059	0.00131067	0.2	1	-0.8
16819	ENSG00000128585	MKLN1	7	+	yes	131445773	131445903	131443480	131443702	131463216	131463364	5	0	13	5	279	150	0.00184117	0.0070511	1	0.583	0.417
16879	ENSG00000143322	ABL2	1	-	no	179133311	179133374	179131310	179131481	179142932	179143056	4	6	0	7	212	150	0.00253992	0.00910866	0.321	0	0.321
16880	ENSG00000143322	ABL2	1	-	no	179133311	179133374	179131310	179131481	179229240	179229397	2	0	0	6	212	150	4.88115e-06	0.000162345	1	0	1
17052	ENSG00000163946	TASOR	3	-	no	56638705	56638765	56633043	56633843	56639985	56640130	1	0	1	2	209	150	0.00188361	0.00718061	1	0.264	0.736
17078	ENSG00000111145	ELK3	12	+	no	96212724	96212841	96194613	96194705	96223564	96223773	4	8	0	19	266	150	0.00264704	0.00942176	0.22	0	0.22
17083	ENSG00000164615	CAMLG	5	+	no	134741062	134741523	134738512	134738792	134743986	134744052	5	0	5	3	300	150	0.00121809	0.00514836	1	0.455	0.545
17084	ENSG00000164615	CAMLG	5	+	no	134741065	134741523	134738494	134738792	134743986	134744052	4	0	1	3	300	150	6.64202e-05	0.000488105	1	0.143	0.857
17129	ENSG00000177600	RPLP2	11	+	yes	810233	810357	809966	810039	811596	811645	225	9	442	1	273	150	0.000568214	0.00280983	0.932	0.996	-0.064
17196	ENSG00000083520	DIS3	13	-	no	72780845	72781003	72778186	72778380	72781288	72781356	0	4	4	1	300	150	0.000365796	0.00195264	0	0.667	-0.667
17197	ENSG00000083520	DIS3	13	-	no	72781288	72781356	72780845	72781003	72781604	72781925	3	2	0	7	217	150	0.00166454	0.00650187	0.509	0	0.509
17204	ENSG00000072609	CHFR	12	-	no	132869618	132869798	132861466	132861634	132870723	132870783	4	0	0	6	300	150	5.38086e-07	7.71757e-05	1	0	1
17242	ENSG00000137804	NUSAP1	15	+	yes	41375711	41375828	41371526	41371684	41377195	41377288	5	0	5	4	266	150	0.000366706	0.00195264	1	0.413	0.587
17325	ENSG00000189067	LITAF	16	-	no	11575405	11575586	11556510	11556735	11586885	11586919	2	0	0	5	300	150	6.81927e-06	0.000171928	1	0	1
17327	ENSG00000189050	RNFT1	17	-	no	59958623	59958701	59958290	59958444	59960067	59960168	1	0	0	2	227	150	2.86342e-05	0.000281822	1	0	1
17356	ENSG00000173517	PEAK1	15	-	no	77283882	77284030	77252366	77252526	77284957	77285055	0	1	1	0	297	150	6.82713e-05	0.000488105	0	1	-1
17379	ENSG00000169919	GUSB	7	-	no	65979833	65979911	65979398	65979541	65980223	65980409	0	2	3	0	227	150	9.97798e-06	0.000196489	0	1	-1
17549	ENSG00000004534	RBM6	3	+	no	49999439	49999513	49975322	49975392	50048244	50048319	5	0	0	4	223	150	5.56555e-07	7.71757e-05	1	0	1
17672	ENSG00000148120	AOPEP	9	+	no	95082574	95082719	95080693	95080780	95086681	95086918	2	2	11	0	294	150	0.00137644	0.00561373	0.338	1	-0.662
17777	ENSG00000132424	PNISR	6	-	no	99416348	99416428	99414571	99414690	99425214	99425270	0	1	8	1	229	150	0.000283766	0.00160335	0	0.84	-0.84
17869	ENSG00000075711	DLG1	3	-	no	197161639	197161738	197149742	197149796	197194424	197194589	2	0	7	7	248	150	0.0011625	0.00498556	1	0.377	0.623
17952	ENSG00000055070	SZRD1	1	+	no	16391374	16391424	16367087	16367308	16393227	16393385	0	12	6	10	199	150	0.000475052	0.0024137	0	0.311	-0.311
17996	ENSG00000104299	INTS9	8	-	no	28862039	28862212	28859435	28859563	28889873	28889934	0	4	2	0	300	150	8.06504e-06	0.000183839	0	1	-1
18032	ENSG00000101849	TBL1X	X	+	no	9534899	9535034	9501779	9501849	9640272	9640360	0	1	1	0	284	150	6.92462e-05	0.000490322	0	1	-1
18046	ENSG00000269893	SNHG8	4	+	no	118278933	118279137	118278754	118278792	118279388	118279431	6	4	9	0	300	150	0.00020419	0.00121112	0.429	1	-0.571
18047	ENSG00000269893	SNHG8	4	+	no	118278943	118279137	118278705	118278792	118279388	118279431	6	4	10	0	300	150	0.000193124	0.00116224	0.429	1	-0.571
18049	ENSG00000269893	SNHG8	4	+	no	118278965	118279137	118278757	118278792	118279388	118279431	6	4	9	0	300	150	0.00020419	0.00121112	0.429	1	-0.571
18050	ENSG00000269893	SNHG8	4	+	no	118279106	118279137	118278713	118278792	118279388	118279431	2	4	3	0	180	150	0.000194641	0.00116925	0.294	1	-0.706
18057	ENSG00000163625	WDFY3	4	-	no	84808333	84808417	84803289	84803467	84809886	84810344	1	0	0	4	233	150	2.70269e-05	0.000281822	1	0	1
18150	ENSG00000104381	GDAP1	8	+	no	74360136	74360310	74351251	74351466	74361883	74361978	2	0	0	1	300	150	4.45916e-05	0.00034352	1	0	1
18187	ENSG00000127481	UBR4	1	-	yes	19097192	19097280	19096522	19096650	19099596	19099677	4	5	17	1	237	150	0.00125819	0.00525378	0.336	0.915	-0.579
18261	ENSG00000266338	NBPF15	1	-	yes	144460842	144460961	144459365	144459488	144461380	144461594	0	2	1	0	268	150	2.48354e-05	0.000281822	0	1	-1
18346	ENSG00000146872	TLK2	17	+	no	62524235	62524331	62523133	62523177	62536169	62536337	0	1	6	2	245	150	0.000989728	0.00437426	0	0.647	-0.647
18372	ENSG00000085185	BCORL1	X	+	no	130024989	130025379	130022896	130022977	130028634	130028861	4	0	0	2	300	150	6.29281e-06	0.000162345	1	0	1
18464	ENSG00000142208	AKT1	14	-	no	104793126	104793210	104792597	104792722	104795483	104795751	1	0	2	4	233	150	0.00045411	0.00231791	1	0.244	0.756
18465	ENSG00000142208	AKT1	14	-	no	104793126	104793304	104792597	104792722	104795483	104795743	1	0	2	4	300	150	0.000305423	0.00168622	1	0.2	0.8
18466	ENSG00000142208	AKT1	14	-	yes	104793126	104794261	104792597	104792722	104795010	104795044	1	2	2	0	300	150	0.000767561	0.0035877	0.2	1	-0.8
18690	ENSG00000164253	WDR41	5	-	no	77449759	77449860	77440812	77440997	77453816	77453928	2	3	4	0	250	150	0.000349489	0.001879	0.286	1	-0.714
19046	ENSG00000087586	AURKA	20	-	no	56388686	56388784	56388155	56388202	56392167	56392196	1	2	7	0	247	150	0.000697607	0.00331189	0.233	1	-0.767
19061	ENSG00000160688	FLAD1	1	+	no	154990338	154990528	154990158	154990257	154992712	154992786	1	2	3	0	300	150	0.00069689	0.00331189	0.2	1	-0.8
19107	ENSG00000175063	UBE2C	20	+	no	45815389	45815540	45814383	45814470	45815853	45815913	4	0	0	1	300	150	1.94715e-05	0.000247333	1	0	1
19232	ENSG00000154721	JAM2	21	+	no	25711366	25711568	25709433	25709449	25712339	25712382	4	0	0	4	300	150	7.03588e-07	8.73028e-05	1	0	1
19238	ENSG00000072864	NDE1	16	+	no	15651930	15652050	15650246	15650294	15664735	15664861	0	7	3	1	269	150	0.000694917	0.00331189	0	0.626	-0.626
19244	ENSG00000072864	NDE1	16	+	no	15696708	15696860	15694164	15694256	15724190	15725119	5	0	9	4	300	150	0.000930663	0.00417419	1	0.529	0.471
19245	ENSG00000072864	NDE1	16	+	no	15699728	15699854	15694164	15694256	15724190	15724222	1	0	0	4	275	150	2.78576e-05	0.000281822	1	0	1
19246	ENSG00000072864	NDE1	16	+	no	15699728	15699854	15696708	15696860	15724190	15724222	1	5	2	0	275	150	7.01249e-05	0.000493471	0.098	1	-0.902
19257	ENSG00000231925	TAPBP	6	-	no	33303954	33304020	33301655	33301771	33304127	33304217	0	2	6	0	215	150	2.03792e-06	0.000116934	0	1	-1
19258	ENSG00000231925	TAPBP	6	-	yes	33304127	33304217	33299860	33301771	33304296	33304530	7	5	8	0	239	150	0.000314165	0.00172247	0.468	1	-0.532
19272	ENSG00000183696	UPP1	7	+	no	48101823	48101870	48094762	48094827	48106872	48107082	2	0	0	4	196	150	3.31987e-06	0.000148345	1	0	1
19275	ENSG00000183696	UPP1	7	+	yes	48103296	48103411	48101823	48101982	48106872	48107082	11	0	4	3	264	150	0.000725875	0.00342169	1	0.431	0.569
19276	ENSG00000154124	OTULIN	5	+	no	14673641	14673718	14664717	14664977	14678680	14678775	4	0	0	1	226	150	1.54325e-05	0.000239252	1	0	1
19454	ENSG00000116962	NID1	1	-	yes	236017147	236017273	236011920	236012043	236024069	236024213	2	2	3	0	275	150	0.00271207	0.00962236	0.353	1	-0.647
19561	ENSG00000167202	TBC1D2B	15	-	yes	78054033	78054187	78044899	78045068	78077292	78077711	5	0	1	3	300	150	5.90121e-05	0.000445334	1	0.143	0.857
19564	ENSG00000153774	CFDP1	16	-	no	75414577	75414695	75412534	75412754	75433288	75433461	1	2	3	0	267	150	0.000896115	0.00404197	0.219	1	-0.781
19596	ENSG00000204954	C12orf73	12	-	no	103953413	103953534	103950201	103951630	103956630	103956748	1	0	0	3	270	150	3.06964e-05	0.000285599	1	0	1
19662	ENSG00000140464	PML	15	+	no	74032571	74032715	74024856	74024927	74033155	74033414	30	3	7	9	293	150	0.000230333	0.00133313	0.837	0.285	0.552
19885	ENSG00000169826	CSGALNACT2	10	+	yes	43167003	43167098	43163865	43164044	43175950	43176032	0	1	1	0	244	150	7.21699e-05	0.000493616	0	1	-1
19887	ENSG00000133597	ADCK2	7	+	yes	140690759	140690813	140686989	140687241	140694662	140695081	1	0	0	2	203	150	3.11741e-05	0.000288695	1	0	1
19932	ENSG00000025293	PHF20	20	+	no	35800093	35800173	35772025	35772079	35801490	35801605	0	10	2	0	229	150	4.25934e-06	0.000162345	0	1	-1
20008	ENSG00000110075	PPP6R3	11	+	no	68583042	68583129	68575957	68576043	68587926	68588024	0	1	14	0	236	150	1.75064e-05	0.000240403	0	1	-1
20028	ENSG00000100889	PCK2	14	+	no	24103159	24103255	24102674	24102890	24103509	24103722	0	3	1	0	245	150	3.07199e-05	0.000285599	0	1	-1
20082	ENSG00000249859	PVT1	8	+	no	127994882	127995093	127989161	127989291	127996560	127996598	0	2	1	0	300	150	2.23097e-05	0.000267074	0	1	-1
20243	ENSG00000082701	GSK3B	3	-	no	119843254	119843353	119821320	119826855	119863418	119863605	10	4	6	0	248	150	0.00119312	0.00509066	0.602	1	-0.398
20324	ENSG00000142687	KIAA0319L	1	-	no	35506611	35507135	35478965	35479212	35554349	35554510	0	1	10	0	300	150	1.39147e-05	0.000239252	0	1	-1
20391	ENSG00000006062	MAP3K14	17	-	no	45312284	45312437	45290489	45290765	45316959	45317029	1	0	0	6	300	150	3.15153e-05	0.000288933	1	0	1
20496	ENSG00000145736	GTF2H2	5	-	yes	71048761	71048849	71048005	71048113	71049067	71049158	3	0	0	2	237	150	9.96613e-06	0.000196489	1	0	1
20640	ENSG00000117625	RCOR3	1	+	no	211271527	211271874	211271231	211271309	211274209	211274262	1	0	0	8	300	150	3.97957e-05	0.00034352	1	0	1
20646	ENSG00000146963	LUC7L2	7	+	no	139374400	139374471	139359845	139360322	139376061	139376156	1	0	2	5	220	150	0.000391329	0.00204449	1	0.214	0.786
20756	ENSG00000198715	GLMP	1	-	no	156293319	156293429	156292694	156293209	156294017	156294076	0	1	2	0	259	150	4.42158e-05	0.00034352	0	1	-1
20757	ENSG00000198715	GLMP	1	-	no	156293319	156293576	156292686	156293209	156294017	156294236	0	1	15	0	300	150	1.40233e-05	0.000239252	0	1	-1
20765	ENSG00000149262	INTS4	11	-	no	77910969	77911152	77907716	77907810	77918820	77918978	2	0	0	1	300	150	4.45916e-05	0.00034352	1	0	1
20766	ENSG00000149262	INTS4	11	-	no	77918030	77918264	77910969	77911152	77918820	77918978	0	2	4	0	300	150	6.29281e-06	0.000162345	0	1	-1
20929	ENSG00000100522	GNPNAT1	14	-	no	52787832	52787871	52784496	52784664	52791427	52791668	2	0	0	2	188	150	1.78424e-05	0.000240403	1	0	1
20986	ENSG00000077264	PAK3	X	+	yes	111097574	111097684	111096190	111096415	111103158	111103306	1	6	3	0	259	150	2.79827e-05	0.000281822	0.088	1	-0.912
20987	ENSG00000077264	PAK3	X	+	yes	111103158	111103306	111097540	111097684	111123076	111123278	3	3	9	0	297	150	0.000348328	0.00187578	0.336	1	-0.664
21025	ENSG00000165915	SLC39A13	11	+	no	47413399	47413507	47412301	47412467	47413596	47413686	8	0	14	4	257	150	0.0020802	0.00770069	1	0.671	0.329
21434	ENSG00000196141	SPATS2L	2	+	no	200439121	200439328	200419249	200419496	200440648	200440784	1	4	20	5	300	150	0.00274841	0.00970989	0.111	0.667	-0.556
21453	ENSG00000058804	NDC1	1	-	no	53835499	53835620	53832489	53832591	53838204	53838296	0	2	2	0	270	150	1.55021e-05	0.000239252	0	1	-1
21581	ENSG00000125257	ABCC4	13	-	no	95266098	95266264	95247642	95247753	95301240	95301451	6	0	0	17	300	150	2.74344e-09	3.04339e-06	1	0	1
21583	ENSG00000125257	ABCC4	13	-	no	95266111	95266264	95247642	95247753	95301240	95301302	6	0	3	17	300	150	1.20738e-06	0.00010303	1	0.081	0.919
21585	ENSG00000125257	ABCC4	13	-	no	95269309	95269422	95266111	95266264	95301240	95301335	0	6	3	0	262	150	1.45804e-06	0.000106792	0	1	-1
21617	ENSG00000115020	PIKFYVE	2	+	no	208274017	208274053	208273583	208273733	208276711	208276830	2	0	0	6	185	150	4.4872e-06	0.000162345	1	0	1
21699	ENSG00000119979	DENND10	10	+	no	119105310	119105495	119104091	119104197	119107967	119108164	4	0	0	1	300	150	1.94715e-05	0.000247333	1	0	1
21708	ENSG00000168056	LTBP3	11	-	no	65540012	65540153	65539719	65539881	65540244	65540382	4	0	1	3	290	150	7.23553e-05	0.000493616	1	0.147	0.853
21931	ENSG00000091409	ITGA6	2	+	no	172501771	172501901	172497974	172498100	172504090	172504534	0	3	3	0	279	150	3.38763e-06	0.000148345	0	1	-1
21932	ENSG00000144848	ATG3	3	-	yes	112553279	112553329	112550191	112550262	112558375	112558417	4	4	6	0	199	150	0.000295573	0.00165275	0.43	1	-0.57
22043	ENSG00000139636	LMBR1L	12	-	no	49097943	49098105	49097135	49097739	49100387	49100454	0	2	6	0	300	150	2.77825e-06	0.000135971	0	1	-1
22214	ENSG00000125952	MAX	14	-	no	65077343	65077428	65075126	65076663	65077912	65078036	0	5	4	4	234	150	0.00178543	0.00685341	0	0.391	-0.391
22306	ENSG00000160584	SIK3	11	-	no	116875865	116876009	116875373	116875451	116876252	116876363	2	2	4	0	293	150	0.00222657	0.00816083	0.339	1	-0.661
22370	ENSG00000143748	NVL	1	-	no	224326390	224326464	224317877	224317930	224330070	224330137	0	4	1	0	223	150	2.68171e-05	0.000281822	0	1	-1
22375	ENSG00000146918	NCAPG2	7	-	no	158703649	158703702	158701821	158701938	158704723	158704804	1	0	2	4	202	150	0.000574715	0.00283776	1	0.271	0.729
22378	ENSG00000140987	ZSCAN32	16	-	no	3393648	3393814	3384820	3384941	3397191	3397744	1	0	0	2	300	150	2.23097e-05	0.000267074	1	0	1
22492	ENSG00000152455	SUV39H2	10	+	no	14881499	14881645	14878862	14878919	14896845	14896977	0	2	2	0	295	150	1.47088e-05	0.000239252	0	1	-1
22495	ENSG00000166181	API5	11	+	no	43318420	43318482	43311977	43312196	43318639	43318801	1	0	0	8	211	150	2.88622e-05	0.000281822	1	0	1
22667	ENSG00000135506	OS9	12	+	no	57720098	57720304	57718992	57719182	57720405	57720518	1	0	3	3	300	150	0.000588621	0.00288863	1	0.333	0.667
22715	ENSG00000125454	SLC25A19	17	-	no	75288387	75288461	75286632	75286802	75289353	75289386	1	2	1	0	223	150	0.00163601	0.00640546	0.252	1	-0.748
22716	ENSG00000125454	SLC25A19	17	-	no	75288387	75288591	75286632	75286802	75289353	75289406	1	2	1	0	300	150	0.000845781	0.00386112	0.2	1	-0.8
22830	ENSG00000164347	GFM2	5	-	no	74730259	74730398	74725940	74726126	74733021	74733098	10	0	0	2	288	150	1.25916e-06	0.000104762	1	0	1
22845	ENSG00000183889	NPIPA9	16	+	no	16318550	16318734	16317895	16318079	16318922	16319038	0	2	1	0	300	150	2.23097e-05	0.000267074	0	1	-1
22894	ENSG00000197713	RPE	2	+	no	210009656	210009736	210002564	210002783	210015972	210016112	0	2	10	7	229	150	0.00157797	0.00625177	0	0.483	-0.483
23050	ENSG00000067365	METTL22	16	+	no	8635038	8635079	8628729	8629110	8635167	8635282	0	2	1	0	190	150	3.26458e-05	0.000296845	0	1	-1
23053	ENSG00000067365	METTL22	16	+	yes	8644528	8644725	8642462	8642565	8646107	8646218	0	1	2	0	300	150	4.45916e-05	0.00034352	0	1	-1
23054	ENSG00000067365	METTL22	16	+	yes	8644556	8644725	8642462	8642565	8646107	8646191	0	1	2	0	300	150	4.45916e-05	0.00034352	0	1	-1
23292	ENSG00000139793	MBNL2	13	+	no	97366458	97366553	97357481	97357635	97391321	97391599	1	0	0	1	244	150	7.21699e-05	0.000493616	1	0	1
23351	ENSG00000104957	YJU2B	19	+	no	13761490	13761568	13759075	13759272	13762298	13762437	3	0	1	3	227	150	0.000152276	0.000940216	1	0.181	0.819
23473	ENSG00000100239	PPP6R2	22	+	yes	50418866	50418979	50416091	50416157	50419348	50419462	0	1	4	0	262	150	1.76173e-05	0.000240403	0	1	-1
23725	ENSG00000130816	DNMT1	19	-	no	10180186	10180234	10177291	10177367	10180349	10180381	6	1	1	8	197	150	0.000200197	0.00119401	0.82	0.087	0.733
23838	ENSG00000198131	ZNF544	19	+	no	58237248	58237334	58230393	58230497	58243964	58244056	1	0	0	1	235	150	7.27927e-05	0.000493616	1	0	1
23929	ENSG00000157450	RNF111	15	+	no	59004001	59004174	58987676	58988068	59030803	59031138	0	5	1	0	300	150	2.9046e-05	0.000281822	0	1	-1
23937	ENSG00000182150	ERCC6L2	9	+	no	95967458	95967625	95966561	95966714	95970575	95970656	1	0	0	5	300	150	2.9046e-05	0.000281822	1	0	1
23977	ENSG00000092931	MFSD11	17	+	yes	76744321	76744466	76743397	76743456	76754046	76754087	4	0	0	1	294	150	1.92072e-05	0.000247333	1	0	1
24070	ENSG00000148737	TCF7L2	10	+	no	112964555	112964624	112951482	112951607	113040024	113040126	0	3	2	0	218	150	6.92862e-06	0.000172078	0	1	-1
24078	ENSG00000148737	TCF7L2	10	+	no	113159919	113159992	113158666	113158717	113165554	113166312	0	1	1	0	222	150	7.36523e-05	0.000493616	0	1	-1
24271	ENSG00000072518	MARK2	11	+	no	63903985	63904147	63903060	63903158	63904785	63905043	1	0	4	11	300	150	0.00193238	0.0072996	1	0.154	0.846
24307	ENSG00000107679	PLEKHA1	10	+	no	122428275	122428420	122426941	122427031	122429623	122432354	3	0	2	4	294	150	0.000154319	0.000947554	1	0.203	0.797
24429	ENSG00000011451	WIZ	19	-	no	15428109	15428508	15426981	15427533	15429585	15430089	1	2	1	0	300	150	0.000845781	0.00386112	0.2	1	-0.8
24513	ENSG00000127452	FBXL12	19	-	no	9814137	9814342	9811307	9811717	9818544	9818617	1	0	2	4	300	150	0.000305423	0.00168622	1	0.2	0.8
24580	ENSG00000101577	LPIN2	18	-	no	3011717	3011959	2960648	2960849	3013086	3013144	0	2	4	0	300	150	6.29281e-06	0.000162345	0	1	-1
24609	ENSG00000176155	CCDC57	17	-	no	82207730	82208048	82201537	82201952	82212784	82212813	1	0	2	3	300	150	0.000286845	0.001618	1	0.25	0.75
24610	ENSG00000176155	CCDC57	17	-	no	82207846	82208048	82201537	82201952	82212784	82212819	1	0	3	3	300	150	0.000588621	0.00288863	1	0.333	0.667
24611	ENSG00000176155	CCDC57	17	-	no	82207859	82208048	82201537	82201952	82212784	82212878	1	0	0	3	300	150	3.06427e-05	0.000285599	1	0	1
24782	ENSG00000140682	TGFB1I1	16	+	no	31474151	31474239	31473681	31473977	31474349	31474455	10	0	13	4	237	150	0.0019548	0.00737026	1	0.673	0.327
24785	ENSG00000100359	SGSM3	22	+	yes	40401592	40401675	40400695	40400813	40402138	40402205	2	0	1	2	232	150	0.00134533	0.00552065	1	0.244	0.756
24853	ENSG00000164038	SLC9B2	4	-	no	103028746	103028883	103022252	103026591	103031699	103031808	0	1	4	0	286	150	1.88387e-05	0.000247333	0	1	-1
24902	ENSG00000109686	SH3D19	4	-	no	151144219	151144288	151143909	151144050	151147921	151148186	0	1	1	0	218	150	7.3905e-05	0.000493887	0	1	-1
24970	ENSG00000137504	CREBZF	11	-	no	85663178	85663293	85662388	85662457	85663523	85663601	4	0	0	2	264	150	6.21577e-06	0.000162345	1	0	1
24977	ENSG00000163249	CCNYL1	2	+	no	207733946	207734047	207726841	207726876	207737410	207737446	4	0	14	6	250	150	0.00223068	0.00816688	1	0.583	0.417
24978	ENSG00000163249	CCNYL1	2	+	no	207740654	207740706	207737410	207737446	207742222	207742342	2	0	2	5	201	150	0.000252372	0.0014456	1	0.23	0.77
25035	ENSG00000183530	PRR14L	22	-	no	31738386	31738911	31725537	31725610	31749992	31750132	3	0	0	3	300	150	3.1731e-06	0.000148345	1	0	1
25043	ENSG00000167962	ZNF598	16	-	yes	2002990	2003120	2002205	2002732	2003615	2003728	4	0	2	2	279	150	0.00245526	0.0088432	1	0.35	0.65
25054	ENSG00000106617	PRKAG2	7	-	no	151566613	151566699	151565345	151565885	151568715	151568842	4	2	1	18	235	150	0.00114864	0.00494525	0.561	0.034	0.527
25058	ENSG00000106617	PRKAG2	7	-	no	151631637	151631768	151595344	151595454	151632068	151632177	4	0	0	7	280	150	3.91941e-07	6.86516e-05	1	0	1
25093	ENSG00000074054	CLASP1	2	-	no	121409023	121409047	121407470	121407715	121410865	121410969	2	0	0	1	173	150	3.99785e-05	0.00034352	1	0	1
25132	ENSG00000154582	ELOC	8	-	no	73964486	73964625	73959764	73959818	73972076	73972252	7	4	0	8	288	150	8.18813e-05	0.000531648	0.477	0	0.477
25133	ENSG00000154582	ELOC	8	-	no	73964486	73964625	73959764	73959818	73972244	73972284	4	0	1	2	288	150	0.000690355	0.00330101	1	0.207	0.793
25134	ENSG00000154582	ELOC	8	-	no	73969559	73969673	73959764	73959818	73972076	73972232	6	4	0	8	263	150	0.000148404	0.000918008	0.461	0	0.461
25201	ENSG00000163714	U2SURP	3	+	no	143054942	143055119	143053675	143053794	143056311	143056500	2	2	8	0	300	150	0.00162092	0.00637636	0.333	1	-0.667
25222	ENSG00000113638	TTC33	5	-	no	40728344	40728476	40711575	40716498	40730261	40730343	0	4	8	0	281	150	1.3311e-07	3.40761e-05	0	1	-1
25358	ENSG00000130749	ZC3H4	19	-	no	47110894	47110956	47094388	47094608	47112147	47112247	6	0	0	2	211	150	1.99111e-06	0.000116253	1	0	1
25410	ENSG00000104231	ZFAND1	8	-	no	81717248	81717288	81714986	81715114	81718181	81718224	4	3	0	1	189	150	0.00124363	0.00522383	0.514	0	0.514
25477	ENSG00000093009	CDC45	22	+	yes	19480952	19481045	19479737	19480217	19482689	19482766	2	0	10	8	242	150	0.00197907	0.00743532	1	0.437	0.563
25516	ENSG00000138443	ABI2	2	+	yes	203366876	203367044	203328279	203328631	203380207	203380306	2	2	8	0	300	150	0.00162092	0.00637636	0.333	1	-0.667
25609	ENSG00000169398	PTK2	8	-	no	140879470	140879637	140864311	140864399	140890542	140890603	11	0	16	4	300	150	0.0017825	0.00685341	1	0.667	0.333
25618	ENSG00000169398	PTK2	8	-	no	140984077	140984155	140890542	140890769	141001124	141001196	3	2	0	4	227	150	0.00269647	0.00957723	0.498	0	0.498
25634	ENSG00000198089	SFI1	22	+	no	31497247	31497348	31496557	31496637	31508254	31508376	6	4	0	3	250	150	0.00086222	0.00392004	0.474	0	0.474
25643	ENSG00000266028	SRGAP2	1	+	no	206458370	206458409	206454877	206455024	206458622	206458947	6	0	0	1	188	150	1.98496e-05	0.000251177	1	0	1
25737	ENSG00000157168	NRG1	8	+	no	32614513	32614564	32605561	32605683	32727948	32728078	0	3	2	0	200	150	7.47387e-06	0.000181642	0	1	-1
25745	ENSG00000157168	NRG1	8	+	no	32763217	32763359	32760199	32760406	32763747	32763998	0	1	1	0	291	150	6.87217e-05	0.000489734	0	1	-1
25793	ENSG00000071894	CPSF1	8	-	yes	144398957	144399038	144398778	144398868	144399127	144399202	1	2	29	0	230	150	0.000473087	0.00240739	0.246	1	-0.754
25801	ENSG00000126001	CEP250	20	+	yes	35458303	35458374	35455200	35455516	35459982	35460105	0	2	2	0	220	150	1.7039e-05	0.000240403	0	1	-1
25805	ENSG00000126001	CEP250	20	+	no	35500048	35500169	35498594	35498716	35501844	35501966	4	0	5	3	270	150	0.00162468	0.00637636	1	0.481	0.519
25976	ENSG00000090621	PABPC4	1	-	no	39564700	39564773	39564422	39564542	39565105	39565378	1	0	4	4	222	150	0.0013211	0.00544138	1	0.403	0.597
26123	ENSG00000198496	NBR2	17	+	no	43131207	43131270	43125609	43125770	43138656	43138922	0	3	1	0	212	150	1.25004e-05	0.000232409	0	1	-1
26514	ENSG00000143367	TUFT1	1	+	no	151562090	151562165	151540308	151540426	151562584	151562686	0	2	4	0	224	150	5.92773e-06	0.000162345	0	1	-1
26589	ENSG00000120008	WDR11	10	+	no	120867065	120867169	120866568	120866764	120871169	120871346	10	0	6	3	253	150	0.0019303	0.0072996	1	0.542	0.458
26646	ENSG00000179046	TRIML2	4	-	no	188092786	188093022	188091372	188091941	188097060	188097161	3	0	0	6	300	150	1.62181e-06	0.000109108	1	0	1
26763	ENSG00000164509	IL31RA	5	+	no	55868790	55868908	55859508	55859599	55872269	55872451	1	2	4	0	267	150	0.000809796	0.00372752	0.219	1	-0.781
26782	ENSG00000146067	FAM193B	5	-	no	177531952	177532131	177531281	177531521	177532442	177532641	2	0	0	4	300	150	8.06504e-06	0.000183839	1	0	1
26953	ENSG00000123552	USP45	6	-	no	99468099	99468170	99466671	99466763	99468536	99468618	4	0	0	2	220	150	5.88389e-06	0.000162345	1	0	1
27057	ENSG00000117419	ERI3	1	-	no	44241914	44242080	44221503	44221640	44247938	44248002	2	0	2	12	300	150	0.000198646	0.00118688	1	0.077	0.923
27061	ENSG00000117419	ERI3	1	-	no	44339044	44339322	44319627	44319744	44354891	44355238	0	1	11	1	300	150	0.000277386	0.00156996	0	0.846	-0.846
27156	ENSG00000099917	MED15	22	+	no	20518877	20518995	20507581	20507746	20537116	20537183	4	4	0	4	267	150	0.00264484	0.00942176	0.36	0	0.36
27179	ENSG00000164749	HNF4G	8	+	no	75485784	75485816	75407913	75407964	75490088	75490208	2	0	1	2	181	150	0.00226844	0.00828499	1	0.293	0.707
27193	ENSG00000140650	PMM2	16	+	no	8806315	8806407	8801798	8801910	8811078	8811111	2	0	0	1	241	150	4.37972e-05	0.00034352	1	0	1
27326	ENSG00000101639	CEP192	18	+	no	13103874	13103967	13103508	13103588	13104983	13105079	2	0	0	1	242	150	4.38254e-05	0.00034352	1	0	1
27341	ENSG00000161914	ZNF653	19	-	no	11500677	11500815	11498295	11498339	11505487	11505500	1	0	0	1	287	150	6.90216e-05	0.000490322	1	0	1
27360	ENSG00000128563	PRKRIP1	7	+	no	102395976	102396537	102376211	102376322	102397619	102397698	2	2	5	0	300	150	0.00198394	0.00743532	0.333	1	-0.667
27450	ENSG00000197321	SVIL	10	-	yes	29563200	29563292	29555050	29555108	29569254	29569312	3	2	20	0	241	150	0.00259046	0.00926001	0.483	1	-0.517
27455	ENSG00000103852	TTC23	15	-	no	99241364	99241559	99228532	99228732	99249416	99249531	0	2	1	0	300	150	2.23097e-05	0.000267074	0	1	-1
27457	ENSG00000103852	TTC23	15	-	no	99245388	99245510	99228532	99228732	99249416	99249518	0	2	2	0	271	150	1.54703e-05	0.000239252	0	1	-1
27551	ENSG00000291140	AMZ2P1	17	-	no	64973231	64973517	64972753	64972927	64974554	64974641	2	0	0	1	300	150	4.45916e-05	0.00034352	1	0	1
27554	ENSG00000291140	AMZ2P1	17	-	no	64973241	64973517	64972753	64972927	64974554	64974641	2	0	0	1	300	150	4.45916e-05	0.00034352	1	0	1
27590	ENSG00000188312	CENPP	9	+	yes	92332169	92332351	92325952	92326105	92337540	92337629	0	2	4	0	300	150	6.29281e-06	0.000162345	0	1	-1
27668	ENSG00000070950	RAD18	3	-	no	8913643	8913720	8912311	8912372	8935870	8936055	2	0	0	2	226	150	1.68657e-05	0.000240403	1	0	1
27706	ENSG00000196204	RNF216P1	7	+	no	4995474	4995582	4989062	4989177	4996609	4996673	0	5	1	0	257	150	2.73169e-05	0.000281822	0	1	-1
27727	ENSG00000009307	CSDE1	1	-	no	114749816	114750207	114739691	114739890	114757924	114758003	9	0	4	3	300	150	0.000621462	0.00303259	1	0.4	0.6
27772	ENSG00000147044	CASK	X	-	no	41557031	41557100	41553718	41553915	41559778	41559847	3	0	6	5	218	150	0.00099542	0.00438776	1	0.452	0.548
27773	ENSG00000147044	CASK	X	-	no	41557031	41557100	41555599	41555635	41559778	41559847	2	0	4	7	218	150	0.000530066	0.00264874	1	0.282	0.718
27831	ENSG00000141002	TCF25	16	+	no	89908965	89909083	89907242	89907322	89910590	89910663	4	3	0	5	267	150	0.00142455	0.00577431	0.428	0	0.428
27861	ENSG00000141425	RPRD1A	18	-	no	36040806	36040865	36033707	36033837	36067253	36067530	0	9	3	3	208	150	0.00257301	0.0092075	0	0.419	-0.419
28195	ENSG00000140521	POLG	15	-	no	89317938	89318037	89317375	89317536	89318540	89318749	1	0	0	10	248	150	4.08979e-05	0.00034352	1	0	1
28318	ENSG00000134470	IL15RA	10	-	no	5963742	5963838	5960394	5960567	5966144	5966339	1	0	0	2	245	150	2.68841e-05	0.000281822	1	0	1
28319	ENSG00000134470	IL15RA	10	-	no	5963742	5963841	5960366	5960567	5966144	5966339	1	0	0	2	248	150	2.66051e-05	0.000281822	1	0	1
28355	ENSG00000242073	NA	7	-	yes	75484197	75484256	75475061	75475188	75485863	75486108	0	4	1	0	208	150	2.64954e-05	0.000281822	0	1	-1
28424	ENSG00000152952	PLOD2	3	-	no	146077861	146077924	146076781	146076895	146079115	146079257	2	6	8	1	212	150	0.00133882	0.00550073	0.191	0.85	-0.659
28480	ENSG00000156171	DRAM2	1	-	no	111122615	111122643	111120515	111120693	111126226	111126294	0	2	4	0	177	150	5.19237e-06	0.000162345	0	1	-1
28481	ENSG00000156171	DRAM2	1	-	no	111124741	111124881	111120515	111120693	111126226	111126294	2	2	6	0	289	150	0.00199423	0.00746546	0.342	1	-0.658
28501	ENSG00000125375	DMAC2L	14	+	no	50323944	50324116	50322510	50322719	50325608	50325645	0	2	1	0	300	150	2.23097e-05	0.000267074	0	1	-1
28607	ENSG00000125970	RALY	20	+	no	34065043	34065160	34031521	34031604	34072065	34072330	6	8	2	37	266	150	0.00149111	0.00599327	0.297	0.03	0.267
28624	ENSG00000111752	PHC1	12	+	yes	8921600	8921750	8920984	8921065	8922632	8922656	0	3	1	0	299	150	3.06449e-05	0.000285599	0	1	-1
28727	ENSG00000102878	HSF4	16	+	no	67167302	67167402	67167119	67167222	67167474	67167599	1	0	0	1	249	150	7.18163e-05	0.000493616	1	0	1
28772	ENSG00000117226	GBP3	1	-	yes	89013184	89013427	89011746	89012027	89014082	89014279	0	1	5	0	300	150	1.297e-05	0.000235869	0	1	-1
29021	ENSG00000101017	CD40	20	+	yes	46123125	46123219	46122609	46122756	46128137	46128224	4	3	8	0	243	150	0.00104305	0.00456745	0.451	1	-0.549
29023	ENSG00000101017	CD40	20	+	yes	46126639	46126701	46122609	46122756	46128137	46128224	0	3	4	0	211	150	2.35695e-06	0.000122561	0	1	-1
29210	ENSG00000120519	SLC10A7	4	-	no	146256825	146256936	146256490	146256520	146258691	146258837	0	3	3	0	260	150	3.58658e-06	0.000149202	0	1	-1
29322	ENSG00000185515	BRCC3	X	+	no	155099314	155099389	155090783	155090839	155116056	155116183	0	2	3	1	224	150	0.00126882	0.00529151	0	0.668	-0.668
29365	ENSG00000064490	RFXANK	19	+	no	19197185	19197251	19196962	19197046	19197520	19197621	0	1	8	5	215	150	0.00237267	0.00860157	0	0.527	-0.527
29446	ENSG00000167601	AXL	19	+	no	41239693	41239720	41239163	41239314	41242882	41243015	3	10	25	7	176	150	0.000305525	0.00168622	0.204	0.753	-0.549
29472	ENSG00000176715	ACSF3	16	+	no	89098590	89098763	89093851	89093996	89100661	89100767	0	1	5	0	300	150	1.297e-05	0.000235869	0	1	-1
29534	ENSG00000066084	DIP2B	12	+	yes	50671185	50671398	50660193	50660319	50674473	50674629	6	0	16	5	300	150	0.00205049	0.00763314	1	0.615	0.385
29650	ENSG00000107263	RAPGEF1	9	-	no	131650128	131650242	131643238	131643417	131650809	131650949	0	5	6	6	263	150	0.000947108	0.00423652	0	0.363	-0.363
29760	ENSG00000115268	RPS15	19	+	no	1439605	1439826	1438806	1438892	1440025	1440049	1	0	1	3	300	150	9.50442e-05	0.000608283	1	0.143	0.857
29777	ENSG00000101104	PABPC1L	20	+	no	44938673	44938748	44938044	44938191	44939125	44939184	0	4	4	0	224	150	9.39138e-07	9.28237e-05	0	1	-1
29799	ENSG00000119950	MXI1	10	+	no	110244827	110244857	110227642	110228321	110279179	110279294	0	6	1	0	179	150	2.36006e-05	0.000278521	0	1	-1
29811	ENSG00000171617	ENC1	5	-	no	74637564	74637701	74634683	74636498	74640306	74640728	2	0	3	7	286	150	0.000295985	0.00165275	1	0.184	0.816
29826	ENSG00000112787	FBRSL1	12	+	yes	132581740	132581824	132581438	132581516	132582061	132582266	2	3	6	0	233	150	0.00034372	0.00186	0.3	1	-0.7
29877	ENSG00000108788	MLX	17	+	no	42568469	42568559	42567618	42567655	42568836	42568943	2	0	2	4	239	150	0.000301266	0.00167942	1	0.239	0.761
29927	ENSG00000167548	KMT2D	12	-	no	49024052	49024100	49022542	49022875	49024577	49024708	5	0	0	1	197	150	4.12323e-05	0.00034352	1	0	1
30060	ENSG00000140632	GLYR1	16	-	no	4821546	4821597	4821203	4821453	4822874	4822931	0	2	7	0	200	150	2.24403e-06	0.000120454	0	1	-1
30150	ENSG00000085832	EPS15	1	-	no	51447934	51448135	51446959	51447105	51461090	51461150	0	3	4	0	300	150	2.08134e-06	0.000117402	0	1	-1
30151	ENSG00000085832	EPS15	1	-	no	51448045	51448135	51446959	51447105	51461090	51461150	4	3	5	0	239	150	0.00131273	0.00542705	0.456	1	-0.544
30152	ENSG00000085832	EPS15	1	-	no	51459040	51459148	51458395	51458733	51461090	51461150	2	0	0	1	257	150	4.41781e-05	0.00034352	1	0	1
30185	ENSG00000124523	SIRT5	6	+	no	13588330	13588464	13584075	13584225	13591668	13591894	0	2	15	0	283	150	1.0753e-06	9.67191e-05	0	1	-1
30203	ENSG00000244187	TMEM141	9	+	yes	136791946	136792030	136791390	136791777	136792250	136792346	1	0	1	4	233	150	0.000198231	0.00118654	1	0.139	0.861
30265	ENSG00000057663	ATG5	6	-	no	106308363	106308491	106293027	106293106	106316100	106316208	0	2	1	0	277	150	2.40884e-05	0.000281172	0	1	-1
30353	ENSG00000132376	INPP5K	17	-	no	1515887	1516118	1513871	1513979	1516455	1516612	0	1	1	0	300	150	6.8046e-05	0.000488105	0	1	-1
30363	ENSG00000070814	TCOF1	5	+	yes	150391543	150391795	150389886	150390023	150391956	150394916	0	1	6	3	300	150	0.00212863	0.0078277	0	0.5	-0.5
30368	ENSG00000181381	DDX60L	4	-	no	168475995	168476120	168472695	168472809	168480376	168480439	0	1	2	0	274	150	4.44355e-05	0.00034352	0	1	-1
30473	ENSG00000135048	CEMIP2	9	-	no	71734805	71734994	71732350	71732520	71740062	71740232	12	4	9	0	300	150	0.00100368	0.00440668	0.6	1	-0.4
30500	ENSG00000067225	PKM	15	-	no	72221167	72221284	72218943	72219110	72230895	72231113	3	2	0	8	266	150	0.00206504	0.00765307	0.458	0	0.458
30518	ENSG00000182872	RBM10	X	+	no	47171027	47171258	47169314	47169498	47173127	47173197	2	0	6	3	300	150	0.00200687	0.00750433	1	0.5	0.5
30519	ENSG00000182872	RBM10	X	+	no	47179683	47179781	47179314	47179495	47179879	47180037	4	0	0	8	247	150	2.58067e-07	6.13461e-05	1	0	1
30699	ENSG00000144034	TPRKB	2	-	no	73732583	73732700	73731905	73732285	73734428	73734588	0	1	6	0	266	150	1.13532e-05	0.000215906	0	1	-1
30740	ENSG00000165629	ATP5F1C	10	+	no	7806973	7807010	7802757	7802854	7807658	7807793	10	0	13	5	186	150	0.00120157	0.00510706	1	0.677	0.323
30801	ENSG00000163636	PSMD6	3	-	no	64022642	64022801	64022317	64022523	64023274	64023472	6	0	0	8	300	150	2.93828e-08	1.39694e-05	1	0	1
30844	ENSG00000126822	PLEKHG3	14	+	no	64737861	64738224	64737355	64737375	64738741	64738855	1	0	0	1	300	150	6.8046e-05	0.000488105	1	0	1
30965	ENSG00000122966	CIT	12	-	no	119711048	119711093	119710539	119710620	119712177	119712347	1	0	1	7	194	150	0.000211945	0.00124401	1	0.099	0.901
30985	ENSG00000166888	STAT6	12	-	no	57107604	57107743	57107230	57107314	57108162	57108283	11	0	7	6	288	150	7.02499e-05	0.000493471	1	0.378	0.622
30987	ENSG00000166888	STAT6	12	-	no	57107658	57107743	57107230	57107314	57108162	57108299	6	0	2	6	234	150	1.82802e-05	0.000243346	1	0.176	0.824
31098	ENSG00000163565	IFI16	1	+	no	159049431	159049599	159032523	159032691	159051678	159052098	1	0	0	1	300	150	6.8046e-05	0.000488105	1	0	1
31123	ENSG00000100916	BRMS1L	14	+	yes	35834843	35834923	35832977	35833105	35862589	35862686	1	0	0	1	229	150	7.31961e-05	0.000493616	1	0	1
31144	ENSG00000140374	ETFA	15	-	no	76295590	76295737	76292618	76292700	76311349	76311402	14	0	16	4	296	150	0.0016624	0.00650112	1	0.67	0.33
31193	ENSG00000076944	STXBP2	19	+	yes	7638725	7638775	7637104	7637186	7639018	7639100	0	1	4	0	199	150	1.34976e-05	0.000239252	0	1	-1
31227	ENSG00000087448	KLHL42	12	+	no	27797246	27797349	27791707	27791901	27797714	27798156	0	1	1	0	252	150	7.16019e-05	0.000493616	0	1	-1
31398	ENSG00000129292	PHF20L1	8	+	yes	132839386	132839582	132837711	132837811	132842514	132842875	0	1	1	0	300	150	6.8046e-05	0.000488105	0	1	-1
31406	ENSG00000186654	PRR5	22	+	no	44735026	44735162	44732250	44732391	44736771	44736786	0	3	2	0	285	150	5.18665e-06	0.000162345	0	1	-1
31447	ENSG00000189091	SF3B3	16	+	no	70524863	70525017	70523790	70523928	70526586	70526726	0	9	12	14	300	150	0.000211048	0.00124093	0	0.3	-0.3
31469	ENSG00000138162	TACC2	10	+	no	122143571	122143706	122132608	122132734	122195039	122195176	0	1	6	1	284	150	0.000478658	0.00242462	0	0.76	-0.76
31475	ENSG00000102882	MAPK3	16	-	no	30115594	30115645	30114545	30114708	30116635	30116790	4	0	0	4	200	150	1.00886e-06	9.32631e-05	1	0	1
31510	ENSG00000151746	BICD1	12	+	no	32338785	32338979	32337498	32337706	32367669	32367745	1	0	0	4	300	150	2.83085e-05	0.000281822	1	0	1
31528	ENSG00000145740	SLC30A5	5	+	no	69100806	69100929	69093990	69094338	69103061	69103128	2	0	1	4	272	150	9.53734e-05	0.000609218	1	0.121	0.879
31541	ENSG00000148180	GSN	9	+	no	121300055	121300126	121281469	121281562	121301962	121302149	0	7	2	0	220	150	4.55083e-06	0.000162345	0	1	-1
31621	ENSG00000204634	TBC1D8	2	-	yes	101032267	101032385	101029490	101029776	101033543	101033758	0	3	2	0	267	150	5.60652e-06	0.000162345	0	1	-1
31641	ENSG00000225648	SBDSP1	7	+	yes	72833763	72833928	72831601	72831798	72836576	72836701	5	0	4	4	300	150	0.000232914	0.00134573	1	0.333	0.667
31672	ENSG00000166575	TMEM135	11	+	no	87071522	87071615	87067693	87067821	87091361	87091395	2	0	0	1	242	150	4.38254e-05	0.00034352	1	0	1
31682	ENSG00000020577	SAMD4A	14	+	no	54784339	54784447	54776413	54776540	54784536	54784620	1	0	0	2	257	150	2.57896e-05	0.000281822	1	0	1
31683	ENSG00000113108	APBB3	5	-	yes	140560312	140560504	140558267	140558821	140560638	140560754	0	1	2	0	300	150	4.45916e-05	0.00034352	0	1	-1
31714	ENSG00000170144	HNRNPA3	2	+	no	177219407	177221976	177219246	177219314	177222059	177223919	14	7	34	0	300	150	8.66033e-06	0.000190123	0.5	1	-0.5
31717	ENSG00000160218	TRAPPC10	21	+	no	44063052	44063168	44059102	44059214	44063537	44063785	1	0	0	1	265	150	7.06571e-05	0.000493471	1	0	1
31759	ENSG00000174720	LARP7	4	+	no	112637643	112637787	112637125	112637239	112644667	112644871	2	0	0	1	293	150	4.45742e-05	0.00034352	1	0	1
31894	ENSG00000171735	CAMTA1	1	+	no	6820180	6820250	6785453	6785575	6825091	6825210	1	2	4	0	219	150	0.00121902	0.00514836	0.255	1	-0.745
31907	ENSG00000100605	ITPK1	14	-	no	93076594	93076619	93016675	93016801	93115068	93115184	6	0	11	5	174	150	0.00172523	0.00666849	1	0.655	0.345
32213	ENSG00000102900	NUP93	16	+	no	56741779	56741817	56730128	56730211	56748233	56748426	4	1	0	6	187	150	7.68656e-05	0.000502571	0.762	0	0.762
32219	ENSG00000037897	METTL1	12	-	no	57769771	57769956	57769564	57769678	57771093	57771257	0	3	6	0	300	150	9.09251e-07	9.28237e-05	0	1	-1
32250	ENSG00000168067	MAP4K2	11	-	no	64801578	64801621	64801110	64801183	64801709	64801757	2	0	0	2	192	150	1.77568e-05	0.000240403	1	0	1
32252	ENSG00000093183	SEC22C	3	-	no	42563764	42563880	42563522	42563686	42568864	42569073	0	2	1	0	265	150	2.50911e-05	0.000281822	0	1	-1
32254	ENSG00000093183	SEC22C	3	-	no	42563764	42563980	42563522	42563686	42568864	42569073	0	2	1	0	300	150	2.23097e-05	0.000267074	0	1	-1
32385	ENSG00000070831	CDC42	1	+	no	22074093	22074219	22052626	22052742	22078428	22078583	0	2	9	6	275	150	0.00161417	0.00637636	0	0.45	-0.45
32403	ENSG00000097033	SH3GLB1	1	+	no	86728402	86728489	86724312	86724405	86734601	86734691	0	4	1	0	236	150	2.7089e-05	0.000281822	0	1	-1
32413	ENSG00000142227	EMP3	19	+	no	48326829	48326922	48325546	48325610	48327520	48327561	58	8	54	0	242	150	0.000379873	0.00199718	0.818	1	-0.182
32414	ENSG00000142227	EMP3	19	+	no	48327520	48327623	48325346	48325610	48329351	48329439	39	8	39	0	252	150	0.000189743	0.00114604	0.744	1	-0.256
32494	ENSG00000179943	FIZ1	19	-	no	55595619	55595734	55593432	55593646	55597571	55597842	0	1	1	0	264	150	7.07306e-05	0.000493471	0	1	-1
32519	ENSG00000082805	ERC1	12	+	no	1112214	1112298	1110191	1110347	1115865	1116033	3	0	6	6	233	150	0.000680057	0.00325645	1	0.392	0.608
32520	ENSG00000082805	ERC1	12	+	no	1112214	1112307	1110191	1110347	1115865	1116033	1	0	0	6	242	150	2.77466e-05	0.000281822	1	0	1
32530	ENSG00000179950	PUF60	8	-	no	143824312	143824396	143821817	143821913	143829279	143829315	16	0	14	4	233	150	0.00188136	0.00718061	1	0.693	0.307
32531	ENSG00000179950	PUF60	8	-	no	143824312	143824399	143821817	143821913	143829279	143829315	19	0	17	4	236	150	0.00256057	0.00917283	1	0.73	0.27
32555	ENSG00000164024	METAP1	4	+	no	99005768	99005866	98995720	98995867	99028866	99028918	2	0	0	5	247	150	6.13935e-06	0.000162345	1	0	1
32570	ENSG00000171208	NETO2	16	-	no	47086225	47086339	47077702	47083801	47109482	47109711	2	0	1	4	263	150	9.97349e-05	0.000635858	1	0.125	0.875
32645	ENSG00000122359	ANXA11	10	-	no	80176106	80176155	80172806	80172869	80205342	80205537	4	0	4	4	198	150	0.000407775	0.00212043	1	0.431	0.569
32885	ENSG00000112715	VEGFA	6	+	no	43780731	43780803	43778888	43778918	43781955	43782087	0	1	5	3	221	150	0.00183392	0.00703144	0	0.531	-0.531
32888	ENSG00000112715	VEGFA	6	+	no	43781955	43782052	43778888	43778918	43784540	43784562	1	2	1	0	246	150	0.00131851	0.00543741	0.234	1	-0.766
32889	ENSG00000112715	VEGFA	6	+	no	43781955	43782087	43778888	43778918	43784540	43784562	1	2	27	0	281	150	0.000257338	0.00147152	0.211	1	-0.789
32945	ENSG00000197933	ZNF823	19	-	no	11724193	11724254	11721264	11723342	11738816	11738945	2	0	0	1	210	150	4.2575e-05	0.00034352	1	0	1
33102	ENSG00000139734	DIAPH3	13	-	no	60112009	60112186	60093627	60093732	60163586	60163766	1	0	1	5	300	150	0.000141802	0.000882086	1	0.091	0.909
33160	ENSG00000137714	FDX1	11	+	yes	110435833	110435958	110429947	110430305	110456917	110457047	0	4	5	1	274	150	7.75538e-05	0.000506076	0	0.732	-0.732
33252	ENSG00000130508	PXDN	2	-	no	1687631	1687703	1684079	1684151	1691927	1691999	1	0	2	4	221	150	0.000495085	0.00249643	1	0.253	0.747
33547	ENSG00000174501	ANKRD36C	2	-	no	95938828	95938901	95935615	95935644	95938986	95939015	2	0	0	1	222	150	4.31338e-05	0.00034352	1	0	1
33548	ENSG00000174501	ANKRD36C	2	-	yes	95956785	95956816	95953938	95954005	95958590	95958663	1	0	0	1	180	150	7.58779e-05	0.000497337	1	0	1
33553	ENSG00000130396	AFDN	6	+	no	167913402	167913423	167911283	167911489	167914167	167914313	0	1	4	0	170	150	1.11392e-05	0.000213216	0	1	-1
33639	ENSG00000187741	FANCA	16	-	no	89778340	89778462	89775741	89775815	89778800	89778850	0	4	4	4	271	150	0.00272803	0.00965991	0	0.356	-0.356
33747	ENSG00000214944	ARHGEF28	5	+	no	73627117	73627289	73626195	73626322	73684840	73684884	0	10	8	0	300	150	1.79677e-09	2.98982e-06	0	1	-1
33911	ENSG00000243147	MRPL33	2	+	no	27774423	27774530	27772673	27772692	27779432	27779697	0	7	25	0	256	150	1.82816e-11	6.08412e-08	0	1	-1
33914	ENSG00000133059	DSTYK	1	-	no	205148204	205148339	205142504	205147745	205150679	205150794	1	0	0	1	284	150	6.92462e-05	0.000490322	1	0	1
33926	ENSG00000113163	CERT1	5	-	no	75399309	75399387	75389591	75389687	75400204	75400297	0	6	1	0	227	150	2.67598e-05	0.000281822	0	1	-1
33929	ENSG00000113163	CERT1	5	-	no	75411010	75411103	75400204	75403058	75416875	75417033	0	1	3	0	242	150	2.67605e-05	0.000281822	0	1	-1
33956	ENSG00000099899	TRMT2A	22	-	yes	20115671	20115780	20115265	20115447	20116037	20116100	0	2	2	0	258	150	1.5883e-05	0.000239252	0	1	-1
33965	ENSG00000186001	LRCH3	3	+	no	197858833	197858905	197854391	197854445	197865422	197865471	1	0	0	2	221	150	2.92471e-05	0.000281838	1	0	1
34009	ENSG00000137337	MDC1	6	-	no	30707565	30708357	30707383	30707454	30711411	30711504	4	0	2	2	300	150	0.00212324	0.00781654	1	0.333	0.667
34068	ENSG00000063978	RNF4	4	+	no	2494563	2494752	2490336	2490502	2497006	2497079	4	0	0	5	300	150	6.45472e-07	8.59252e-05	1	0	1
34069	ENSG00000063978	RNF4	4	+	no	2494566	2494752	2490336	2490502	2497006	2497079	2	0	0	5	300	150	6.81927e-06	0.000171928	1	0	1
34156	ENSG00000121060	TRIM25	17	-	yes	56901418	56901578	56898960	56899180	56904254	56904343	5	4	35	0	300	150	2.8824e-05	0.000281822	0.385	1	-0.615
34224	ENSG00000186111	PIP5K1C	19	-	no	3633436	3633520	3630182	3633169	3638883	3639016	5	0	2	4	233	150	6.72945e-05	0.000488105	1	0.244	0.756
34389	ENSG00000124140	SLC12A5	20	+	no	46022842	46023071	46021711	46021886	46023368	46023581	1	0	0	2	300	150	2.23097e-05	0.000267074	1	0	1
34390	ENSG00000124140	SLC12A5	20	+	no	46022929	46023071	46021838	46021886	46023368	46023589	1	0	0	2	291	150	2.29841e-05	0.00027221	1	0	1
34424	ENSG00000141644	MBD1	18	-	no	50273333	50273426	50272823	50272955	50273563	50273863	0	2	6	0	242	150	2.32547e-06	0.000122561	0	1	-1
34425	ENSG00000141644	MBD1	18	-	no	50273333	50273471	50272823	50272955	50273563	50273863	1	2	14	0	287	150	0.000267268	0.0015186	0.207	1	-0.793
34426	ENSG00000141644	MBD1	18	-	no	50274185	50274350	50273563	50273863	50274976	50275045	1	0	0	8	300	150	3.97957e-05	0.00034352	1	0	1
34427	ENSG00000141644	MBD1	18	-	no	50274185	50274353	50273563	50273863	50274976	50275045	3	0	0	8	300	150	1.18378e-06	0.00010303	1	0	1
34439	ENSG00000049192	ADAMTS6	5	-	yes	65452706	65452918	65452132	65452216	65460169	65460338	4	0	0	1	300	150	1.94715e-05	0.000247333	1	0	1
34462	ENSG00000185808	PIGP	21	-	no	37072144	37072310	37069551	37069624	37072433	37072537	0	4	1	0	300	150	2.83085e-05	0.000281822	0	1	-1
34641	ENSG00000116213	WRAP73	1	-	no	3635159	3635294	3634996	3635074	3635943	3636030	0	3	3	0	284	150	3.3359e-06	0.000148345	0	1	-1
34795	ENSG00000143774	GUK1	1	+	no	228148370	228148456	228147465	228147699	228148664	228148691	15	6	42	1	235	150	0.000963716	0.00429765	0.615	0.964	-0.349
34796	ENSG00000143774	GUK1	1	+	no	228148370	228148539	228147620	228147699	228148664	228148808	1	6	21	1	300	150	8.84324e-07	9.28237e-05	0.077	0.913	-0.836
34820	ENSG00000169288	MRPL1	4	+	no	77906945	77907210	77894138	77894250	77909265	77909312	0	2	4	0	300	150	6.29281e-06	0.000162345	0	1	-1
34962	ENSG00000115966	ATF2	2	-	no	175121443	175121540	175118250	175118369	175130137	175130205	2	0	7	9	246	150	0.00120068	0.00510706	1	0.322	0.678
35001	ENSG00000242193	CRYZL2P	1	-	no	178024403	178024486	178022439	178022668	178026154	178026255	0	1	1	0	232	150	7.29957e-05	0.000493616	0	1	-1
35067	ENSG00000117682	DHDDS	1	+	no	26460036	26460144	26457790	26457905	26468891	26469783	0	2	6	0	257	150	2.46365e-06	0.000126139	0	1	-1
35134	ENSG00000204138	PHACTR4	1	+	no	28432930	28433046	28407409	28407463	28457831	28457859	4	0	0	3	265	150	2.22209e-06	0.000120454	1	0	1
35137	ENSG00000204138	PHACTR4	1	+	no	28457831	28457855	28438150	28438430	28459084	28459258	0	1	3	0	173	150	2.12315e-05	0.000267074	0	1	-1
35233	ENSG00000114439	BBX	3	+	no	107789786	107789876	107778370	107778519	107791239	107791299	2	0	1	4	239	150	0.000113794	0.000715892	1	0.136	0.864
35470	ENSG00000166900	STX3	11	+	no	59787036	59787136	59773210	59773294	59788872	59788947	0	1	22	1	249	150	0.00027564	0.00156274	0	0.93	-0.93
35527	ENSG00000108312	UBTF	17	-	no	44212343	44212454	44211872	44212006	44212818	44212939	6	0	5	5	260	150	0.000240147	0.00138271	1	0.366	0.634
35545	ENSG00000172731	LRRC20	10	-	no	70323862	70324030	70298969	70301508	70340552	70340702	0	2	3	0	300	150	9.54382e-06	0.000196489	0	1	-1
35582	ENSG00000204604	ZNF468	19	-	no	52845178	52845296	52838535	52842151	52849086	52849213	1	0	0	2	267	150	2.49202e-05	0.000281822	1	0	1
35668	ENSG00000102897	LYRM1	16	+	no	20915555	20915714	20900234	20900535	20920121	20920214	2	2	7	0	300	150	0.00173345	0.00668472	0.333	1	-0.667
35739	ENSG00000214022	REPIN1	7	+	no	150369670	150369868	150368789	150368941	150371227	150371392	3	0	3	6	300	150	0.000153181	0.000942305	1	0.2	0.8
35742	ENSG00000214022	REPIN1	7	+	no	150370759	150370884	150368789	150368941	150371227	150371803	2	0	0	6	274	150	5.83049e-06	0.000162345	1	0	1
35857	ENSG00000160613	PCSK7	11	-	no	117207066	117207160	117206679	117206798	117207969	117208064	8	4	6	0	243	150	0.000776249	0.00362322	0.552	1	-0.448
35870	ENSG00000270231	NBPF8	1	+	no	120425746	120425845	120419849	120420118	120427705	120427847	0	1	5	0	248	150	1.0508e-05	0.000203318	0	1	-1
35923	ENSG00000187961	KLHL17	1	+	yes	961292	961552	960583	960800	961628	961750	0	1	1	0	300	150	6.8046e-05	0.000488105	0	1	-1
35924	ENSG00000187961	KLHL17	1	+	yes	963336	963504	963031	963253	963919	964008	0	1	3	0	300	150	2.93864e-05	0.000281838	0	1	-1
35933	ENSG00000153113	CAST	5	+	no	96740744	96740783	96740037	96740118	96741265	96741317	8	12	0	38	188	150	4.20512e-06	0.000162345	0.347	0	0.347
36122	ENSG00000170791	CHCHD7	8	+	no	56212761	56212889	56211797	56211837	56214597	56214667	1	0	1	10	277	150	0.000304228	0.00168622	1	0.051	0.949
36123	ENSG00000170791	CHCHD7	8	+	no	56212761	56212909	56211755	56211837	56214597	56214667	1	0	2	10	297	150	0.000780154	0.00363635	1	0.092	0.908
36145	ENSG00000156860	FBRS	16	+	yes	30661303	30661333	30661179	30661215	30662419	30662468	1	3	1	0	179	150	0.000370403	0.00196603	0.218	1	-0.782
36168	ENSG00000164961	WASHC5	8	-	no	125083712	125083776	125083112	125083258	125091614	125091819	2	0	1	2	213	150	0.00161424	0.00637636	1	0.26	0.74
36179	ENSG00000117543	DPH5	1	-	no	101025308	101025466	101021640	101021765	101025639	101025761	9	0	0	1	300	150	1.42925e-05	0.000239252	1	0	1
36209	ENSG00000099785	MARCHF2	19	+	no	8418536	8418807	8413289	8413420	8421788	8421951	6	4	3	0	300	150	0.000886858	0.00402107	0.429	1	-0.571
36210	ENSG00000099785	MARCHF2	19	+	no	8418741	8418807	8413294	8413420	8421788	8422016	0	4	3	0	215	150	1.67202e-06	0.000109108	0	1	-1
36277	ENSG00000122566	HNRNPA2B1	7	-	no	26197830	26197866	26197621	26197732	26200571	26200746	0	39	32	105	185	150	5.45646e-06	0.000162345	0	0.198	-0.198
36371	ENSG00000123159	GIPC1	19	-	no	14492856	14492912	14491655	14491743	14496036	14496052	5	3	7	0	205	150	0.00242435	0.00877938	0.549	1	-0.451
36383	ENSG00000100320	RBFOX2	22	-	no	35752612	35752655	35746472	35746561	35756104	35756144	5	1	0	12	192	150	4.82144e-06	0.000162345	0.796	0	0.796
36399	ENSG00000029153	ARNTL2	12	+	yes	27387227	27387320	27385480	27385560	27389178	27389296	4	0	3	4	242	150	0.000218218	0.00127185	1	0.317	0.683
36533	ENSG00000285417	NA	1	+	yes	206061344	206061397	206060400	206060449	206061661	206061820	14	0	2	2	202	150	0.00205892	0.00764398	1	0.426	0.574
36662	ENSG00000116791	CRYZ	1	-	no	74730381	74730420	74724710	74724834	74732955	74733061	1	2	2	0	188	150	0.00209731	0.0077554	0.285	1	-0.715
36735	ENSG00000154640	BTG3	21	-	no	17604144	17604276	17598616	17598824	17604859	17604997	6	0	0	1	281	150	8.03594e-06	0.000183839	1	0	1
36766	ENSG00000163395	IGFN1	1	+	yes	201222738	201222827	201218529	201218658	201225823	201226123	2	0	3	5	238	150	0.00037927	0.00199717	1	0.274	0.726
36774	ENSG00000225791	TRAM2-AS1	6	+	no	52578501	52578594	52577306	52578393	52579374	52579609	0	4	2	0	242	150	9.00063e-06	0.000195778	0	1	-1
36798	ENSG00000006432	MAP3K9	14	-	no	70733756	70733798	70732538	70733342	70734385	70734498	0	2	1	0	191	150	3.25304e-05	0.000296606	0	1	-1
36989	ENSG00000114956	DGUOK	2	+	no	73938909	73939022	73926825	73927052	73946718	73946906	0	4	8	6	262	150	0.000630155	0.00305263	0	0.433	-0.433
37017	ENSG00000165240	ATP7A	X	+	no	78020944	78021079	78020243	78020398	78031399	78031582	0	4	1	0	284	150	2.80238e-05	0.000281822	0	1	-1
37205	ENSG00000173020	GRK2	11	+	no	67283706	67283773	67283127	67283228	67283853	67283949	0	2	14	0	216	150	1.49184e-06	0.000106792	0	1	-1
37272	ENSG00000198589	LRBA	4	-	yes	150735257	150735366	150683550	150683717	150761782	150761847	0	1	1	0	258	150	7.11687e-05	0.000493616	0	1	-1
37293	ENSG00000168488	ATXN2L	16	+	yes	28825365	28825402	28824137	28824542	28825623	28825680	3	3	9	0	186	150	0.000950894	0.00424775	0.446	1	-0.554
37322	ENSG00000170471	RALGAPB	20	+	yes	38565355	38565478	38562531	38562697	38567095	38567232	4	0	0	2	272	150	6.24549e-06	0.000162345	1	0	1
37329	ENSG00000100105	PATZ1	22	-	no	31328786	31328924	31325803	31327309	31335691	31335863	8	0	0	1	287	150	1.51895e-05	0.000239252	1	0	1
37397	ENSG00000105323	HNRNPUL1	19	+	no	41305645	41305867	41303971	41304261	41306448	41307038	5	4	24	0	300	150	5.44887e-05	0.000414015	0.385	1	-0.615
37398	ENSG00000105323	HNRNPUL1	19	+	no	41305675	41305867	41303971	41304261	41306448	41306925	16	4	29	0	300	150	0.000994558	0.00438776	0.667	1	-0.333
37399	ENSG00000105323	HNRNPUL1	19	+	no	41305831	41305867	41303971	41304261	41306448	41307029	1	4	3	0	185	150	5.9233e-05	0.00044599	0.169	1	-0.831
37452	ENSG00000129255	MPDU1	17	+	no	7586898	7587017	7586655	7586777	7587160	7587271	2	2	14	0	268	150	0.00131801	0.00543741	0.359	1	-0.641
37467	ENSG00000213753	CENPBD2P	19	+	yes	58581244	58583172	58575437	58575588	58598966	58605223	0	2	2	0	300	150	1.45517e-05	0.000239252	0	1	-1
37518	ENSG00000187531	SIRT7	17	-	yes	81914603	81914702	81914192	81914530	81915439	81915512	0	2	11	0	248	150	1.84465e-06	0.000114616	0	1	-1
37523	ENSG00000101966	XIAP	X	+	no	123860166	123860293	123859826	123859905	123885630	123886539	1	4	2	0	276	150	9.35666e-05	0.000601138	0.12	1	-0.88
37597	ENSG00000177479	ARIH2	3	+	no	48922747	48922811	48918820	48918998	48924717	48924839	0	2	5	0	213	150	3.4051e-06	0.000148345	0	1	-1
37752	ENSG00000127616	SMARCA4	19	+	no	11033766	11033865	11033081	11033517	11034122	11034146	0	10	21	20	248	150	2.84355e-05	0.000281822	0	0.388	-0.388
37753	ENSG00000127616	SMARCA4	19	+	no	11033771	11033865	11033289	11033517	11034122	11034200	0	10	9	20	243	150	0.00120313	0.00510716	0	0.217	-0.217
37781	ENSG00000204580	DDR1	6	+	no	30885624	30885680	30884352	30884710	30888687	30888814	1	0	0	4	205	150	2.64302e-05	0.000281822	1	0	1
37783	ENSG00000204580	DDR1	6	+	no	30895403	30895514	30894505	30894671	30896620	30896865	9	0	0	2	260	150	1.48532e-06	0.000106792	1	0	1
37871	ENSG00000163961	RNF168	3	-	yes	196475230	196475312	196468782	196472772	196483769	196483891	0	2	4	0	231	150	5.9972e-06	0.000162345	0	1	-1
37929	ENSG00000115762	PLEKHB2	2	+	yes	131120933	131120978	131104846	131105398	131125752	131125905	9	0	0	1	194	150	1.86115e-05	0.00024579	1	0	1
37938	ENSG00000156831	NSMCE2	8	+	no	125102013	125102146	125091843	125091958	125102316	125102487	0	1	3	0	282	150	2.87252e-05	0.000281822	0	1	-1
37939	ENSG00000156831	NSMCE2	8	+	no	125102050	125102146	125091843	125091958	125102316	125102464	0	1	4	0	245	150	1.66405e-05	0.000240403	0	1	-1
38058	ENSG00000108515	ENO3	17	+	yes	4953050	4953109	4952794	4952890	4953271	4953341	2	0	2	4	208	150	0.000369037	0.00196191	1	0.265	0.735
38080	ENSG00000111144	LTA4H	12	-	no	96003837	96003920	96002959	96003064	96006313	96006409	3	0	7	6	232	150	0.000904078	0.00407141	1	0.43	0.57
38105	ENSG00000062598	ELMO2	20	-	no	46398696	46398771	46394404	46394532	46406547	46406559	0	1	3	0	224	150	2.5611e-05	0.000281822	0	1	-1
38115	ENSG00000138303	ASCC1	10	-	no	72198448	72198665	72196810	72196989	72203426	72203524	2	0	0	4	300	150	8.06504e-06	0.000183839	1	0	1
38147	ENSG00000072110	ACTN1	14	-	yes	68912155	68912242	68909317	68910042	68925557	68925672	0	11	18	13	236	150	6.16455e-06	0.000162345	0	0.468	-0.468
38191	ENSG00000140497	SCAMP2	15	-	no	74853367	74853496	74852068	74852186	74854020	74854119	4	9	0	34	278	150	0.0017252	0.00666849	0.193	0	0.193
38331	ENSG00000112531	QKI	6	+	yes	163534981	163535125	163478779	163478896	163561981	163562069	2	4	21	0	293	150	6.0189e-06	0.000162345	0.204	1	-0.796
38445	ENSG00000123179	EBPL	13	-	no	49663056	49663195	49660673	49661208	49669776	49669846	1	2	9	0	288	150	0.000425976	0.00219111	0.207	1	-0.793
38480	ENSG00000170004	CHD3	17	+	no	7907600	7907702	7907352	7907488	7907893	7908019	5	0	4	3	251	150	0.00117814	0.00503319	1	0.443	0.557
38554	ENSG00000203667	COX20	1	+	no	244841943	244842058	244835657	244835756	244842194	244842258	4	0	1	3	264	150	9.15917e-05	0.000590731	1	0.159	0.841
38607	ENSG00000116473	RAP1A	1	+	no	111627469	111627563	111619776	111619934	111691333	111691417	0	3	1	0	243	150	3.0721e-05	0.000285599	0	1	-1
38626	ENSG00000160691	SHC1	1	-	no	154973292	154973508	154970031	154970199	154974247	154974395	1	2	3	0	300	150	0.00069689	0.00331189	0.2	1	-0.8
38667	ENSG00000108848	LUC7L3	17	+	no	50749218	50749344	50746541	50746702	50750500	50750550	4	1	0	19	275	150	2.37085e-05	0.000278805	0.686	0	0.686
38695	ENSG00000161791	FMNL3	12	-	no	49658441	49658594	49657081	49657190	49661965	49662049	0	2	9	1	300	150	8.63393e-05	0.000559022	0	0.818	-0.818
38830	ENSG00000120662	MTRF1	13	-	no	41257672	41257796	41254528	41254620	41260492	41260915	0	2	1	0	273	150	2.44167e-05	0.000281172	0	1	-1
38831	ENSG00000120662	MTRF1	13	-	no	41257672	41257797	41254528	41254620	41260492	41260915	0	2	1	0	274	150	2.43341e-05	0.000281172	0	1	-1
38848	ENSG00000291223	FAM86DP	3	-	no	75427774	75427908	75426449	75426599	75430831	75430914	0	2	2	0	283	150	1.50885e-05	0.000239252	0	1	-1
38932	ENSG00000066933	MYO9A	15	-	no	72019038	72019095	72010349	72010447	72020917	72021017	0	1	2	0	206	150	4.23615e-05	0.00034352	0	1	-1
39002	ENSG00000035928	RFC1	4	-	no	39355876	39355997	39351347	39351476	39366238	39366362	2	0	0	2	270	150	1.55021e-05	0.000239252	1	0	1
39030	ENSG00000089157	RPLP0	12	-	no	120198553	120198631	120197321	120197462	120198853	120199000	48	0	149	12	227	150	0.00235119	0.0085423	1	0.891	0.109
39032	ENSG00000089157	RPLP0	12	-	no	120198553	120198770	120197321	120197462	120198853	120199000	117	0	275	12	300	150	0.00193097	0.0072996	1	0.92	0.08
39082	ENSG00000116198	CEP104	1	-	no	3841081	3841169	3839607	3839776	3844906	3844983	1	0	0	2	237	150	2.76456e-05	0.000281822	1	0	1
39390	ENSG00000078177	N4BP2	4	+	yes	40073454	40073551	40056849	40057030	40097226	40097569	2	0	0	1	246	150	4.39322e-05	0.00034352	1	0	1
39406	ENSG00000132635	PCED1A	20	-	no	2836038	2836314	2835313	2835709	2838231	2838478	0	1	6	0	300	150	8.6835e-06	0.000190123	0	1	-1
39473	ENSG00000115828	QPCT	2	+	no	37352788	37352935	37344629	37344851	37359579	37359858	0	2	3	0	296	150	9.58299e-06	0.000196489	0	1	-1
39509	ENSG00000105676	ARMC6	19	+	no	19034130	19034238	19033602	19033930	19042710	19042877	1	0	2	5	257	150	0.000328097	0.00178708	1	0.189	0.811
39542	ENSG00000138078	PREPL	2	-	no	44359496	44359750	44346267	44346390	44361379	44361806	2	0	0	1	300	150	4.45916e-05	0.00034352	1	0	1
39544	ENSG00000138078	PREPL	2	-	no	44359496	44360038	44346267	44346390	44361379	44361494	2	0	0	1	300	150	4.45916e-05	0.00034352	1	0	1
39579	ENSG00000137497	NUMA1	11	-	no	72050661	72050833	72035901	72035975	72069841	72069911	1	0	0	5	300	150	2.9046e-05	0.000281822	1	0	1
39673	ENSG00000120798	NR2C1	12	-	no	95040475	95040597	95031348	95031488	95049067	95049233	4	1	0	2	271	150	0.000462972	0.00235953	0.689	0	0.689
39854	ENSG00000124143	ARHGAP40	20	+	yes	38641725	38641808	38639226	38639386	38643703	38643910	1	2	4	0	232	150	0.00108374	0.00472078	0.244	1	-0.756
39878	ENSG00000112234	FBXL4	6	-	yes	98917373	98917719	98905425	98905670	98926476	98927060	0	1	7	0	300	150	1.53439e-05	0.000239252	0	1	-1
39900	ENSG00000161999	JMJD8	16	-	no	682952	683087	681669	682874	683166	683234	8	0	1	2	284	150	0.000481678	0.00243621	1	0.209	0.791
39901	ENSG00000161999	JMJD8	16	-	no	682957	683087	681698	682874	683166	683234	1	0	0	2	279	150	2.39264e-05	0.000280377	1	0	1
39937	ENSG00000173715	C11orf80	11	+	no	66762078	66762450	66759042	66759096	66788159	66788269	1	0	0	1	300	150	6.8046e-05	0.000488105	1	0	1
40048	ENSG00000253161	LINC01605	8	-	yes	37431131	37431176	37421340	37421569	37473077	37473210	3	0	0	4	194	150	1.84846e-06	0.000114616	1	0	1
40067	ENSG00000108639	SYNGR2	17	+	no	78171509	78171649	78170816	78171054	78171738	78171942	32	0	65	18	289	150	2.4204e-05	0.000281172	1	0.652	0.348
40151	ENSG00000168404	MLKL	16	-	yes	74678898	74678980	74675612	74675764	74682650	74682786	4	0	5	4	231	150	0.000535967	0.00266224	1	0.448	0.552
40156	ENSG00000101019	UQCC1	20	-	no	35374183	35374256	35366556	35366614	35381917	35382025	0	2	1	0	222	150	2.91439e-05	0.000281838	0	1	-1
40261	ENSG00000149932	TMEM219	16	+	no	29972041	29972140	29971407	29971578	29972949	29973048	0	2	1	0	248	150	2.66051e-05	0.000281822	0	1	-1
40315	ENSG00000137802	MAPKBP1	15	+	no	41815258	41815405	41814549	41814739	41815623	41815799	1	0	0	1	296	150	6.83464e-05	0.000488105	1	0	1
40329	ENSG00000107959	PITRM1	10	-	no	3170103	3170206	3166935	3167042	3172716	3172779	9	0	9	4	252	150	0.00079135	0.003659	1	0.573	0.427
40502	ENSG00000168003	SLC3A2	11	+	no	62870744	62870837	62856101	62856381	62871576	62871669	6	3	0	1	242	150	0.00171207	0.00664075	0.554	0	0.554
40505	ENSG00000168003	SLC3A2	11	+	no	62876783	62876879	62871576	62871669	62881018	62881447	7	3	0	4	245	150	0.00019103	0.00115172	0.588	0	0.588
40595	ENSG00000162627	SNX7	1	+	no	98662696	98662816	98661809	98661911	98684884	98685067	0	2	3	0	269	150	9.81143e-06	0.000196489	0	1	-1
40597	ENSG00000162627	SNX7	1	+	yes	98701816	98701903	98698705	98698905	98738236	98738389	0	1	10	0	236	150	1.62661e-05	0.000240196	0	1	-1
40692	ENSG00000159885	ZNF222	19	+	no	44027397	44027490	44027022	44027149	44031816	44033110	0	2	2	0	242	150	1.63835e-05	0.000240196	0	1	-1
40709	ENSG00000182628	SKA2	17	-	no	59124306	59124428	59119318	59119495	59131280	59131367	4	8	0	22	271	150	0.00217369	0.00798458	0.217	0	0.217
40733	ENSG00000151725	CENPU	4	-	yes	184717135	184717196	184716396	184716633	184724956	184725062	0	2	7	0	210	150	1.9871e-06	0.000116253	0	1	-1
40761	ENSG00000254166	CASC19	8	-	no	127191665	127191847	127188044	127188115	127197474	127197564	0	1	1	0	300	150	6.8046e-05	0.000488105	0	1	-1
40839	ENSG00000072803	FBXW11	5	-	no	171914342	171914405	171910571	171910797	171996889	171997051	2	0	0	1	212	150	4.26765e-05	0.00034352	1	0	1
40899	ENSG00000160050	CCDC28B	1	+	no	32204185	32204379	32201912	32204045	32204597	32204620	0	2	1	0	300	150	2.23097e-05	0.000267074	0	1	-1
40900	ENSG00000160050	CCDC28B	1	+	no	32204232	32204379	32203878	32204045	32204597	32204620	0	2	1	0	296	150	2.26061e-05	0.000269652	0	1	-1
40974	ENSG00000169418	NPR1	1	+	yes	153688052	153688221	153687633	153687789	153688952	153689099	4	0	4	4	300	150	0.000343643	0.00186	1	0.333	0.667
41085	ENSG00000116095	PLEKHA3	2	+	no	178488967	178489014	178485640	178485757	178490658	178490814	0	1	1	0	196	150	7.51604e-05	0.000496297	0	1	-1
41186	ENSG00000154889	MPPE1	18	-	no	11886712	11886778	11886498	11886621	11886916	11887025	11	0	0	4	215	150	4.12751e-08	1.71705e-05	1	0	1
41187	ENSG00000154889	MPPE1	18	-	no	11886712	11886781	11886114	11886621	11886916	11887025	3	0	0	4	218	150	1.64743e-06	0.000109108	1	0	1
41274	ENSG00000135541	AHI1	6	-	no	135495538	135495709	135492227	135492291	135497187	135497249	0	1	2	0	300	150	4.45916e-05	0.00034352	0	1	-1
41329	ENSG00000145016	RUBCN	3	-	no	197696953	197697049	197695865	197695981	197700612	197701146	1	0	1	4	245	150	0.000185178	0.00112049	1	0.133	0.867
41438	ENSG00000135679	MDM2	12	+	no	68815627	68815720	68813553	68813628	68816811	68816945	1	8	8	2	242	150	0.000340738	0.0018529	0.072	0.713	-0.641
41777	ENSG00000289750	NA	3	-	yes	15098118	15098274	15096534	15096710	15099034	15099145	1	0	0	1	300	150	6.8046e-05	0.000488105	1	0	1
41980	ENSG00000122068	FYTTD1	3	+	no	197763465	197763638	197756425	197756557	197768438	197768587	0	2	3	0	300	150	9.54382e-06	0.000196489	0	1	-1
42041	ENSG00000148700	ADD3	10	+	no	110132304	110132400	110130362	110130486	110133325	110135565	6	0	6	8	245	150	0.000106966	0.000677232	1	0.315	0.685
42061	ENSG00000168175	MAPK1IP1L	14	+	no	55061679	55061701	55051646	55051803	55062617	55063325	5	3	30	0	171	150	0.000869624	0.00394831	0.594	1	-0.406
42066	ENSG00000143924	EML4	2	+	no	42264918	42264951	42264705	42264731	42280849	42280973	0	4	1	0	182	150	2.5924e-05	0.000281822	0	1	-1
42075	ENSG00000068305	MEF2A	15	+	no	99703361	99703385	99690240	99690428	99706728	99706855	4	1	0	1	173	150	0.00031982	0.00175059	0.776	0	0.776
42149	ENSG00000165914	TTC7B	14	-	no	90603252	90603303	90593485	90593626	90610741	90610839	1	0	0	2	200	150	3.15079e-05	0.000288933	1	0	1
42183	ENSG00000031698	SARS1	1	+	no	109236804	109236870	109236390	109236548	109237243	109237373	0	8	4	1	215	150	7.05341e-05	0.000493471	0	0.736	-0.736
42203	ENSG00000138757	G3BP2	4	-	no	75653982	75654081	75648638	75648741	75655065	75655246	7	7	0	13	248	150	8.83533e-05	0.000570951	0.377	0	0.377
42300	ENSG00000197535	MYO5A	15	-	no	52337809	52337884	52336462	52336556	52340195	52340394	0	2	1	0	224	150	2.89388e-05	0.000281822	0	1	-1
42336	ENSG00000284634	NA	12	+	no	9656567	9656649	9655872	9655979	9656920	9657302	2	0	0	2	231	150	1.67178e-05	0.000240403	1	0	1
42461	ENSG00000120549	KIAA1217	10	+	no	24542882	24544481	24542692	24542770	24544980	24545103	2	0	2	2	300	150	0.00243372	0.00878461	1	0.333	0.667
42496	ENSG00000171302	CANT1	17	-	no	78997839	78997963	78996991	78997644	79009663	79009764	6	3	21	0	273	150	0.000973646	0.00432039	0.524	1	-0.476
42563	ENSG00000133858	ZFC3H1	12	-	yes	71644876	71645075	71644094	71644318	71647748	71647813	10	0	4	4	300	150	7.50809e-05	0.000496297	1	0.333	0.667
42573	ENSG00000103335	PIEZO1	16	-	no	88725008	88725080	88723870	88723971	88725415	88725519	8	0	14	5	221	150	0.00155031	0.00617158	1	0.655	0.345
42753	ENSG00000026508	CD44	11	+	no	35198120	35198246	35189834	35190065	35208104	35208206	9	4	0	7	275	150	3.41851e-05	0.000305828	0.551	0	0.551
42863	ENSG00000090376	IRAK3	12	+	no	66203710	66203893	66189213	66189432	66209455	66209520	0	2	3	0	300	150	9.54382e-06	0.000196489	0	1	-1
42938	ENSG00000139116	KIF21A	12	-	no	39315931	39315970	39311416	39311553	39318072	39318201	0	2	1	0	188	150	3.28779e-05	0.000298	0	1	-1
42947	ENSG00000139116	KIF21A	12	-	yes	39363097	39363213	39358177	39358373	39366349	39366517	0	1	4	0	265	150	1.77798e-05	0.000240403	0	1	-1
42976	ENSG00000148337	CIZ1	9	-	no	128169622	128169700	128169405	128169519	128170019	128170107	4	5	0	10	227	150	0.00153938	0.00614274	0.346	0	0.346
43002	ENSG00000154380	ENAH	1	-	yes	225517195	225517990	225514595	225514900	225519197	225519565	8	0	2	2	300	150	0.00162092	0.00637636	1	0.333	0.667
43343	ENSG00000008130	NADK	1	-	no	1756738	1756882	1756502	1756608	1757180	1757228	0	10	6	3	293	150	5.43066e-05	0.000413576	0	0.506	-0.506
43344	ENSG00000008130	NADK	1	-	no	1756778	1756882	1756502	1756608	1757180	1757268	0	10	6	3	253	150	3.79127e-05	0.000333792	0	0.542	-0.542
43392	ENSG00000069998	HDHD5	22	-	yes	17141058	17141233	17138549	17138738	17143097	17143131	0	1	7	0	300	150	1.53439e-05	0.000239252	0	1	-1
43457	ENSG00000144802	NFKBIZ	3	+	no	101848891	101849917	101829612	101829688	101852084	101852126	8	9	4	0	300	150	0.000425269	0.00219086	0.308	1	-0.692
43492	ENSG00000105221	AKT2	19	-	no	40282216	40282304	40265221	40265351	40284863	40284951	0	1	1	0	237	150	7.2656e-05	0.000493616	0	1	-1
43586	ENSG00000223482	NUTM2A-AS1	10	-	no	87307956	87308060	87287958	87288495	87326629	87326672	0	1	3	1	253	150	0.00203841	0.00759737	0	0.64	-0.64
43591	ENSG00000223482	NUTM2A-AS1	10	-	no	87330891	87330965	87326629	87326672	87336785	87336889	1	0	0	3	223	150	1.16811e-05	0.000220879	1	0	1
43592	ENSG00000223482	NUTM2A-AS1	10	-	no	87330891	87331096	87326198	87326672	87336785	87336889	1	0	0	3	300	150	3.06427e-05	0.000285599	1	0	1
43619	ENSG00000131626	PPFIA1	11	+	no	70349922	70350039	70348188	70348420	70354300	70354452	2	0	2	6	266	150	0.000164086	0.00100198	1	0.158	0.842
43627	ENSG00000164124	TMEM144	4	+	no	158212060	158212220	158211452	158211574	158212607	158212698	2	0	0	2	300	150	1.45517e-05	0.000239252	1	0	1
43692	ENSG00000139531	SUOX	12	+	no	55999332	55999458	55997614	55997723	56002211	56002271	5	0	0	1	275	150	1.18489e-05	0.000221534	1	0	1
43693	ENSG00000139531	SUOX	12	+	no	55999332	55999590	55997614	55997723	56002211	56002271	5	0	0	1	300	150	1.297e-05	0.000235869	1	0	1
43726	ENSG00000155508	CNOT8	5	+	no	154863206	154863395	154858626	154858768	154865191	154865240	6	4	7	0	300	150	0.000292264	0.0016404	0.429	1	-0.571
43783	ENSG00000102908	NFAT5	16	+	no	69644796	69644856	69626402	69626528	69646516	69646578	1	0	0	2	209	150	3.05171e-05	0.000285599	1	0	1
43827	ENSG00000145216	FIP1L1	4	+	yes	53391429	53391498	53391008	53391139	53399729	53399839	2	0	0	3	218	150	6.92862e-06	0.000172078	1	0	1
43903	ENSG00000168259	DNAJC7	17	-	no	42003358	42003557	42000481	42000570	42018437	42018518	0	4	2	0	300	150	8.06504e-06	0.000183839	0	1	-1
43976	ENSG00000165046	LETM2	8	+	no	38406945	38407038	38404339	38404506	38407361	38407463	11	6	0	3	242	150	0.000502048	0.00252008	0.532	0	0.532
44160	ENSG00000109805	NCAPG	4	+	yes	17840606	17840693	17840070	17840209	17842309	17842379	5	3	10	0	236	150	0.0015349	0.00613222	0.514	1	-0.486
44168	ENSG00000115904	SOS1	2	-	no	39010583	39010703	39007030	39007193	39012125	39012211	6	0	0	2	269	150	2.56329e-06	0.000127578	1	0	1
44231	ENSG00000152465	NMT2	10	-	yes	15130141	15130312	15128349	15128458	15132816	15132933	0	1	10	4	300	150	0.00195773	0.00737026	0	0.556	-0.556
44258	ENSG00000170242	USP47	11	+	no	11880176	11880380	11841971	11842224	11884466	11884499	1	4	5	0	300	150	1.6792e-05	0.000240403	0.111	1	-0.889
44285	ENSG00000184056	VPS33B	15	-	no	91016962	91017024	91014383	91014433	91022153	91022596	0	2	2	0	211	150	1.72882e-05	0.000240403	0	1	-1
44353	ENSG00000148153	INIP	9	-	no	112689526	112689617	112683925	112687633	112694130	112694233	2	0	1	2	240	150	0.00125069	0.005229	1	0.238	0.762
44442	ENSG00000134852	CLOCK	4	-	no	55486392	55486549	55482738	55482828	55489373	55489465	2	0	1	2	300	150	0.000767561	0.0035877	1	0.2	0.8
44473	ENSG00000113924	HGD	3	-	no	120677903	120677991	120675791	120675863	120682096	120682131	0	11	4	5	237	150	0.0015152	0.00606081	0	0.336	-0.336
44507	ENSG00000100749	VRK1	14	+	no	96877501	96877573	96876029	96876120	96881176	96881391	0	1	2	0	221	150	4.30917e-05	0.00034352	0	1	-1
44628	ENSG00000269556	TMEM185A	X	-	no	149611286	149611463	149608626	149608834	149631542	149631698	0	3	8	2	300	150	0.000137638	0.000859397	0	0.667	-0.667
44641	ENSG00000165813	CCDC186	10	-	no	114173140	114173265	114161607	114163329	114174014	114174202	0	8	3	1	274	150	0.000589357	0.00288863	0	0.622	-0.622
44754	ENSG00000144357	UBR3	2	+	yes	169877493	169877637	169875790	169875949	169878524	169878574	1	0	0	2	293	150	2.28319e-05	0.000271373	1	0	1
44816	ENSG00000100823	APEX1	14	+	no	20455577	20455773	20455226	20455394	20455913	20456101	0	1	4	2	300	150	0.00185688	0.00710311	0	0.5	-0.5
44845	ENSG00000110756	HPS5	11	-	no	18317750	18317907	18311516	18312024	18321945	18322088	2	0	0	2	300	150	1.45517e-05	0.000239252	1	0	1
44855	ENSG00000109861	CTSC	11	-	no	88328111	88328196	88320810	88326443	88334936	88335082	1	2	9	0	234	150	0.000627567	0.00304897	0.243	1	-0.757
44863	ENSG00000140157	NIPA2	15	+	no	22839654	22839790	22838644	22838921	22851638	22851661	2	0	6	4	285	150	0.00130926	0.00541941	1	0.441	0.559
44881	ENSG00000158062	UBXN11	1	-	no	26300925	26301024	26297961	26298062	26301693	26301722	1	0	0	1	248	150	7.18874e-05	0.000493616	1	0	1
45066	ENSG00000214530	STARD10	11	-	no	72757766	72757884	72755700	72755753	72758529	72758633	1	3	5	0	267	150	7.86255e-05	0.000512066	0.158	1	-0.842
45100	ENSG00000005810	MYCBP2	13	-	no	77118339	77118495	77097369	77099013	77121372	77121495	6	4	2	0	300	150	0.00121125	0.00512854	0.429	1	-0.571
45101	ENSG00000005810	MYCBP2	13	-	no	77118339	77118519	77097369	77099013	77121372	77121495	4	4	1	0	300	150	0.000791391	0.003659	0.333	1	-0.667
45278	ENSG00000160194	NDUFV3	21	+	no	42903181	42904276	42896926	42897047	42908863	42909105	4	2	0	3	300	150	0.00129836	0.00538098	0.5	0	0.5
45317	ENSG00000138346	DNA2	10	-	no	68470488	68470612	68469980	68470163	68471790	68471886	1	0	0	2	273	150	2.44167e-05	0.000281172	1	0	1
45516	ENSG00000128512	DOCK4	7	-	yes	111755514	111755601	111747266	111747443	111758623	111758790	3	4	11	0	236	150	6.72102e-05	0.000488105	0.323	1	-0.677
45645	ENSG00000131238	PPT1	1	-	no	40076729	40076913	40072718	40074183	40078559	40078658	3	0	14	4	300	150	0.00243997	0.00879764	1	0.636	0.364
45675	ENSG00000134802	SLC43A3	11	-	no	57426587	57426652	57425988	57426352	57427061	57427100	6	0	7	4	214	150	0.000794286	0.00366627	1	0.551	0.449
45678	ENSG00000133247	KMT5C	19	+	no	55342214	55342380	55341615	55342046	55342741	55342851	0	2	2	0	300	150	1.45517e-05	0.000239252	0	1	-1
45757	ENSG00000010244	ZNF207	17	+	yes	32360891	32360967	32360597	32360765	32361467	32361515	16	4	36	0	225	150	0.00133315	0.00548422	0.727	1	-0.273
45759	ENSG00000010244	ZNF207	17	+	no	32366664	32366757	32365329	32365487	32367771	32368014	5	10	27	8	242	150	0.00231199	0.00841828	0.237	0.677	-0.44
45795	ENSG00000162819	BROX	1	+	no	222722418	222722514	222719262	222719359	222724091	222724164	1	2	9	0	245	150	0.000576882	0.00284424	0.234	1	-0.766
45796	ENSG00000162819	BROX	1	+	no	222731356	222731516	222730026	222730177	222732627	222735187	7	4	9	0	300	150	0.000291785	0.0016404	0.467	1	-0.533
45923	ENSG00000109184	DCUN1D4	4	+	no	51911069	51911174	51899269	51899378	51913289	51913392	1	6	2	0	254	150	6.60883e-05	0.000488105	0.09	1	-0.91
45961	ENSG00000132535	DLG4	17	-	no	7191892	7192002	7191266	7191358	7192944	7193117	0	3	1	0	259	150	3.0709e-05	0.000285599	0	1	-1
46052	ENSG00000137073	UBAP2	9	-	no	34032798	34032908	34017049	34017189	34048824	34048879	0	2	2	0	259	150	1.58514e-05	0.000239252	0	1	-1
46058	ENSG00000188033	ZNF490	19	-	no	12609869	12609974	12609157	12609202	12610563	12610803	2	0	0	1	254	150	4.41177e-05	0.00034352	1	0	1
46151	ENSG00000186815	TPCN1	12	+	no	113225243	113225336	113221459	113221626	113226727	113226964	4	0	4	9	242	150	0.000101857	0.000648146	1	0.216	0.784
46237	ENSG00000198015	MRPL42	12	+	no	93470485	93470590	93469191	93469355	93476953	93477017	5	5	0	2	254	150	0.00252864	0.00908781	0.371	0	0.371
46354	ENSG00000221978	CCNL2	1	-	no	1392678	1392803	1390765	1390865	1393395	1393460	2	2	7	0	274	150	0.00206029	0.00764398	0.354	1	-0.646
46355	ENSG00000221978	CCNL2	1	-	no	1392789	1392803	1390765	1390865	1393395	1393460	0	2	1	0	163	150	3.58861e-05	0.000318477	0	1	-1
46425	ENSG00000111237	VPS29	12	-	no	110499534	110499546	110496011	110496203	110502048	110502099	0	1	3	2	161	150	0.00190244	0.00722016	0	0.583	-0.583
46482	ENSG00000114650	SCAP	3	-	yes	47417303	47417826	47417121	47417207	47418133	47418249	0	2	7	1	300	150	0.000137476	0.000859397	0	0.778	-0.778
46645	ENSG00000170412	GPRC5C	17	+	no	74448822	74448915	74446848	74446998	74449334	74450580	1	0	0	4	242	150	2.72121e-05	0.000281822	1	0	1
46652	ENSG00000126214	KLC1	14	+	no	103687080	103687211	103679383	103679518	103700654	103700727	2	0	0	1	280	150	4.44949e-05	0.00034352	1	0	1
46654	ENSG00000126214	KLC1	14	+	no	103692358	103692425	103686862	103687211	103700654	103700727	1	2	5	0	216	150	0.00112226	0.00486311	0.258	1	-0.742
46669	ENSG00000175066	GK5	3	-	no	142184710	142185793	142182922	142183049	142185928	142185989	0	3	2	0	300	150	4.86307e-06	0.000162345	0	1	-1
46672	ENSG00000160767	FAM189B	1	-	yes	155251501	155251601	155251094	155251164	155251732	155251808	0	3	8	0	249	150	3.46551e-07	6.40734e-05	0	1	-1
46724	ENSG00000149761	NUDT22	11	+	no	64227567	64227666	64226634	64227132	64229246	64229344	0	1	15	2	248	150	0.000670514	0.00321749	0	0.819	-0.819
46749	ENSG00000005339	CREBBP	16	-	no	3777612	3777657	3774568	3774693	3778010	3778172	6	0	0	2	194	150	1.93707e-06	0.000116253	1	0	1
46754	ENSG00000142188	TMEM50B	21	-	no	33436882	33436992	33432484	33432802	33439213	33439297	0	3	4	0	259	150	2.24342e-06	0.000120454	0	1	-1
46861	ENSG00000114209	PDCD10	3	-	no	167725400	167725473	167720061	167720273	167734805	167734863	1	0	0	6	222	150	2.64303e-05	0.000281822	1	0	1
46885	ENSG00000119661	DNAL1	14	+	no	73658846	73658956	73654846	73654885	73661986	73662042	4	0	2	4	259	150	0.000105974	0.000673056	1	0.225	0.775
46893	ENSG00000073792	IGF2BP2	3	-	no	185672540	185672669	185658340	185658409	185675295	185675431	0	1	15	0	278	150	1.51293e-05	0.000239252	0	1	-1
46984	ENSG00000185359	HGS	17	+	no	81695163	81695223	81694814	81695067	81695785	81695930	9	6	17	0	209	150	6.67506e-05	0.000488105	0.518	1	-0.482
47092	ENSG00000072682	P4HA2	5	-	no	132227085	132227221	132218544	132218644	132227789	132227835	7	5	2	0	285	150	0.00116161	0.00498556	0.424	1	-0.576
47093	ENSG00000072682	P4HA2	5	-	no	132227085	132227258	132218544	132218644	132227789	132227819	5	5	2	0	300	150	0.000629334	0.00305263	0.333	1	-0.667
47137	ENSG00000196428	TSC22D2	3	+	no	150423048	150423120	150408297	150411308	150457075	150457127	3	2	0	8	221	150	0.00150999	0.0060545	0.504	0	0.504
47152	ENSG00000141905	NFIC	19	+	no	3453762	3453916	3452481	3452666	3456549	3456635	2	0	5	4	300	150	0.000892823	0.00404197	1	0.385	0.615
47186	ENSG00000166734	GOLM2	15	+	no	44402886	44403054	44380805	44380976	44413335	44415729	2	0	3	3	300	150	0.000549238	0.00272409	1	0.333	0.667
47274	ENSG00000165630	PRPF18	10	+	no	13591767	13591888	13586938	13587152	13597457	13597535	1	0	4	5	270	150	0.000749028	0.00352085	1	0.308	0.692
47329	ENSG00000164535	DAGLB	7	-	no	6434761	6435020	6432836	6432959	6436361	6436533	2	4	2	0	300	150	0.000210001	0.00123696	0.2	1	-0.8
47392	ENSG00000109920	FNBP4	11	-	no	47725736	47725836	47724471	47724778	47731373	47731561	1	0	0	4	249	150	2.73535e-05	0.000281822	1	0	1
47401	ENSG00000068438	FTSJ1	X	+	no	48476562	48476668	48476160	48476396	48477960	48478168	6	13	1	32	255	150	0.0019564	0.00737026	0.214	0.018	0.196
47402	ENSG00000068438	FTSJ1	X	+	no	48479037	48479116	48476020	48476396	48481150	48481203	0	1	2	0	228	150	4.33707e-05	0.00034352	0	1	-1
47667	ENSG00000172366	MCRIP2	16	+	no	646471	646608	642119	642249	647416	647544	2	0	0	1	286	150	4.45395e-05	0.00034352	1	0	1
47715	ENSG00000090661	CERS4	19	+	no	8210682	8210862	8209302	8209494	8251075	8251249	0	4	2	0	300	150	8.06504e-06	0.000183839	0	1	-1
47716	ENSG00000090661	CERS4	19	+	no	8210705	8210862	8209312	8209494	8251075	8251171	0	4	2	0	300	150	8.06504e-06	0.000183839	0	1	-1
47723	ENSG00000135778	NTPCR	1	+	no	232955556	232955719	232950610	232950744	232956346	232956443	9	0	2	4	300	150	1.77515e-05	0.000240403	1	0.2	0.8
47766	ENSG00000100075	SLC25A1	22	-	yes	19177726	19177865	19177119	19177204	19177941	19178041	5	0	18	8	288	150	0.00162475	0.00637636	1	0.54	0.46
48050	ENSG00000167863	ATP5PD	17	-	no	75040091	75040163	75039208	75039271	75042180	75042277	21	4	68	0	221	150	0.00107884	0.00470561	0.781	1	-0.219
48086	ENSG00000177697	CD151	11	+	no	834457	834591	832985	833026	836062	836153	1	0	1	2	283	150	0.000964646	0.00429765	1	0.209	0.791
48087	ENSG00000177697	CD151	11	+	no	834529	834591	832931	833026	836062	836153	5	0	1	2	211	150	0.00117528	0.00502743	1	0.262	0.738
48185	ENSG00000067113	PLPP1	5	-	no	55490959	55491114	55475298	55475450	55534571	55534951	0	1	2	0	300	150	4.45916e-05	0.00034352	0	1	-1
48214	ENSG00000157224	CLDN12	7	+	no	90412006	90412049	90405518	90405608	90412643	90415954	3	1	0	4	192	150	0.000623215	0.00303669	0.701	0	0.701
48542	ENSG00000100890	PRORP	14	+	no	35126734	35126782	35122721	35122910	35127478	35127611	2	0	1	4	197	150	0.000146106	0.000905475	1	0.16	0.84
48547	ENSG00000168066	SF1	11	-	no	64777986	64778146	64776497	64776626	64778361	64778507	0	13	7	18	300	150	0.00188172	0.00718061	0	0.163	-0.163
48609	ENSG00000090615	GOLGA3	12	-	no	132827606	132827713	132821995	132822311	132828802	132828864	0	5	2	0	256	150	6.25475e-06	0.000162345	0	1	-1
48680	ENSG00000196576	PLXNB2	22	-	yes	50294718	50294778	50289516	50290597	50307552	50307603	0	6	9	0	209	150	1.15357e-08	9.51088e-06	0	1	-1
48681	ENSG00000196576	PLXNB2	22	-	yes	50294725	50294778	50289516	50290597	50307552	50307627	0	6	1	0	202	150	2.51117e-05	0.000281822	0	1	-1
48707	ENSG00000053254	FOXN3	14	-	no	89190383	89190449	89180700	89180806	89280949	89281014	0	2	2	0	215	150	1.71792e-05	0.000240403	0	1	-1
48719	ENSG00000181019	NQO1	16	-	no	69714963	69715077	69713027	69713129	69718122	69718253	26	0	99	16	263	150	0.000644405	0.00310809	1	0.779	0.221
48799	ENSG00000079432	CIC	19	+	yes	42291557	42291745	42290232	42291466	42292085	42292207	0	1	6	0	300	150	8.6835e-06	0.000190123	0	1	-1
48818	ENSG00000002586	CD99	X	+	no	2717604	2717652	2714421	2714454	2719660	2719705	2	4	10	0	197	150	4.7946e-05	0.00036766	0.276	1	-0.724
48829	ENSG00000061987	MON2	12	+	no	62490035	62490116	62484169	62484233	62493914	62493936	2	0	0	2	230	150	1.67476e-05	0.000240403	1	0	1
48831	ENSG00000061987	MON2	12	+	no	62566013	62566031	62565236	62565380	62566321	62566450	0	4	4	2	167	150	0.000267398	0.0015186	0	0.642	-0.642
48844	ENSG00000138074	SLC5A6	2	-	yes	27212019	27212146	27211466	27211533	27212628	27212777	6	0	0	4	276	150	3.1728e-07	6.40236e-05	1	0	1
48916	ENSG00000221983	UBA52	19	+	no	18572350	18572607	18571854	18571887	18573292	18573403	0	31	13	45	300	150	0.000213512	0.001251	0	0.126	-0.126
48948	ENSG00000115902	SLC1A4	2	+	yes	65018544	65018679	65018070	65018265	65020911	65021394	2	0	0	1	284	150	4.45262e-05	0.00034352	1	0	1
48964	ENSG00000172113	NME6	3	-	no	48300430	48300634	48298426	48298523	48301278	48301305	3	0	0	2	300	150	9.54382e-06	0.000196489	1	0	1
48975	ENSG00000185721	DRG1	22	+	no	31421307	31421399	31420255	31420425	31423279	31423319	4	0	0	4	241	150	8.85851e-07	9.28237e-05	1	0	1
49026	ENSG00000228544	CCDC183-AS1	9	-	yes	136806049	136806128	136803926	136805584	136806384	136806537	2	0	1	8	228	150	6.04169e-05	0.000453877	1	0.076	0.924
49182	ENSG00000143537	ADAM15	1	+	no	155061414	155061489	155060762	155060832	155061903	155061975	1	0	0	1	224	150	7.35237e-05	0.000493616	1	0	1
49185	ENSG00000143537	ADAM15	1	+	no	155061417	155061489	155060762	155060832	155061903	155061975	1	0	0	1	221	150	7.37161e-05	0.000493616	1	0	1
49189	ENSG00000143537	ADAM15	1	+	no	155061903	155061975	155061414	155061489	155062244	155062369	1	0	0	1	221	150	7.37161e-05	0.000493616	1	0	1
49271	ENSG00000275832	ARHGAP23	17	+	no	38477578	38477705	38471862	38472006	38477827	38477896	4	0	4	4	276	150	0.000345032	0.00186407	1	0.352	0.648
49302	ENSG00000170017	ALCAM	3	+	no	105552143	105552182	105550126	105550259	105552467	105552585	2	4	12	0	188	150	4.2621e-05	0.00034352	0.285	1	-0.715
49434	ENSG00000257524	ST6GALNAC6	9	-	no	127897955	127898010	127896241	127896332	127899502	127899581	2	4	9	0	204	150	4.92365e-05	0.000376688	0.269	1	-0.731
49631	ENSG00000171045	TSNARE1	8	-	yes	142354636	142354763	142345742	142345892	142403103	142403168	2	2	3	0	276	150	0.00269233	0.00957274	0.352	1	-0.648
49663	ENSG00000198157	HMGN5	X	-	no	81119787	81119817	81118729	81118759	81121534	81121672	3	0	0	3	179	150	4.3382e-06	0.000162345	1	0	1
49671	ENSG00000133612	AGAP3	7	+	no	151138142	151138313	151134399	151134568	151139978	151140116	6	5	19	0	300	150	2.16936e-05	0.000267074	0.375	1	-0.625
49928	ENSG00000112759	SLC29A1	6	+	no	44225924	44226167	44223600	44223641	44227262	44227342	0	2	1	0	300	150	2.23097e-05	0.000267074	0	1	-1
49929	ENSG00000112759	SLC29A1	6	+	no	44225972	44226167	44223613	44223641	44227262	44227342	0	2	1	0	300	150	2.23097e-05	0.000267074	0	1	-1
49932	ENSG00000112759	SLC29A1	6	+	no	44226060	44226167	44223558	44223641	44227262	44227342	0	2	4	0	256	150	6.17771e-06	0.000162345	0	1	-1
49952	ENSG00000134278	SPIRE1	18	-	no	12485958	12486000	12479698	12479871	12493071	12493201	2	1	0	13	191	150	0.00250168	0.00900064	0.611	0	0.611
50031	ENSG00000155329	ZCCHC10	5	-	no	133000131	133000201	132998407	132998850	133006758	133006920	2	0	0	1	219	150	4.30051e-05	0.00034352	1	0	1
50120	ENSG00000125457	MIF4GD	17	-	no	75269346	75269448	75268082	75268192	75270113	75270245	2	0	0	3	251	150	6.00959e-06	0.000162345	1	0	1
50121	ENSG00000125457	MIF4GD	17	-	no	75269346	75269469	75267745	75268192	75270113	75270245	2	0	0	3	272	150	5.48635e-06	0.000162345	1	0	1
50182	ENSG00000185043	CIB1	15	-	no	90231683	90231788	90231356	90231507	90232218	90232327	6	13	0	23	254	150	0.000496103	0.00249778	0.214	0	0.214
50230	ENSG00000140575	IQGAP1	15	+	no	90390773	90390873	90388241	90388396	90426109	90426266	41	8	44	0	249	150	0.000165887	0.00101112	0.755	1	-0.245
50316	ENSG00000176142	TMEM39A	3	-	no	119435754	119435935	119434761	119434882	119436790	119436816	2	0	0	2	300	150	1.45517e-05	0.000239252	1	0	1
50351	ENSG00000140525	FANCI	15	+	no	89294914	89295094	89293832	89293997	89299799	89299966	4	0	2	3	300	150	0.000222461	0.00129206	1	0.25	0.75
50352	ENSG00000140525	FANCI	15	+	no	89294956	89295094	89293832	89293997	89299799	89299966	1	0	1	3	287	150	0.000107038	0.000677232	1	0.148	0.852
50541	ENSG00000148773	MKI67	10	-	no	128114927	128116007	128113426	128113602	128116490	128116536	2	0	14	6	300	150	0.00281409	0.00991034	1	0.538	0.462
50590	ENSG00000025434	NR1H3	11	+	no	47259179	47259259	47248955	47248999	47259790	47259979	1	0	2	5	229	150	0.000373344	0.00197849	1	0.208	0.792
50631	ENSG00000136155	SCEL	13	+	yes	77618003	77618060	77617802	77617862	77627946	77628009	0	1	2	0	206	150	4.23615e-05	0.00034352	0	1	-1
50653	ENSG00000103152	MPG	16	+	no	79138	79331	78256	78333	79424	79700	0	8	1	0	300	150	3.97957e-05	0.00034352	0	1	-1
50674	ENSG00000103202	NME4	16	+	no	398207	398394	397191	397313	398989	399123	0	12	15	12	300	150	1.11477e-05	0.000213216	0	0.385	-0.385
50679	ENSG00000174799	CEP135	4	+	yes	56019352	56019555	56017647	56017857	56020675	56020780	2	0	2	2	300	150	0.00243372	0.00878461	1	0.333	0.667
50684	ENSG00000061936	SFSWAP	12	+	no	131764455	131764686	131756472	131756644	131766117	131766308	1	2	6	0	300	150	0.000522964	0.00261718	0.2	1	-0.8
50689	ENSG00000154237	LRRK1	15	+	no	100920030	100920255	100919326	100919451	100924510	100924729	0	4	1	0	300	150	2.83085e-05	0.000281822	0	1	-1
50721	ENSG00000107669	ATE1	10	-	no	121898840	121898969	121870005	121870038	121899865	121899994	0	2	3	0	278	150	9.74316e-06	0.000196489	0	1	-1
50771	ENSG00000106086	PLEKHA8	7	+	no	30074070	30074132	30062671	30062742	30129265	30129472	1	0	0	1	211	150	7.43312e-05	0.000494928	1	0	1
50796	ENSG00000143776	CDC42BPA	1	-	no	227051880	227051985	227047926	227048010	227069776	227069853	0	2	2	0	254	150	1.60092e-05	0.000239252	0	1	-1
50869	ENSG00000050820	BCAR1	16	-	yes	75237182	75237344	75235667	75235986	75242469	75242702	10	0	15	5	300	150	0.000985423	0.00436102	1	0.6	0.4
50919	ENSG00000147852	VLDLR	9	+	no	2651414	2651498	2650369	2650516	2651873	2651954	0	2	5	2	233	150	0.000560388	0.00277525	0	0.617	-0.617
51132	ENSG00000131943	C19orf12	19	-	no	29708253	29708423	29698936	29702977	29715124	29715224	0	1	2	0	300	150	4.45916e-05	0.00034352	0	1	-1
51221	ENSG00000111640	GAPDH	12	+	yes	6534809	6534991	6534532	6534569	6536493	6536593	0	1	1	0	300	150	6.8046e-05	0.000488105	0	1	-1
51400	ENSG00000152944	MED21	12	+	no	27026419	27026534	27022545	27022621	27027346	27027447	2	3	8	0	264	150	0.000214701	0.00125372	0.275	1	-0.725
51416	ENSG00000048052	HDAC9	7	+	no	18654762	18654869	18648465	18648683	18666212	18668731	6	0	0	1	256	150	1.58495e-05	0.000239252	1	0	1
51504	ENSG00000102038	SMARCA1	X	-	no	129493039	129493075	129491940	129492093	129496749	129496871	4	0	5	6	185	150	0.000428132	0.0021988	1	0.403	0.597
51571	ENSG00000169855	ROBO1	3	-	no	78647628	78647655	78646147	78646190	78651731	78651929	0	2	1	0	176	150	3.4299e-05	0.000306024	0	1	-1
51744	ENSG00000151292	CSNK1G3	5	+	no	123605338	123605362	123604723	123604830	123614341	123614455	0	3	6	6	173	150	0.00128575	0.00534205	0	0.464	-0.464
51826	ENSG00000123146	ADGRE5	19	+	no	14397076	14397223	14396249	14396473	14397657	14397804	0	1	6	0	296	150	8.53274e-06	0.000190123	0	1	-1
52158	ENSG00000164081	TEX264	3	+	no	51674270	51674562	51671174	51671288	51684412	51684467	2	3	5	0	300	150	0.000204522	0.00121112	0.25	1	-0.75
52331	ENSG00000123415	SMUG1	12	-	no	54187818	54187902	54183653	54183959	54188950	54188985	2	0	0	1	233	150	4.35483e-05	0.00034352	1	0	1
52382	ENSG00000160055	TMEM234	1	-	no	32217436	32217577	32217258	32217351	32221130	32221197	6	3	0	2	290	150	0.00105524	0.00461477	0.508	0	0.508
52608	ENSG00000068024	HDAC4	2	-	yes	239236592	239236664	239189832	239190077	239352677	239352918	1	0	1	2	221	150	0.00166849	0.00650967	1	0.253	0.747
52657	ENSG00000204371	EHMT2	6	-	no	31888968	31889070	31888598	31888747	31889227	31889342	0	1	6	0	251	150	1.94517e-05	0.000247333	0	1	-1
52672	ENSG00000225190	PLEKHM1	17	-	no	45475887	45476073	45475099	45475726	45477899	45478147	0	3	1	0	300	150	3.06427e-05	0.000285599	0	1	-1
52721	ENSG00000169592	INO80E	16	+	no	30001211	30001530	30000928	30001040	30005220	30005323	0	1	7	1	300	150	0.000406932	0.00211936	0	0.778	-0.778
52777	ENSG00000165156	ZHX1	8	-	no	123253321	123256171	123248450	123250320	123267272	123267386	2	4	2	0	300	150	0.000210001	0.00123696	0.2	1	-0.8
52847	ENSG00000275052	PPP4R3B	2	-	no	55578246	55578342	55577314	55577356	55579678	55579781	0	2	7	0	245	150	1.47542e-06	0.000106792	0	1	-1
52905	ENSG00000117500	TMED5	1	-	no	93158814	93158885	93156299	93156483	93160128	93160226	2	0	0	8	220	150	4.28883e-06	0.000162345	1	0	1
52927	ENSG00000150403	TMCO3	13	+	yes	113547299	113547379	113539356	113539507	113548302	113548452	1	0	1	3	229	150	0.000195058	0.00116964	1	0.179	0.821
53118	ENSG00000108846	ABCC3	17	+	yes	50667862	50668009	50667553	50667757	50668429	50668517	0	1	13	0	296	150	1.38601e-05	0.000239252	0	1	-1
53125	ENSG00000124615	MOCS1	6	-	no	39909039	39909102	39904164	39907117	39909834	39909955	0	3	6	1	212	150	5.55627e-05	0.000421213	0	0.809	-0.809
53126	ENSG00000124615	MOCS1	6	-	no	39909054	39909102	39904169	39907117	39909834	39909955	0	3	4	1	197	150	0.00016166	0.000988982	0	0.753	-0.753
53136	ENSG00000273559	CWC25	17	-	no	38810275	38810400	38809701	38809765	38810467	38810595	0	1	5	0	274	150	1.18016e-05	0.000221534	0	1	-1
53160	ENSG00000245910	SNHG6	8	-	no	66922613	66922725	66921985	66922392	66925436	66925541	16	4	25	0	261	150	0.00148749	0.00599319	0.697	1	-0.303
53205	ENSG00000068912	ERLEC1	2	+	no	53808298	53808467	53801712	53801842	53809213	53809273	1	0	2	2	300	150	0.00260659	0.00929767	1	0.333	0.667
53235	ENSG00000204463	BAG6	6	-	no	31644306	31644414	31644081	31644194	31644524	31644602	4	10	37	12	257	150	0.000920247	0.00413304	0.189	0.643	-0.454
53299	ENSG00000149346	SLX4IP	20	+	yes	10621313	10621414	10601730	10601819	10622658	10628030	2	5	6	0	250	150	3.12291e-05	0.000288695	0.194	1	-0.806
53311	ENSG00000291054	NA	X	+	no	136914129	136914242	136909435	136909780	136925246	136925379	0	1	1	0	262	150	7.08771e-05	0.000493471	0	1	-1
53331	ENSG00000196182	STK40	1	-	no	36367847	36368084	36361220	36361340	36385722	36385884	1	0	0	4	300	150	2.83085e-05	0.000281822	1	0	1
53332	ENSG00000196182	STK40	1	-	no	36367851	36368084	36361220	36361340	36385722	36385879	1	0	9	4	300	150	0.00253467	0.00909967	1	0.529	0.471
53443	ENSG00000153914	SREK1	5	+	no	66156064	66158932	66153462	66153596	66159218	66159334	3	0	0	2	300	150	9.54382e-06	0.000196489	1	0	1
53444	ENSG00000153914	SREK1	5	+	no	66158808	66158932	66153462	66153596	66159218	66159334	2	0	0	2	273	150	1.54066e-05	0.000239252	1	0	1
53471	ENSG00000125354	SEPTIN6	X	-	no	119625334	119625379	119615723	119616742	119629317	119629508	0	2	2	0	194	150	1.77121e-05	0.000240403	0	1	-1
53497	ENSG00000148840	PPRC1	10	+	yes	102143044	102143098	102139099	102142004	102144249	102144307	0	4	6	0	203	150	3.27043e-07	6.40236e-05	0	1	-1
53513	ENSG00000110619	CARS1	11	-	no	3047752	3048001	3042164	3042256	3057342	3057423	6	0	3	6	300	150	3.59834e-05	0.000318492	1	0.2	0.8
53531	ENSG00000105976	MET	7	+	no	116695749	116695799	116672389	116672577	116699070	116699599	6	17	25	13	199	150	0.0018981	0.00722016	0.21	0.592	-0.382
53564	ENSG00000162946	DISC1	1	+	no	231774638	231774817	231770834	231771070	231795241	231795296	2	0	0	3	300	150	4.86307e-06	0.000162345	1	0	1
53611	ENSG00000075539	FRYL	4	-	no	48710518	48710698	48684672	48684795	48780077	48780248	1	0	1	2	300	150	0.000845781	0.00386112	1	0.2	0.8
53644	ENSG00000151693	ASAP2	2	+	no	9391061	9391196	9388293	9388546	9393481	9393647	6	0	2	5	284	150	2.85384e-05	0.000281822	1	0.174	0.826
53675	ENSG00000086666	ZFAND6	15	+	no	80098415	80098578	80059675	80059809	80120327	80120405	0	7	7	8	300	150	0.000720333	0.00340521	0	0.304	-0.304
53676	ENSG00000086666	ZFAND6	15	+	no	80098415	80098578	80072563	80072647	80120327	80120405	0	4	5	0	300	150	4.61357e-07	7.67698e-05	0	1	-1
53686	ENSG00000171953	ATPAF2	17	-	no	18021421	18021663	18021122	18021238	18021744	18021857	0	2	2	0	300	150	1.45517e-05	0.000239252	0	1	-1
53711	ENSG00000129197	RPAIN	17	+	no	5425970	5426299	5422768	5422829	5432541	5432876	1	0	0	4	300	150	2.83085e-05	0.000281822	1	0	1
53714	ENSG00000129197	RPAIN	17	+	no	5426235	5426299	5422768	5422829	5432541	5432876	2	0	0	4	213	150	4.99032e-06	0.000162345	1	0	1
53973	ENSG00000095794	CREM	10	+	no	35148367	35148491	35126840	35127193	35178888	35178986	5	0	0	4	273	150	4.98729e-07	7.71757e-05	1	0	1
54096	ENSG00000102172	SMS	X	+	no	21972506	21972571	21967195	21967316	21977060	21977236	4	0	1	2	214	150	0.0012774	0.00532062	1	0.26	0.74
54190	ENSG00000104756	KCTD9	8	-	no	25450379	25450481	25446128	25446250	25458198	25458280	2	0	0	2	251	150	1.61035e-05	0.000239252	1	0	1
54217	ENSG00000181090	EHMT1	9	+	no	137710966	137711030	137618991	137619049	137716625	137716953	2	0	2	3	213	150	0.000625531	0.00304352	1	0.319	0.681
54218	ENSG00000181090	EHMT1	9	+	no	137752330	137752408	137743901	137744090	137754170	137754221	2	4	5	0	227	150	6.83391e-05	0.000488105	0.248	1	-0.752
54229	ENSG00000080345	RIF1	2	+	yes	151441904	151441991	151440026	151440127	151443258	151443329	0	1	2	0	236	150	4.36465e-05	0.00034352	0	1	-1
54230	ENSG00000080345	RIF1	2	+	no	151468473	151468551	151467999	151468146	151468640	151468756	4	0	1	2	227	150	0.00113315	0.00490393	1	0.248	0.752
54346	ENSG00000263001	GTF2I	7	+	yes	74730228	74730294	74728785	74728896	74732478	74732662	0	1	12	0	215	150	1.81797e-05	0.000242981	0	1	-1
54775	ENSG00000099875	MKNK2	19	-	no	2039630	2039856	2037464	2037829	2040133	2040177	0	1	5	1	300	150	0.000535526	0.00266224	0	0.714	-0.714
54831	ENSG00000116871	MAP7D1	1	+	no	36174897	36175008	36173363	36173478	36176198	36176321	10	1	9	13	260	150	0.00136868	0.00559579	0.852	0.285	0.567
54848	ENSG00000133943	DGLUCY	14	+	no	91145220	91145313	91114062	91114283	91157638	91157690	0	2	2	0	242	150	1.63835e-05	0.000240196	0	1	-1
54889	ENSG00000134987	WDR36	5	+	yes	111124107	111124189	111123804	111123924	111125607	111125795	3	0	0	1	231	150	2.60799e-05	0.000281822	1	0	1
54964	ENSG00000164403	SHROOM1	5	-	yes	132823849	132824419	132823622	132823764	132824614	132824821	1	0	1	3	300	150	9.50442e-05	0.000608283	1	0.143	0.857
55060	ENSG00000196498	NCOR2	12	-	no	124327408	124327633	124326190	124326370	124330844	124330898	6	0	7	5	300	150	0.000418775	0.00216747	1	0.412	0.588
55061	ENSG00000196498	NCOR2	12	-	no	124327546	124327633	124326179	124326370	124330844	124330898	4	0	5	5	236	150	0.000476935	0.00241957	1	0.389	0.611
55073	ENSG00000101347	SAMHD1	20	-	no	36929015	36929053	36927181	36927252	36930759	36930875	4	1	0	1	187	150	0.000313547	0.00172192	0.762	0	0.762
55357	ENSG00000188938	FAM120AOS	9	-	no	93448368	93448489	93446904	93447697	93450478	93450587	0	4	8	0	270	150	1.31925e-07	3.40761e-05	0	1	-1
55516	ENSG00000009830	POMT2	14	-	no	77311948	77312033	77306245	77306441	77320433	77320476	0	1	2	0	234	150	4.35817e-05	0.00034352	0	1	-1
55574	ENSG00000139197	PEX5	12	+	no	7202240	7202351	7201750	7201841	7202611	7202704	0	2	2	0	260	150	1.58197e-05	0.000239252	0	1	-1
55577	ENSG00000161267	BDH1	3	-	no	197538305	197538952	197533488	197533561	197546360	197546486	0	3	2	0	300	150	4.86307e-06	0.000162345	0	1	-1
55860	ENSG00000169689	CENPX	17	-	no	82019640	82019694	82018837	82019381	82019857	82019909	0	4	7	10	203	150	0.00191562	0.00726102	0	0.341	-0.341
55865	ENSG00000135250	SRPK2	7	-	no	105268805	105268869	105203627	105203785	105388647	105388702	2	0	0	5	213	150	5.70685e-06	0.000162345	1	0	1
55895	ENSG00000069493	CLEC2D	12	+	no	9692827	9692931	9687901	9688161	9694759	9694874	1	0	0	1	253	150	7.153e-05	0.000493616	1	0	1
55897	ENSG00000069493	CLEC2D	12	+	no	9693033	9693115	9692827	9692931	9694759	9695129	0	1	2	0	231	150	4.34794e-05	0.00034352	0	1	-1
55940	ENSG00000165819	METTL3	14	-	no	21500494	21500682	21499763	21499802	21500912	21501129	2	2	4	0	300	150	0.00212324	0.00781654	0.333	1	-0.667
56238	ENSG00000116747	RO60	1	+	no	193059873	193060222	193059658	193059776	193069033	193069179	2	0	2	2	300	150	0.00243372	0.00878461	1	0.333	0.667
56256	ENSG00000178028	DMAP1	1	+	no	44214538	44214616	44214349	44214441	44214702	44214880	0	7	6	2	227	150	2.93699e-05	0.000281838	0	0.665	-0.665
56573	ENSG00000205339	IPO7	11	+	no	9403289	9403371	9384651	9384847	9408485	9408639	18	4	31	0	231	150	0.0020386	0.00759737	0.745	1	-0.255
56588	ENSG00000197948	FCHSD1	5	-	no	141642396	141642503	141641701	141641757	141643000	141643088	0	4	4	2	256	150	0.000760688	0.00357062	0	0.54	-0.54
56591	ENSG00000196236	XPNPEP3	22	+	yes	40922332	40922513	40914238	40914324	40924361	40924482	1	0	2	2	300	150	0.00260659	0.00929767	1	0.333	0.667
56776	ENSG00000153827	TRIP12	2	-	no	229908964	229909082	229879981	229880128	229921879	229921992	4	6	4	0	267	150	0.000179131	0.00108985	0.272	1	-0.728
56805	ENSG00000124222	STX16	20	+	no	58659622	58659634	58651271	58652087	58667489	58667597	0	1	3	2	161	150	0.00190244	0.00722016	0	0.583	-0.583
56807	ENSG00000124222	STX16	20	+	no	58669301	58669453	58667986	58668127	58670511	58670603	2	0	6	4	300	150	0.00121125	0.00512854	1	0.429	0.571
56818	ENSG00000024526	DEPDC1	1	-	no	68482045	68482897	68481439	68481612	68483949	68484090	0	1	1	0	300	150	6.8046e-05	0.000488105	0	1	-1
56850	ENSG00000164751	PEX2	8	-	no	76988306	76988338	76986186	76986296	76999989	77000078	0	1	8	0	181	150	1.93531e-05	0.000247333	0	1	-1
57144	ENSG00000153130	SCOC	4	+	no	140379568	140379652	140379120	140379192	140380961	140381126	4	0	8	4	233	150	0.00114484	0.00493529	1	0.563	0.437
57237	ENSG00000143653	SCCPDH	1	+	yes	246735974	246736055	246726891	246727004	246740171	246740301	4	3	9	0	230	150	0.00109665	0.00475834	0.465	1	-0.535
57348	ENSG00000131828	PDHA1	X	+	no	19346509	19346623	19343926	19344094	19349311	19349371	5	4	0	9	263	150	0.000353263	0.00189317	0.416	0	0.416
57439	ENSG00000134900	TPP2	13	+	no	102651358	102651397	102649407	102649486	102657055	102657207	0	1	6	1	188	150	0.000292294	0.0016404	0	0.827	-0.827
57473	ENSG00000108509	CAMTA2	17	-	yes	4981677	4981831	4981224	4981359	4982088	4982160	1	0	7	5	300	150	0.00142623	0.00577431	1	0.412	0.588
57554	ENSG00000165501	LRR1	14	+	no	49607399	49608121	49602369	49602468	49614255	49614671	1	0	4	3	300	150	0.000997097	0.00438934	1	0.4	0.6
57636	ENSG00000132549	VPS13B	8	+	no	99444119	99444261	99442400	99442635	99467413	99467634	0	5	8	10	291	150	0.00141199	0.00574461	0	0.292	-0.292
57762	ENSG00000077238	IL4R	16	+	no	27330065	27330198	27313925	27314020	27340185	27340273	4	0	2	4	282	150	0.000107813	0.000680836	1	0.21	0.79
57766	ENSG00000077238	IL4R	16	+	yes	27355807	27355907	27352539	27352696	27358915	27358994	8	0	2	3	249	150	0.000245557	0.00140899	1	0.287	0.713
57767	ENSG00000077238	IL4R	16	+	yes	27360765	27360815	27358915	27358994	27362251	27362296	1	0	2	3	199	150	0.000817837	0.00375416	1	0.334	0.666
57779	ENSG00000164828	SUN1	7	+	no	832504	832601	816614	816673	838797	838986	2	4	7	0	246	150	3.74048e-05	0.000330194	0.234	1	-0.766
57813	ENSG00000153786	ZDHHC7	16	-	no	84988762	84988873	84981869	84981994	84990303	84990635	8	0	3	7	260	150	9.86292e-06	0.000196489	1	0.198	0.802
57985	ENSG00000122390	NAA60	16	+	no	3476221	3476337	3457984	3458181	3482501	3482598	1	2	3	0	265	150	0.000910654	0.00409548	0.221	1	-0.779
58431	ENSG00000087470	DNM1L	12	+	no	32705824	32705863	32701414	32701562	32707366	32707413	0	5	3	1	188	150	0.000499788	0.00251253	0	0.705	-0.705
58449	ENSG00000087470	DNM1L	12	+	no	32737864	32737942	32737104	32737161	32738263	32738296	0	5	8	5	227	150	0.000219049	0.00127447	0	0.514	-0.514
58450	ENSG00000087470	DNM1L	12	+	no	32737864	32737942	32737104	32737161	32740063	32740240	0	2	5	0	227	150	3.58462e-06	0.000149202	0	1	-1
58451	ENSG00000087470	DNM1L	12	+	no	32737864	32738053	32737104	32737161	32738263	32738296	0	5	5	5	300	150	0.00124805	0.00522456	0	0.333	-0.333
58452	ENSG00000087470	DNM1L	12	+	no	32737864	32738296	32737104	32737161	32740063	32740240	0	2	7	0	300	150	1.85975e-06	0.000114616	0	1	-1
58580	ENSG00000119723	COQ6	14	+	yes	73959414	73959522	73959161	73959224	73961172	73961293	0	2	4	0	257	150	6.18295e-06	0.000162345	0	1	-1
58624	ENSG00000011258	MBTD1	17	-	no	51195213	51195361	51193427	51193510	51201591	51201696	3	0	0	3	297	150	3.20326e-06	0.000148345	1	0	1
58753	ENSG00000000419	DPM1	20	-	no	50941104	50941209	50940864	50940933	50942030	50942126	3	1	0	2	254	150	0.00167941	0.00653692	0.639	0	0.639
58811	ENSG00000089639	GMIP	19	-	no	19634506	19634703	19633802	19634190	19634791	19634929	0	1	6	0	300	150	8.6835e-06	0.000190123	0	1	-1
58875	ENSG00000184661	CDCA2	8	+	no	25472112	25472184	25469895	25469980	25479912	25480124	0	1	3	1	221	150	0.00149018	0.00599327	0	0.671	-0.671
58934	ENSG00000175309	PHYKPL	5	-	no	178212972	178213103	178210967	178211970	178214795	178214885	0	1	4	2	280	150	0.0015696	0.0062409	0	0.517	-0.517
58940	ENSG00000186635	ARAP1	11	-	no	72692752	72692785	72688454	72688537	72693324	72693470	0	3	4	2	182	150	0.000384818	0.00201681	0	0.622	-0.622
58942	ENSG00000186635	ARAP1	11	-	yes	72732514	72732597	72726619	72727172	72752327	72752408	8	0	5	3	232	150	0.00178343	0.00685341	1	0.519	0.481
58961	ENSG00000167700	MFSD3	8	+	no	144510359	144510507	144509069	144510015	144510597	144510722	1	0	2	4	297	150	0.000310098	0.0017058	1	0.202	0.798
58974	ENSG00000166401	SERPINB8	18	+	yes	63983578	63983721	63981720	63981838	63985092	63985245	1	2	9	0	292	150	0.000414907	0.00215079	0.204	1	-0.796
59013	ENSG00000165322	ARHGAP12	10	-	no	31839304	31839319	31831738	31831800	31839636	31839711	1	4	3	0	164	150	6.12461e-05	0.00045907	0.186	1	-0.814
59015	ENSG00000165322	ARHGAP12	10	-	no	31854065	31854206	31852516	31852597	31861394	31861658	0	1	4	2	290	150	0.00171032	0.00664075	0	0.508	-0.508
59034	ENSG00000031823	RANBP3	19	-	no	5951392	5951596	5941798	5941835	5957917	5957968	0	4	6	6	300	150	0.00151451	0.00606081	0	0.333	-0.333
59083	ENSG00000165304	MELK	9	+	no	36583626	36583712	36581643	36581739	36589535	36589652	0	2	4	0	235	150	6.03295e-06	0.000162345	0	1	-1
59197	ENSG00000074657	ZNF532	18	+	no	58865303	58865385	58863561	58863686	58865469	58865579	0	1	2	0	231	150	4.34794e-05	0.00034352	0	1	-1
59240	ENSG00000147862	NFIB	9	-	yes	14112998	14113081	14081847	14088326	14116180	14116346	0	2	1	0	232	150	2.81348e-05	0.000281822	0	1	-1
59241	ENSG00000147862	NFIB	9	-	no	14116180	14116346	14087599	14088326	14120439	14120624	2	0	1	2	300	150	0.000767561	0.0035877	1	0.2	0.8
