# Supplementary material for: CircPPAP2B controls metastasis of clear cell renal cell carcinoma via HNRNPC-dependent alternative splicing and targeting the miR-182-5p/CYP1B1 axis
Source: Mol Cancer. 2024 Jan 6;23:4. doi: 10.1186/s12943-023-01912-w (PMC10770969; doi:10.1186/s12943-023-01912-w)
Supplement: Supplementary file 14 — Additional file 14: Supplementary Table 6. Predicted miR-182-5p-binding mRNA by TargedScan. [file 12943_2023_1912_MOESM14_ESM.xlsx]

## Sheet: Supplementary Table 6
Supplementary Table 6:Predicted miR-182-5p-binding mRNA by TargedScan
Target gene	Representative transcript	Gene name	3P-seq tags + 5	Conserved sites total	Conserved 8mer sites	Conserved 7mer-m8 sites	Conserved 7mer-A1 sites	Poorly conserved sites total	Poorly conserved 8mer sites	Poorly conserved 7mer-m8 sites	Poorly conserved 7mer-A1 sites	6mer sites	Representative miRNA	Predicted occupancy (low miRNA)	Predicted occupancy (high miRNA)	Predicted occupancy (transfected miRNA)	Cumulative weighted context++ score	Total context++ score	Aggregate PCT	Previous TargetScan publication(s)
CYP1B1	ENST00000260630.3	cytochrome P450, family 1, subfamily B, polypeptide 1	111	1	1	0	0	0	0	0	0	0	hsa-miR-182-5p	0.0091	0.0639	0.3598	-0.12	-0.13	0.34	2011
PPP1R1C	ENST00000409137.3	protein phosphatase 1, regulatory (inhibitor) subunit 1C	5	1	1	0	0	2	1	1	0	1	hsa-miR-182-5p	0.0288	0.2002	1.0538	-1.01	-1.01	0.21	NULL
RGS17	ENST00000367225.2	regulator of G-protein signaling 17	11	4	2	1	1	1	1	0	0	0	hsa-miR-182-5p	0.0726	0.4653	1.865	-1	-1.08	0.98	2003, 2005, 2007, 2009, 2011
LHX1	ENST00000254457.5	LIM homeobox 1	15	2	2	0	0	0	0	0	0	0	hsa-miR-182-5p	0.0536	0.3322	1.188	-0.94	-0.94	0.92	2011
CTTN	ENST00000346329.3	cortactin	6158	2	2	0	0	0	0	0	0	0	hsa-miR-182-5p	0.0747	0.4346	1.3072	-0.83	-0.84	0.94	2009, 2011
NCALD	ENST00000395923.1	neurocalcin delta	49	1	1	0	0	2	2	0	0	1	hsa-miR-182-5p	0.0379	0.2503	1.109	-0.82	-0.82	0.79	2005, 2007, 2009, 2011
HAS2	ENST00000303924.4	hyaluronan synthase 2	398	3	0	0	3	0	0	0	0	2	hsa-miR-182-5p	0.0343	0.2362	1.2007	-0.82	-0.83	0.98	2005, 2007, 2011
ZFP36L1	ENST00000555997.1	ZFP36 ring finger protein-like 1	231	2	1	0	1	0	0	0	0	0	hsa-miR-182-5p	0.0322	0.2093	0.8689	-0.81	-0.95	0.9	2007, 2009, 2011
FLOT1	ENST00000376389.3	flotillin 1	809	1	1	0	0	2	0	2	0	0	hsa-miR-182-5p	0.0257	0.1735	0.8182	-0.81	-0.82	0.78	2011
PEG10	ENST00000482108.1	paternally expressed 10	8778	1	1	0	0	3	0	1	2	2	hsa-miR-182-5p	0.0355	0.2492	1.3783	-0.81	-0.81	0.44	2009, 2011
SLC35G1	ENST00000371408.3	solute carrier family 35, member G1	227	1	0	0	1	2	1	1	0	0	hsa-miR-182-5p	0.0354	0.2413	1.1508	-0.8	-0.8	0.72	2007, 2011
JMJD1C	ENST00000399251.1	jumonji domain containing 1C	60	3	0	0	3	0	0	0	0	3	hsa-miR-182-5p	0.025	0.1793	1.1068	-0.77	-0.81	0.74	2005, 2007, 2009, 2011
PRKACB	ENST00000370689.2	protein kinase, cAMP-dependent, catalytic, beta	344	2	1	1	0	2	0	2	0	0	hsa-miR-182-5p	0.0287	0.1997	1.0477	-0.76	-0.89	0.72	2005, 2007
ARHGEF12	ENST00000397843.2	Rho guanine nucleotide exchange factor (GEF) 12	815	2	0	1	1	0	0	0	0	2	hsa-miR-182-5p	0.0179	0.1294	0.8375	-0.74	-0.81	0.82	2007, 2009, 2011
MITF	ENST00000328528.6	microphthalmia-associated transcription factor	593	2	2	0	0	1	0	0	1	3	hsa-miR-182-5p	0.0704	0.4366	1.5614	-0.73	-0.85	0.94	2011
GMFB	ENST00000554908.1	glia maturation factor, beta	15	1	1	0	0	2	1	1	0	0	hsa-miR-182-5p	0.0249	0.1688	0.8204	-0.73	-0.96	0.61	2005, 2007, 2009, 2011
ATF7IP	ENST00000261168.4	activating transcription factor 7 interacting protein	667	2	1	1	0	1	0	1	0	1	hsa-miR-182-5p	0.0374	0.2538	1.246	-0.72	-0.8	0.6	NULL
MFAP3	ENST00000436816.1	microfibrillar-associated protein 3	1139	1	1	0	0	1	1	0	0	0	hsa-miR-182-5p	0.0347	0.2304	1.0312	-0.71	-0.71	0.76	2005, 2007, 2009, 2011
TRIQK	ENST00000521988.1	triple QxxK/R motif containing	210	1	0	1	0	2	0	1	1	0	hsa-miR-182-5p	0.0212	0.1488	0.8028	-0.7	-0.77	0.52	2011
FLJ00388	ENST00000594280.1		185	1	1	0	0	0	0	0	0	0	hsa-miR-182-5p	0.0242	0.1562	0.6043	-0.7	-0.7	0.78	NULL
EPT1	ENST00000260585.7	ethanolaminephosphotransferase 1 (CDP-ethanolamine-specific)	449	1	1	0	0	1	0	1	0	3	hsa-miR-182-5p	0.0378	0.2557	1.2798	-0.7	-0.77	0.77	2005, 2007, 2009, 2011
LPP	ENST00000312675.4	LIM domain containing preferred translocation partner in lipoma	1894	6	3	2	1	3	1	0	2	6	hsa-miR-182-5p	0.0797	0.5552	2.9979	-0.7	-0.7	> 0.99	2011
FOXF2	ENST00000259806.1	forkhead box F2	2955	1	1	0	0	1	0	0	1	0	hsa-miR-182-5p	0.0245	0.1606	0.6662	-0.69	-0.69	0.64	2005, 2007, 2009, 2011
TMEM218	ENST00000532156.1	transmembrane protein 218	553	1	0	0	1	1	1	0	0	2	hsa-miR-182-5p	0.0143	0.0994	0.5269	-0.69	-0.78	< 0.1	NULL
HBEGF	ENST00000230990.6	heparin-binding EGF-like growth factor	28	1	1	0	0	1	0	0	1	2	hsa-miR-182-5p	0.0247	0.1701	0.8535	-0.66	-0.72	0.56	2007, 2009, 2011
PCDH8	ENST00000377942.3	protocadherin 8	11	2	1	1	0	0	0	0	0	1	hsa-miR-182-5p	0.0363	0.2292	0.8679	-0.65	-0.7	0.93	2005, 2007, 2009, 2011
PLCE1	ENST00000371380.3	phospholipase C, epsilon 1	7	1	0	0	1	3	0	1	2	1	hsa-miR-182-5p	0.0264	0.1893	1.1585	-0.65	-0.65	0.74	NULL
TMEM50B	ENST00000542230.2	transmembrane protein 50B	528	1	1	0	0	0	0	0	0	0	hsa-miR-182-5p	0.0356	0.2144	0.6721	-0.64	-0.64	0.79	2007, 2009, 2011
TAF15	ENST00000588240.1	TAF15 RNA polymerase II, TATA box binding protein (TBP)-associated factor, 68kDa	225	1	1	0	0	0	0	0	0	0	hsa-miR-182-5p	0.0239	0.1544	0.5979	-0.64	-0.64	0.68	2011
RASA1	ENST00000456692.2	RAS p21 protein activator (GTPase activating protein) 1	1700	2	2	0	0	1	0	0	1	0	hsa-miR-182-5p	0.0447	0.2885	1.1102	-0.63	-0.65	0.96	2005, 2007, 2009, 2011
ADCY6	ENST00000357869.3	adenylate cyclase 6	6	4	1	0	3	0	0	0	0	0	hsa-miR-182-5p	0.069	0.4425	1.8163	-0.63	-0.63	> 0.99	2005, 2007, 2009, 2011
STK19	ENST00000375331.2	serine/threonine kinase 19	5	1	1	0	0	0	0	0	0	1	hsa-miR-182-5p	0.0253	0.1612	0.5958	-0.63	-0.63	< 0.1	2011
RAB6B	ENST00000285208.4	RAB6B, member RAS oncogene family	669	1	1	0	0	0	0	0	0	0	hsa-miR-182-5p	0.0333	0.2043	0.6811	-0.63	-0.63	0.79	2005, 2007, 2009, 2011
KCNJ6	ENST00000609713.1	potassium inwardly-rectifying channel, subfamily J, member 6	5	2	1	0	1	3	0	2	1	2	hsa-miR-182-5p	0.0374	0.2643	1.5275	-0.62	-0.62	0.87	NULL
PAIP2	ENST00000394795.2	poly(A) binding protein interacting protein 2	2034	1	1	0	0	0	0	0	0	0	hsa-miR-182-5p	0.0248	0.1584	0.5817	-0.61	-0.61	0.77	2011
CHMP2B	ENST00000263780.4	charged multivesicular body protein 2B	810	1	1	0	0	1	0	0	1	0	hsa-miR-182-5p	0.032	0.2034	0.7706	-0.61	-0.69	0.75	2009, 2011
RNF222	ENST00000344001.3	ring finger protein 222	5	1	1	0	0	1	0	0	1	0	hsa-miR-182-5p	0.0159	0.1087	0.5323	-0.61	-0.61	< 0.1	2011
TRIM52	ENST00000327767.4	tripartite motif containing 52	43	1	1	0	0	2	1	0	1	0	hsa-miR-182-5p	0.0169	0.1191	0.6635	-0.6	-0.6	0.25	NULL
ELMO1	ENST00000341056.3	engulfment and cell motility 1	118	1	1	0	0	0	0	0	0	0	hsa-miR-182-5p	0.0273	0.1811	0.8021	-0.6	-0.6	0.79	2007, 2009, 2011
TECTB	ENST00000369422.3	tectorin beta	5	1	1	0	0	2	1	0	1	0	hsa-miR-182-5p	0.0265	0.1829	0.9392	-0.6	-0.6	0.73	NULL
LRCH2	ENST00000317135.8	leucine-rich repeats and calponin homology (CH) domain containing 2	52	1	0	0	1	3	0	0	3	0	hsa-miR-182-5p	0.0213	0.1533	0.9482	-0.6	-0.6	0.81	2007, 2009, 2011
ACTR2	ENST00000260641.5	ARP2 actin-related protein 2 homolog (yeast)	71	1	0	1	0	3	0	3	0	0	hsa-miR-182-5p	0.0275	0.1899	0.9774	-0.59	-0.65	0.4	2009, 2011
RAPGEF5	ENST00000401957.2	Rap guanine nucleotide exchange factor (GEF) 5	32	1	1	0	0	1	1	0	0	1	hsa-miR-182-5p	0.04	0.269	1.2583	-0.59	-0.59	0.53	2007, 2009, 2011
ABHD17B	ENST00000333421.6	abhydrolase domain containing 17B	104	1	1	0	0	0	0	0	0	0	hsa-miR-182-5p	0.031	0.1951	0.7168	-0.58	-0.58	0.65	2009, 2011
PALLD	ENST00000261509.6	palladin, cytoskeletal associated protein	4423	1	1	0	0	1	0	0	1	0	hsa-miR-182-5p	0.0257	0.1716	0.7794	-0.58	-0.58	0.62	2007, 2011
SP3	ENST00000310015.6	Sp3 transcription factor	285	1	1	0	0	2	0	0	2	2	hsa-miR-182-5p	0.0442	0.2645	0.8788	-0.57	-0.97	0.79	2005, 2007, 2009, 2011
SH3BGRL	ENST00000373212.5	SH3 domain binding glutamic acid-rich protein like	2034	1	1	0	0	0	0	0	0	2	hsa-miR-182-5p	0.016	0.1084	0.5127	-0.57	-0.64	0.2	2009, 2011
RARG	ENST00000425354.2	retinoic acid receptor, gamma	21	2	1	0	1	0	0	0	0	0	hsa-miR-182-5p	0.0382	0.2465	0.9785	-0.57	-0.57	0.91	2005, 2007, 2009, 2011
EPAS1	ENST00000263734.3	endothelial PAS domain protein 1	3689	1	1	0	0	1	1	0	0	1	hsa-miR-182-5p	0.0384	0.2528	1.0606	-0.57	-0.57	0.79	2005, 2007, 2009, 2011
SGMS2	ENST00000394684.4	sphingomyelin synthase 2	111	2	0	1	1	2	0	1	1	1	hsa-miR-182-5p	0.0216	0.1529	0.8647	-0.57	-0.79	0.89	2009, 2011
CAMK2N1	ENST00000375078.3	calcium/calmodulin-dependent protein kinase II inhibitor 1	6631	2	0	0	2	0	0	0	0	0	hsa-miR-182-5p	0.0158	0.1097	0.5659	-0.57	-0.57	0.93	2007, 2009
TMEM145	ENST00000301204.3	transmembrane protein 145	5	1	1	0	0	0	0	0	0	0	hsa-miR-182-5p	0.019	0.1266	0.552	-0.56	-0.56	0.74	2007, 2009, 2011
BOD1L2	ENST00000585477.1	biorientation of chromosomes in cell division 1-like 2	5	1	0	1	0	1	1	0	0	1	hsa-miR-182-5p	0.0148	0.1046	0.5853	-0.56	-0.56	0.67	NULL
VAT1L	ENST00000302536.2	vesicle amine transport 1-like	123	2	1	0	1	1	0	1	0	1	hsa-miR-182-5p	0.0309	0.2157	1.1525	-0.56	-0.56	0.89	2005, 2007, 2009, 2011
CHIC1	ENST00000373504.6	cysteine-rich hydrophobic domain 1	16	3	1	1	1	0	0	0	0	0	hsa-miR-182-5p	0.0288	0.1978	0.974	-0.55	-0.69	0.92	2007, 2009, 2011
AC012215.1	ENST00000437887.1	Uncharacterized protein	31	1	0	0	1	3	0	1	2	0	hsa-miR-182-5p	0.0144	0.1048	0.6945	-0.55	-0.65	0.76	NULL
PPIL1	ENST00000373699.5	peptidylprolyl isomerase (cyclophilin)-like 1	662	1	1	0	0	0	0	0	0	0	hsa-miR-182-5p	0.0308	0.19	0.6342	-0.55	-0.55	0.79	2005, 2007, 2009, 2011
SPIN3	ENST00000374919.3	spindlin family, member 3	12	1	1	0	0	0	0	0	0	0	hsa-miR-182-5p	0.0505	0.2834	0.7637	-0.54	-0.54	0.79	2009, 2011
KTN1	ENST00000416613.1	kinectin 1 (kinesin receptor)	469	1	1	0	0	0	0	0	0	0	hsa-miR-182-5p	0.034	0.2068	0.6633	-0.54	-0.54	0.78	2005, 2007, 2009, 2011
VAMP3	ENST00000054666.6	vesicle-associated membrane protein 3	515	2	1	0	1	0	0	0	0	0	hsa-miR-182-5p	0.0334	0.2029	0.7087	-0.54	-0.87	0.92	2007, 2009, 2011
SLC39A9	ENST00000031146.4	solute carrier family 39, member 9	824	1	1	0	0	1	1	0	0	0	hsa-miR-182-5p	0.0426	0.2657	0.9622	-0.54	-0.65	0.54	2005, 2007, 2009, 2011
MKL2	ENST00000318282.5	MKL/myocardin-like 2	992	2	1	1	0	0	0	0	0	3	hsa-miR-182-5p	0.0358	0.2348	1.0428	-0.54	-0.54	0.88	2009, 2011
TNFAIP8	ENST00000504771.2	tumor necrosis factor, alpha-induced protein 8	608	1	1	0	0	0	0	0	0	1	hsa-miR-182-5p	0.0155	0.1057	0.5101	-0.54	-0.54	0.73	2009, 2011
DCUN1D1	ENST00000292782.4	DCN1, defective in cullin neddylation 1, domain containing 1	267	2	2	0	0	1	0	1	0	1	hsa-miR-182-5p	0.0483	0.3017	1.1179	-0.53	-0.6	0.96	2003, 2007, 2009, 2011
BCL2L12	ENST00000246784.3	BCL2-like 12 (proline rich)	355	1	1	0	0	0	0	0	0	0	hsa-miR-182-5p	0.0137	0.0926	0.4211	-0.53	-0.63	0.28	2005, 2007, 2009, 2011
SLC2A8	ENST00000373360.3	solute carrier family 2 (facilitated glucose transporter), member 8	324	1	1	0	0	0	0	0	0	0	hsa-miR-182-5p	0.0294	0.1828	0.623	-0.53	-0.53	0.78	2009, 2011
GLB1L	ENST00000295759.7	galactosidase, beta 1-like	192	1	1	0	0	0	0	0	0	0	hsa-miR-182-5p	0.016	0.1117	0.6058	-0.53	-0.54	0.79	NULL
ADRA2C	ENST00000330055.5	adrenoceptor alpha 2C	52	1	1	0	0	0	0	0	0	0	hsa-miR-182-5p	0.0215	0.1415	0.5874	-0.53	-0.53	0.79	2005, 2007, 2009, 2011
EDNRB	ENST00000377211.4	endothelin receptor type B	5	2	2	0	0	0	0	0	0	0	hsa-miR-182-5p	0.0334	0.2238	0.9907	-0.53	-0.53	0.41	2005, 2007, 2011
FZD3	ENST00000240093.3	frizzled family receptor 3	192	3	1	0	2	1	0	0	1	1	hsa-miR-182-5p	0.0409	0.2849	1.5326	-0.53	-0.58	0.97	2005, 2007, 2009, 2011
ZFAND4	ENST00000344646.5	zinc finger, AN1-type domain 4	74	1	1	0	0	0	0	0	0	0	hsa-miR-182-5p	0.0423	0.2484	0.7439	-0.52	-0.52	0.7	2005, 2007, 2011
CAPN5	ENST00000531028.1	calpain 5	89	1	1	0	0	0	0	0	0	0	hsa-miR-182-5p	0.0261	0.1639	0.5741	-0.52	-0.56	0.59	2009, 2011
SNX30	ENST00000374232.3	sorting nexin family member 30	33	4	2	0	2	1	0	0	1	0	hsa-miR-182-5p	0.052	0.3453	1.5456	-0.52	-0.61	> 0.99	2009, 2011
UNC13C	ENST00000545554.1	unc-13 homolog C (C. elegans)	14	1	0	0	1	2	0	0	2	1	hsa-miR-182-5p	0.0207	0.1467	0.8465	-0.52	-0.52	0.73	2007, 2009, 2011
ARHGEF3	ENST00000296315.3	Rho guanine nucleotide exchange factor (GEF) 3	359	1	1	0	0	0	0	0	0	1	hsa-miR-182-5p	0.0372	0.2289	0.8016	-0.52	-0.52	0.72	2005, 2007, 2009, 2011
SCML4	ENST00000369022.2	sex comb on midleg-like 4 (Drosophila)	10	1	1	0	0	0	0	0	0	0	hsa-miR-182-5p	0.0474	0.269	0.7312	-0.52	-0.52	0.79	2009, 2011
AK3	ENST00000381809.3	adenylate kinase 3	323	1	0	0	1	2	0	0	2	0	hsa-miR-182-5p	0.0175	0.1233	0.6837	-0.52	-0.53	0.77	NULL
CFL1	ENST00000525451.2	cofilin 1 (non-muscle)	341	1	1	0	0	0	0	0	0	1	hsa-miR-182-5p	0.0249	0.1632	0.6745	-0.51	-0.52	0.78	2005, 2007, 2009, 2011
STK17A	ENST00000319357.5	serine/threonine kinase 17a	350	2	0	1	1	1	0	0	1	1	hsa-miR-182-5p	0.0189	0.1328	0.7313	-0.51	-0.67	0.82	2009, 2011
FRS2	ENST00000550389.1	fibroblast growth factor receptor substrate 2	176	4	2	1	1	0	0	0	0	1	hsa-miR-182-5p	0.0527	0.3357	1.3326	-0.51	-0.85	> 0.99	2007, 2009, 2011
RAC1	ENST00000348035.4	ras-related C3 botulinum toxin substrate 1 (rho family, small GTP binding protein Rac1)	739	1	1	0	0	0	0	0	0	1	hsa-miR-182-5p	0.0362	0.2228	0.7856	-0.51	-0.52	0.78	2005, 2007, 2009, 2011
NPTX1	ENST00000306773.4	neuronal pentraxin I	1876	1	1	0	0	1	0	1	0	0	hsa-miR-182-5p	0.0516	0.3091	1.0324	-0.5	-0.53	0.85	2007, 2009, 2011
BMPR1B	ENST00000515059.1	bone morphogenetic protein receptor, type IB	44	1	1	0	0	0	0	0	0	0	hsa-miR-182-5p	0.0147	0.1012	0.5017	-0.5	-0.5	0.17	2009, 2011
CD164	ENST00000368961.5	CD164 molecule, sialomucin	2038	2	0	0	2	0	0	0	0	0	hsa-miR-182-5p	0.0132	0.0941	0.5464	-0.5	-0.55	0.89	2009, 2011
CADM2	ENST00000383699.3	cell adhesion molecule 2	5	1	1	0	0	2	0	0	2	1	hsa-miR-182-5p	0.0382	0.2547	1.2027	-0.5	-0.5	0.74	2007, 2009, 2011
PCNX	ENST00000304743.2	pecanex homolog (Drosophila)	458	2	1	1	0	0	0	0	0	0	hsa-miR-182-5p	0.0508	0.3044	1.0538	-0.49	-0.61	0.85	2007, 2009, 2011
WIPI2	ENST00000288828.4	WD repeat domain, phosphoinositide interacting 2	1038	1	1	0	0	0	0	0	0	1	hsa-miR-182-5p	0.0307	0.1874	0.6112	-0.49	-0.56	0.79	2007, 2009, 2011
NTNG1	ENST00000370067.1	netrin G1	5	1	0	1	0	2	0	1	1	0	hsa-miR-182-5p	0.0178	0.1241	0.648	-0.49	-0.49	0.5	2005, 2007
SLC39A1	ENST00000356205.4	solute carrier family 39 (zinc transporter), member 1	1193	2	0	0	2	0	0	0	0	1	hsa-miR-182-5p	0.0249	0.1716	0.8512	-0.49	-0.49	0.92	2005, 2007, 2009, 2011
PRKAR1A	ENST00000589228.1	protein kinase, cAMP-dependent, regulatory, type I, alpha	1257	1	0	0	1	2	0	1	1	0	hsa-miR-182-5p	0.021	0.146	0.7649	-0.49	-0.52	0.88	2011
DENR	ENST00000280557.6	density-regulated protein	186	1	1	0	0	0	0	0	0	0	hsa-miR-182-5p	0.0341	0.2088	0.6927	-0.49	-0.49	0.79	2005, 2007, 2009, 2011
CLPTM1L	ENST00000320895.5	CLPTM1-like	14627	1	1	0	0	0	0	0	0	0	hsa-miR-182-5p	0.0365	0.2186	0.674	-0.48	-0.48	0.79	2007, 2009, 2011
SAMD12	ENST00000409003.4	sterile alpha motif domain containing 12	57	1	0	1	0	2	0	0	2	5	hsa-miR-182-5p	0.0154	0.1119	0.7489	-0.48	-0.48	0.29	2011
BCL10	ENST00000370580.1	B-cell CLL/lymphoma 10	2090	2	2	0	0	2	0	1	1	1	hsa-miR-182-5p	0.0225	0.1482	0.6314	-0.48	-0.95	0.58	2011
GPC1	ENST00000264039.2	glypican 1	1687	1	1	0	0	0	0	0	0	1	hsa-miR-182-5p	0.0261	0.1685	0.6637	-0.48	-0.48	0.79	2009, 2011
GXYLT1	ENST00000398675.3	glucoside xylosyltransferase 1	126	2	2	0	0	1	0	1	0	2	hsa-miR-182-5p	0.05	0.3303	1.437	-0.48	-0.49	0.97	2009, 2011
CHMP1A	ENST00000397901.3	charged multivesicular body protein 1A	642	1	1	0	0	1	1	0	0	0	hsa-miR-182-5p	0.0306	0.2011	0.8505	-0.48	-0.48	0.79	2007, 2009, 2011
MAK	ENST00000313243.2	male germ cell-associated kinase	7	1	1	0	0	0	0	0	0	0	hsa-miR-182-5p	0.0369	0.2238	0.7395	-0.47	-0.47	0.69	2005, 2007, 2009, 2011
SETD7	ENST00000274031.3	SET domain containing (lysine methyltransferase) 7	76	2	1	0	1	0	0	0	0	1	hsa-miR-182-5p	0.0382	0.2486	1.0105	-0.47	-0.58	0.85	2007, 2009, 2011
FAM133A	ENST00000538690.1	family with sequence similarity 133, member A	14	1	1	0	0	2	0	0	2	0	hsa-miR-182-5p	0.0147	0.1051	0.6359	-0.47	-0.47	0.44	NULL
SV2C	ENST00000502798.2	synaptic vesicle glycoprotein 2C	30	2	1	0	1	0	0	0	0	1	hsa-miR-182-5p	0.053	0.3151	1.1276	-0.47	-0.53	0.94	NULL
SHC4	ENST00000332408.4	SHC (Src homology 2 domain containing) family, member 4	61	1	1	0	0	0	0	0	0	0	hsa-miR-182-5p	0.0343	0.2106	0.7118	-0.47	-0.47	0.79	2007, 2009, 2011
RASA2	ENST00000286364.3	RAS p21 protein activator 2	170	1	1	0	0	1	0	1	0	1	hsa-miR-182-5p	0.0309	0.2076	0.9905	-0.47	-0.47	0.61	NULL
PRAF2	ENST00000376390.4	PRA1 domain family, member 2	1921	1	1	0	0	0	0	0	0	1	hsa-miR-182-5p	0.0174	0.1179	0.5514	-0.47	-0.56	0.56	2009, 2011
NUAK1	ENST00000261402.2	NUAK family, SNF1-like kinase, 1	489	2	1	0	1	1	0	1	0	1	hsa-miR-182-5p	0.0384	0.2627	1.2957	-0.47	-0.47	0.95	2007, 2009, 2011
DUSP22	ENST00000419235.2	dual specificity phosphatase 22	1330	1	0	0	1	1	0	1	0	0	hsa-miR-182-5p	0.0159	0.1131	0.6705	-0.47	-0.47	0.7	2009, 2011
EBF3	ENST00000368648.3	early B-cell factor 3	101	2	1	0	1	0	0	0	0	0	hsa-miR-182-5p	0.0263	0.1775	0.8136	-0.46	-0.53	0.94	2007, 2009, 2011
KCTD2	ENST00000322444.6	potassium channel tetramerization domain containing 2	3328	1	1	0	0	2	0	1	1	1	hsa-miR-182-5p	0.0396	0.2493	0.9669	-0.46	-0.46	0.82	2005, 2007, 2009, 2011
CD2AP	ENST00000359314.5	CD2-associated protein	145	2	1	1	0	0	0	0	0	0	hsa-miR-182-5p	0.032	0.2127	0.9218	-0.46	-0.48	0.7	2005, 2007, 2009, 2011
ARHGAP6	ENST00000380736.1	Rho GTPase activating protein 6	12	1	0	0	1	1	1	0	0	0	hsa-miR-182-5p	0.0251	0.1683	0.7675	-0.46	-0.46	0.62	NULL
RECK	ENST00000377966.3	reversion-inducing-cysteine-rich protein with kazal motifs	10	1	1	0	0	0	0	0	0	0	hsa-miR-182-5p	0.0256	0.1663	0.6727	-0.46	-0.46	0.52	2007, 2009, 2011
GPR135	ENST00000395116.1	G protein-coupled receptor 135	40	2	0	0	2	0	0	0	0	0	hsa-miR-182-5p	0.0236	0.1634	0.836	-0.46	-0.46	0.9	NULL
TPD52	ENST00000379096.5	tumor protein D52	4585	1	0	0	1	1	0	1	0	1	hsa-miR-182-5p	0.0136	0.0959	0.5415	-0.46	-0.51	0.75	2005, 2007, 2011
CUL5	ENST00000393094.2	cullin 5	761	2	1	1	0	1	0	0	1	0	hsa-miR-182-5p	0.0197	0.1396	0.8033	-0.45	-0.47	0.55	2005, 2007, 2009, 2011
PC	ENST00000529047.1	pyruvate carboxylase	798	1	1	0	0	0	0	0	0	0	hsa-miR-182-5p	0.0213	0.1389	0.5483	-0.45	-0.45	0.66	2005, 2007, 2009, 2011
SPTSSB	ENST00000359175.4	serine palmitoyltransferase, small subunit B	15	1	0	0	1	1	0	0	1	0	hsa-miR-182-5p	0.0062	0.0451	0.2892	-0.45	-0.45	0.74	2009, 2011
ADD3	ENST00000277900.8	adducin 3 (gamma)	537	1	1	0	0	1	0	0	1	0	hsa-miR-182-5p	0.0317	0.2067	0.8684	-0.45	-0.45	0.73	2005, 2007, 2009, 2011
SLC1A1	ENST00000262352.3	solute carrier family 1 (neuronal/epithelial high affinity glutamate transporter, system Xag), member 1	138	2	0	0	2	0	0	0	0	0	hsa-miR-182-5p	0.0232	0.1596	0.7872	-0.45	-0.48	0.93	2007, 2009, 2011
SC5D	ENST00000264027.4	sterol-C5-desaturase	1299	1	1	0	0	0	0	0	0	1	hsa-miR-182-5p	0.0311	0.1913	0.6348	-0.45	-0.52	0.76	2009, 2011
PREPL	ENST00000541738.1	prolyl endopeptidase-like	612	2	1	0	1	1	1	0	0	0	hsa-miR-182-5p	0.0384	0.2556	1.1206	-0.45	-0.58	0.93	2007, 2011
VLDLR	ENST00000382100.3	very low density lipoprotein receptor	977	1	1	0	0	1	0	0	1	0	hsa-miR-182-5p	0.0265	0.1707	0.675	-0.45	-0.46	0.79	2007, 2009, 2011
SRSF6	ENST00000244020.3	serine/arginine-rich splicing factor 6	1914	1	1	0	0	0	0	0	0	0	hsa-miR-182-5p	0.0373	0.2251	0.726	-0.44	-0.45	0.79	2009, 2011
ZNF697	ENST00000421812.2	zinc finger protein 697	43	2	1	0	1	0	0	0	0	0	hsa-miR-182-5p	0.0433	0.2759	1.0494	-0.44	-0.44	0.93	2007, 2009, 2011
GAD2	ENST00000376261.3	glutamate decarboxylase 2 (pancreatic islets and brain, 65kDa)	5	1	0	0	1	2	0	0	2	0	hsa-miR-182-5p	0.0195	0.1377	0.7847	-0.44	-0.44	0.71	NULL
AEBP2	ENST00000266508.9	AE binding protein 2	1228	1	1	0	0	0	0	0	0	0	hsa-miR-182-5p	0.043	0.2494	0.7187	-0.44	-0.45	0.79	2005, 2007, 2009, 2011
FAM73A	ENST00000370791.3	family with sequence similarity 73, member A	837	2	0	0	2	0	0	0	0	0	hsa-miR-182-5p	0.0135	0.097	0.5927	-0.44	-0.45	0.9	NULL
USP13	ENST00000263966.3	ubiquitin specific peptidase 13 (isopeptidase T-3)	379	1	1	0	0	2	0	2	0	0	hsa-miR-182-5p	0.0361	0.227	0.8579	-0.44	-0.53	0.79	2011
CACNB4	ENST00000539935.1	calcium channel, voltage-dependent, beta 4 subunit	57	3	1	1	1	1	0	1	0	1	hsa-miR-182-5p	0.0253	0.1775	0.9896	-0.44	-0.81	0.95	2007, 2011
RD3	ENST00000367002.4	retinal degeneration 3	5	2	1	0	1	0	0	0	0	1	hsa-miR-182-5p	0.018	0.1254	0.6701	-0.44	-0.44	0.86	2011
CACNA2D1	ENST00000356860.3	calcium channel, voltage-dependent, alpha 2/delta subunit 1	418	1	0	0	1	3	1	1	1	1	hsa-miR-182-5p	0.0263	0.1861	1.0703	-0.44	-0.46	0.86	NULL
SPIN1	ENST00000375859.3	spindlin 1	686	2	0	0	2	2	1	1	0	1	hsa-miR-182-5p	0.0268	0.1841	0.9105	-0.44	-0.9	0.94	2007, 2009, 2011
MYRIP	ENST00000302541.6	myosin VIIA and Rab interacting protein	9	2	0	1	1	1	1	0	0	0	hsa-miR-182-5p	0.026	0.1818	0.9629	-0.43	-0.43	0.81	2007, 2009, 2011
BCL2L13	ENST00000418951.2	BCL2-like 13 (apoptosis facilitator)	741	1	1	0	0	0	0	0	0	1	hsa-miR-182-5p	0.0264	0.1702	0.6735	-0.43	-0.43	0.74	2009, 2011
YWHAG	ENST00000307630.3	tyrosine 3-monooxygenase/tryptophan 5-monooxygenase activation protein, gamma polypeptide	5623	1	1	0	0	0	0	0	0	0	hsa-miR-182-5p	0.0219	0.1429	0.5684	-0.43	-0.43	0.78	2005, 2007, 2009, 2011
DTNBP1	ENST00000344537.5	dystrobrevin binding protein 1	258	1	0	1	0	0	0	0	0	0	hsa-miR-182-5p	0.0102	0.0728	0.4246	-0.43	-0.43	0.28	2011
APBA2	ENST00000558402.1	amyloid beta (A4) precursor protein-binding, family A, member 2	388	1	1	0	0	0	0	0	0	0	hsa-miR-182-5p	0.0236	0.1536	0.6133	-0.43	-0.43	0.29	2009, 2011
SH3BP5	ENST00000383791.3	SH3-domain binding protein 5 (BTK-associated)	4289	1	0	0	1	0	0	0	0	1	hsa-miR-182-5p	0.0187	0.1275	0.6119	-0.43	-0.43	0.74	2009, 2011
KLF7	ENST00000423015.1	Kruppel-like factor 7 (ubiquitous)	737	2	1	1	0	0	0	0	0	2	hsa-miR-182-5p	0.0221	0.156	0.8968	-0.43	-0.43	0.62	2005, 2007, 2011
PAN2	ENST00000425394.2	PAN2 poly(A) specific ribonuclease subunit homolog (S. cerevisiae)	310	2	1	1	0	0	0	0	0	0	hsa-miR-182-5p	0.0198	0.1323	0.5819	-0.43	-0.43	0.86	2009, 2011
PHF21B	ENST00000403565.1	PHD finger protein 21B	8	1	0	0	1	1	0	1	0	2	hsa-miR-182-5p	0.0155	0.1101	0.6353	-0.43	-0.43	0.67	2005, 2007, 2009, 2011
SEPT9	ENST00000431235.2	septin 9	7738	1	1	0	0	1	0	1	0	0	hsa-miR-182-5p	0.0156	0.109	0.5884	-0.43	-0.43	0.24	2007, 2009, 2011
FAM171A1	ENST00000378116.4	family with sequence similarity 171, member A1	20	1	1	0	0	0	0	0	0	1	hsa-miR-182-5p	0.0397	0.2381	0.7631	-0.43	-0.43	0.63	2007, 2009, 2011
FBXW7	ENST00000281708.4	F-box and WD repeat domain containing 7, E3 ubiquitin protein ligase	12	2	0	2	0	0	0	0	0	0	hsa-miR-182-5p	0.0144	0.0985	0.4863	-0.43	-0.43	0.65	2007, 2009, 2011
CORO1C	ENST00000261401.3	coronin, actin binding protein, 1C	1970	1	1	0	0	1	1	0	0	1	hsa-miR-182-5p	0.0301	0.1874	0.646	-0.42	-0.5	0.79	2005, 2007, 2009, 2011
AF196779.12	ENST00000376358.3	Uncharacterized protein; WD repeat domain phosphoinositide-interacting protein 4	1921	1	1	0	0	0	0	0	0	1	hsa-miR-182-5p	0.0174	0.1176	0.55	-0.42	-0.5	0.56	NULL
ZC3H15	ENST00000337859.6	zinc finger CCCH-type containing 15	395	1	0	1	0	0	0	0	0	0	hsa-miR-182-5p	0.0161	0.1077	0.4721	-0.42	-0.42	0.72	2007
EGLN1	ENST00000366641.3	egl-9 family hypoxia-inducible factor 1	505	1	1	0	0	0	0	0	0	0	hsa-miR-182-5p	0.0381	0.2318	0.7842	-0.42	-0.42	0.63	2011
CRISP3	ENST00000263045.4	cysteine-rich secretory protein 3	5	1	1	0	0	0	0	0	0	0	hsa-miR-182-5p	0.0178	0.1203	0.554	-0.42	-0.42	0.22	NULL
EOMES	ENST00000295743.4	eomesodermin	28	2	1	0	1	0	0	0	0	0	hsa-miR-182-5p	0.0184	0.1251	0.5946	-0.42	-0.42	0.88	2009, 2011
PRUNE2	ENST00000376718.3	prune homolog 2 (Drosophila)	121	1	0	1	0	1	1	0	0	2	hsa-miR-182-5p	0.0295	0.2054	1.0934	-0.42	-0.44	0.48	2009, 2011
TNS3	ENST00000311160.9	tensin 3	28	2	0	0	2	0	0	0	0	1	hsa-miR-182-5p	0.0239	0.1649	0.8409	-0.42	-0.42	0.89	2007, 2009, 2011
FOXN2	ENST00000340553.3	forkhead box N2	441	1	0	1	0	1	0	1	0	0	hsa-miR-182-5p	0.024	0.1645	0.8049	-0.42	-0.42	0.67	2009, 2011
TMEM47	ENST00000275954.3	transmembrane protein 47	129	1	1	0	0	1	1	0	0	0	hsa-miR-182-5p	0.0177	0.1221	0.6226	-0.42	-0.45	0.2	2007, 2009, 2011
BOD1L1	ENST00000040738.5	biorientation of chromosomes in cell division 1-like 1	46	1	1	0	0	1	0	1	0	0	hsa-miR-182-5p	0.0395	0.2449	0.8993	-0.42	-0.42	0.75	2009, 2011
MTERFD1	ENST00000523821.1	MTERF domain containing 1	48	1	1	0	0	0	0	0	0	0	hsa-miR-182-5p	0.009	0.0627	0.3326	-0.42	-0.42	< 0.1	NULL
FGF14	ENST00000376131.4	fibroblast growth factor 14	5	1	0	0	1	1	0	1	0	0	hsa-miR-182-5p	0.009	0.0647	0.3945	-0.41	-0.41	0.7	NULL
ROCK1	ENST00000399799.2	Rho-associated, coiled-coil containing protein kinase 1	7	1	0	1	0	3	1	1	1	0	hsa-miR-182-5p	0.0382	0.2584	1.2724	-0.41	-0.41	> 0.99	2007, 2009, 2011
CCDC41	ENST00000397809.5	coiled-coil domain containing 41	76	1	1	0	0	0	0	0	0	0	hsa-miR-182-5p	0.0188	0.1252	0.5427	-0.41	-0.41	0.79	2009, 2011
WDR45	ENST00000553851.1	WD repeat domain 45	1921	1	1	0	0	0	0	0	0	1	hsa-miR-182-5p	0.0159	0.1087	0.5258	-0.41	-0.49	0.48	NULL
USP6NL	ENST00000609104.1	USP6 N-terminal like	183	1	1	0	0	0	0	0	0	0	hsa-miR-182-5p	0.0413	0.249	0.8334	-0.41	-0.41	0.79	2009, 2011
ZFC3H1	ENST00000378743.3	zinc finger, C3H1-type containing	129	1	1	0	0	0	0	0	0	0	hsa-miR-182-5p	0.027	0.1742	0.6982	-0.41	-0.41	0.63	2007, 2009, 2011
COPS5	ENST00000517736.1	COP9 signalosome subunit 5	129	1	1	0	0	0	0	0	0	0	hsa-miR-182-5p	0.0068	0.048	0.2716	-0.41	-0.41	< 0.1	NULL
CELF6	ENST00000287202.5	CUGBP, Elav-like family member 6	5	1	1	0	0	1	0	1	0	1	hsa-miR-182-5p	0.0266	0.1724	0.6985	-0.41	-0.41	0.72	2005, 2007, 2009, 2011
BRMS1L	ENST00000216807.7	breast cancer metastasis-suppressor 1-like	230	1	1	0	0	0	0	0	0	0	hsa-miR-182-5p	0.0514	0.2848	0.7383	-0.41	-0.42	0.79	2007, 2009, 2011
GRIK3	ENST00000373091.3	glutamate receptor, ionotropic, kainate 3	7	1	0	1	0	1	0	1	0	3	hsa-miR-182-5p	0.0162	0.1169	0.7562	-0.41	-0.41	0.52	2009, 2011
KLHL31	ENST00000370905.3	kelch-like family member 31	16	1	0	1	0	3	0	1	2	1	hsa-miR-182-5p	0.0148	0.1059	0.6433	-0.41	-0.53	0.32	2011
SLCO3A1	ENST00000318445.6	solute carrier organic anion transporter family, member 3A1	133	1	1	0	0	1	0	0	1	0	hsa-miR-182-5p	0.0401	0.2504	0.9549	-0.41	-0.41	0.83	2007, 2011
NCKAP1	ENST00000361354.4	NCK-associated protein 1	700	1	1	0	0	1	0	1	0	3	hsa-miR-182-5p	0.0372	0.227	0.7763	-0.4	-0.49	0.82	2009, 2011
C12orf73	ENST00000547975.1	chromosome 12 open reading frame 73	1060	1	0	0	1	0	0	0	0	1	hsa-miR-182-5p	0.0078	0.056	0.3347	-0.4	-0.43	0.59	NULL
NAGPA	ENST00000312251.3	N-acetylglucosamine-1-phosphodiester alpha-N-acetylglucosaminidase	297	1	0	0	1	1	0	1	0	2	hsa-miR-182-5p	0.0129	0.0926	0.5667	-0.4	-0.4	0.75	2005, 2007, 2009, 2011
GLRA3	ENST00000274093.3	glycine receptor, alpha 3	5	1	1	0	0	1	1	0	0	1	hsa-miR-182-5p	0.0264	0.1837	0.9807	-0.4	-0.4	< 0.1	NULL
FAM60A	ENST00000539409.1	family with sequence similarity 60, member A	58	1	0	0	1	1	0	1	0	0	hsa-miR-182-5p	0.0134	0.0944	0.5246	-0.4	-0.4	0.8	2007, 2009, 2011
FTSJ2	ENST00000440306.2	FtsJ RNA methyltransferase homolog 2 (E. coli)	2880	1	1	0	0	0	0	0	0	0	hsa-miR-182-5p	0.0089	0.0621	0.3285	-0.4	-0.4	0.3	2009, 2011
NT5DC3	ENST00000392876.3	5'-nucleotidase domain containing 3	235	2	1	0	1	0	0	0	0	0	hsa-miR-182-5p	0.0335	0.2162	0.8677	-0.4	-0.4	0.81	2009, 2011
ZHX2	ENST00000314393.4	zinc fingers and homeoboxes 2	414	1	0	0	1	0	0	0	0	1	hsa-miR-182-5p	0.0172	0.1182	0.6008	-0.4	-0.4	0.74	2007, 2009, 2011
SLC35C1	ENST00000314134.3	solute carrier family 35 (GDP-fucose transporter), member C1	856	1	1	0	0	0	0	0	0	0	hsa-miR-182-5p	0.0181	0.1198	0.5014	-0.39	-0.39	0.76	2011
BNC2	ENST00000380672.4	basonuclin 2	770	4	3	0	1	0	0	0	0	2	hsa-miR-182-5p	0.0404	0.2581	1.0612	-0.39	-0.45	> 0.99	2005, 2007, 2009, 2011
DCUN1D3	ENST00000324344.4	DCN1, defective in cullin neddylation 1, domain containing 3	53	3	2	0	1	2	0	0	2	0	hsa-miR-182-5p	0.0263	0.1811	0.9208	-0.39	-0.78	0.92	2007
CIAPIN1	ENST00000565961.1	cytokine induced apoptosis inhibitor 1	423	1	1	0	0	0	0	0	0	0	hsa-miR-182-5p	0.0113	0.0779	0.391	-0.39	-0.4	0.2	NULL
GNAQ	ENST00000286548.4	guanine nucleotide binding protein (G protein), q polypeptide	47	2	2	0	0	1	0	0	1	1	hsa-miR-182-5p	0.0292	0.2022	1.0366	-0.39	-0.39	0.83	2005, 2007, 2009, 2011
TTC39A	ENST00000530004.1	tetratricopeptide repeat domain 39A	174	1	0	1	0	4	0	0	4	1	hsa-miR-182-5p	0.0073	0.0528	0.3555	-0.39	-0.67	0.62	2009
SMAD1	ENST00000302085.4	SMAD family member 1	240	1	1	0	0	0	0	0	0	0	hsa-miR-182-5p	0.0164	0.1098	0.4726	-0.39	-0.4	0.72	2005, 2007, 2009, 2011
TSNAX	ENST00000366639.4	translin-associated factor X	936	1	1	0	0	0	0	0	0	1	hsa-miR-182-5p	0.0209	0.1409	0.659	-0.39	-0.41	0.66	2005, 2007, 2009, 2011
TMEM115	ENST00000266025.3	transmembrane protein 115	1346	1	1	0	0	0	0	0	0	1	hsa-miR-182-5p	0.0209	0.1363	0.5385	-0.39	-0.4	0.78	2007, 2009, 2011
PIK3AP1	ENST00000339364.5	phosphoinositide-3-kinase adaptor protein 1	14	1	1	0	0	1	0	0	1	2	hsa-miR-182-5p	0.0167	0.1157	0.6035	-0.39	-0.4	0.55	2009, 2011
FAM78A	ENST00000372269.3	family with sequence similarity 78, member A	7	2	2	0	0	0	0	0	0	0	hsa-miR-182-5p	0.0234	0.1561	0.6909	-0.39	-0.4	0.81	2007, 2009, 2011
OSBPL2	ENST00000358053.2	oxysterol binding protein-like 2	283	1	1	0	0	0	0	0	0	0	hsa-miR-182-5p	0.0273	0.1719	0.6106	-0.39	-0.4	0.79	2009, 2011
PP13439	ENST00000331659.2		289	1	1	0	0	0	0	0	0	0	hsa-miR-182-5p	0.0307	0.1912	0.6669	-0.39	-0.4	0.74	NULL
PRRG3	ENST00000370353.3	proline rich Gla (G-carboxyglutamic acid) 3 (transmembrane)	5	1	1	0	0	2	0	1	1	0	hsa-miR-182-5p	0.0249	0.168	0.8018	-0.39	-0.39	0.27	2005, 2007, 2009, 2011
KCMF1	ENST00000409785.4	potassium channel modulatory factor 1	1285	1	0	1	0	0	0	0	0	1	hsa-miR-182-5p	0.0197	0.1292	0.5256	-0.39	-0.45	0.87	2005, 2007, 2009, 2011
GK	ENST00000378946.3	glycerol kinase	38	1	1	0	0	1	0	0	1	0	hsa-miR-182-5p	0.0429	0.2639	0.9548	-0.39	-0.41	0.75	2005, 2007, 2009, 2011
LPHN2	ENST00000370715.1	latrophilin 2	407	2	1	0	1	0	0	0	0	0	hsa-miR-182-5p	0.0322	0.2018	0.7487	-0.39	-0.41	0.75	2005, 2007, 2009, 2011
DSCAM	ENST00000400454.1	Down syndrome cell adhesion molecule	5	1	1	0	0	0	0	0	0	0	hsa-miR-182-5p	0.0335	0.2096	0.7732	-0.39	-0.39	0.79	2007, 2009, 2011
ZNRF1	ENST00000335325.4	zinc and ring finger 1, E3 ubiquitin protein ligase	519	1	1	0	0	0	0	0	0	0	hsa-miR-182-5p	0.0359	0.2159	0.6757	-0.38	-0.39	0.79	2005, 2007, 2009, 2011
PPP4R2	ENST00000356692.5	protein phosphatase 4, regulatory subunit 2	310	2	1	0	1	0	0	0	0	0	hsa-miR-182-5p	0.0174	0.12	0.6093	-0.38	-0.45	0.73	NULL
AJUBA	ENST00000262713.2	ajuba LIM protein	871	1	1	0	0	0	0	0	0	0	hsa-miR-182-5p	0.0226	0.1471	0.5817	-0.38	-0.38	0.52	2005, 2007, 2009, 2011
PPM1L	ENST00000498165.1	protein phosphatase, Mg2+/Mn2+ dependent, 1L	59	4	1	1	2	2	1	1	0	3	hsa-miR-182-5p	0.0368	0.2497	1.2061	-0.38	-0.71	0.97	NULL
FMR1	ENST00000370471.3	fragile X mental retardation 1	1155	1	1	0	0	0	0	0	0	0	hsa-miR-182-5p	0.0287	0.1802	0.6444	-0.38	-0.38	0.78	2005, 2007, 2009, 2011
SPAG1	ENST00000251809.3	sperm associated antigen 1	169	1	1	0	0	0	0	0	0	0	hsa-miR-182-5p	0.0187	0.1227	0.4956	-0.38	-0.41	0.48	2009, 2011
LPPR4	ENST00000370185.3	Lipid phosphate phosphatase-related protein type 4	5	1	0	0	1	1	0	1	0	1	hsa-miR-182-5p	0.0157	0.1118	0.6615	-0.38	-0.38	0.77	2005, 2007, 2009, 2011
ARF4	ENST00000303436.6	ADP-ribosylation factor 4	390	2	1	1	0	0	0	0	0	0	hsa-miR-182-5p	0.0118	0.083	0.4566	-0.38	-1.01	0.77	2003, 2005, 2007, 2009, 2011
PPP1R13L	ENST00000360957.5	protein phosphatase 1, regulatory subunit 13 like	68	1	1	0	0	0	0	0	0	0	hsa-miR-182-5p	0.0222	0.144	0.5565	-0.38	-0.38	0.53	2009, 2011
MAP1LC3B	ENST00000268607.5	microtubule-associated protein 1 light chain 3 beta	18	1	0	1	0	1	0	1	0	1	hsa-miR-182-5p	0.0205	0.1351	0.5581	-0.37	-0.48	0.59	2003, 2005, 2007, 2009, 2011
FOXO3	ENST00000343882.6	forkhead box O3	32	2	2	0	0	0	0	0	0	1	hsa-miR-182-5p	0.0573	0.3563	1.2593	-0.37	-0.37	0.95	2005, 2007, 2009, 2011
RTN4	ENST00000394609.2	reticulon 4	34030	1	0	1	0	0	0	0	0	0	hsa-miR-182-5p	0.0118	0.0812	0.3949	-0.37	-0.37	0.4	2005, 2007, 2009, 2011
PTAR1	ENST00000377200.5	protein prenyltransferase alpha subunit repeat containing 1	161	2	0	1	1	2	0	1	1	1	hsa-miR-182-5p	0.0145	0.1036	0.6243	-0.37	-0.52	0.82	2009, 2011
ITPR1	ENST00000302640.8	inositol 1,4,5-trisphosphate receptor, type 1	1022	1	0	0	1	1	0	0	1	0	hsa-miR-182-5p	0.0171	0.1219	0.7235	-0.37	-0.37	0.7	2007
CTDSP2	ENST00000398073.2	CTD (carboxy-terminal domain, RNA polymerase II, polypeptide A) small phosphatase 2	991	1	1	0	0	0	0	0	0	1	hsa-miR-182-5p	0.022	0.1477	0.6844	-0.37	-0.37	0.67	2009, 2011
NSG2	ENST00000303177.3	Neuron-specific protein family member 2	5	1	0	0	1	1	0	0	1	0	hsa-miR-182-5p	0.0094	0.0669	0.398	-0.37	-0.37	0.74	2009, 2011
CAMSAP2	ENST00000358823.2	calmodulin regulated spectrin-associated protein family, member 2	235	2	1	1	0	0	0	0	0	0	hsa-miR-182-5p	0.0294	0.1994	0.9491	-0.37	-0.43	0.83	2007, 2009, 2011
ARCN1	ENST00000359415.4	archain 1	1139	1	1	0	0	2	0	2	0	0	hsa-miR-182-5p	0.0185	0.1306	0.7441	-0.37	-0.37	0.76	2009, 2011
CNNM3	ENST00000377060.3	cyclin M3	934	2	0	1	1	0	0	0	0	0	hsa-miR-182-5p	0.0198	0.1377	0.7102	-0.37	-0.37	0.83	2007, 2009, 2011
MYO1D	ENST00000318217.5	myosin ID	16	2	0	1	1	0	0	0	0	0	hsa-miR-182-5p	0.0156	0.1116	0.6776	-0.37	-0.37	0.82	2005, 2007, 2009, 2011
DAB1	ENST00000371236.2	Dab, reelin signal transducer, homolog 1 (Drosophila)	490	2	2	0	0	0	0	0	0	1	hsa-miR-182-5p	0.0389	0.2514	1.0247	-0.37	-0.46	0.93	NULL
SLC6A6	ENST00000454876.2	solute carrier family 6 (neurotransmitter transporter), member 6	280	2	0	0	2	0	0	0	0	1	hsa-miR-182-5p	0.0263	0.1784	0.8578	-0.37	-0.38	0.92	2005, 2007, 2009, 2011
MPP1	ENST00000369534.3	membrane protein, palmitoylated 1, 55kDa	2530	1	0	0	1	0	0	0	0	1	hsa-miR-182-5p	0.0137	0.0958	0.5239	-0.37	-0.49	0.62	2009, 2011
PDPN	ENST00000294489.6	podoplanin	264	1	1	0	0	0	0	0	0	1	hsa-miR-182-5p	0.0087	0.0619	0.3666	-0.37	-0.37	< 0.1	2011
YES1	ENST00000577961.1	v-yes-1 Yamaguchi sarcoma viral oncogene homolog 1	168	1	0	0	1	1	0	1	0	0	hsa-miR-182-5p	0.0202	0.1389	0.6894	-0.37	-0.37	0.79	2005, 2007, 2009, 2011
MED1	ENST00000300651.6	mediator complex subunit 1	87	2	1	0	1	0	0	0	0	0	hsa-miR-182-5p	0.0301	0.2031	0.9503	-0.37	-0.43	0.92	2009, 2011
SLC33A1	ENST00000392845.3	solute carrier family 33 (acetyl-CoA transporter), member 1	145	1	0	0	1	2	0	0	2	1	hsa-miR-182-5p	0.0121	0.0861	0.5007	-0.36	-0.51	0.77	2005, 2007, 2009, 2011
ZNF280B	ENST00000360412.2	zinc finger protein 280B	7	2	1	1	0	0	0	0	0	0	hsa-miR-182-5p	0.0263	0.1715	0.7172	-0.36	-0.49	0.84	2011
ZNF398	ENST00000420008.2	zinc finger protein 398	305	1	0	0	1	2	0	2	0	0	hsa-miR-182-5p	0.0134	0.0956	0.5711	-0.36	-0.48	0.78	2009, 2011
BRPF3	ENST00000534400.1	bromodomain and PHD finger containing, 3	7032	2	0	0	2	0	0	0	0	0	hsa-miR-182-5p	0.0259	0.1757	0.8268	-0.36	-0.36	0.93	2007, 2009, 2011
AC003102.1	ENST00000399246.2		5	1	0	1	0	0	0	0	0	0	hsa-miR-182-5p	0.0056	0.0398	0.2345	-0.36	-0.36	0.44	NULL
LIN28A	ENST00000326279.6	lin-28 homolog A (C. elegans)	5	1	0	1	0	1	0	0	1	1	hsa-miR-182-5p	0.0129	0.0917	0.5317	-0.36	-0.36	0.27	NULL
SMIM13	ENST00000416247.2	small integral membrane protein 13	199	1	1	0	0	1	0	0	1	1	hsa-miR-182-5p	0.0175	0.118	0.5505	-0.36	-0.66	0.71	2011
BNIP3	ENST00000368636.4	BCL2/adenovirus E1B 19kDa interacting protein 3	203	1	1	0	0	0	0	0	0	0	hsa-miR-182-5p	0.0262	0.1627	0.5531	-0.36	-0.41	0.79	NULL
EBF1	ENST00000313708.6	early B-cell factor 1	42	1	1	0	0	0	0	0	0	0	hsa-miR-182-5p	0.0252	0.1607	0.6175	-0.36	-0.42	0.78	2009, 2011
TSPAN9	ENST00000537971.1	tetraspanin 9	1410	1	1	0	0	0	0	0	0	0	hsa-miR-182-5p	0.0216	0.1408	0.5621	-0.36	-0.36	0.79	2007, 2009, 2011
STOX2	ENST00000308497.4	storkhead box 2	379	3	0	2	1	0	0	0	0	2	hsa-miR-182-5p	0.0264	0.1843	0.9886	-0.36	-0.36	0.9	2007
SNX17	ENST00000233575.2	sorting nexin 17	479	1	0	0	1	1	0	1	0	0	hsa-miR-182-5p	0.0113	0.0794	0.4347	-0.36	-0.42	0.78	2005, 2007, 2009, 2011
LCA5	ENST00000369846.4	Leber congenital amaurosis 5	8	1	0	1	0	2	0	0	2	0	hsa-miR-182-5p	0.015	0.1078	0.6628	-0.36	-0.36	0.38	2009, 2011
ESYT1	ENST00000394048.5	extended synaptotagmin-like protein 1	401	1	0	0	1	0	0	0	0	1	hsa-miR-182-5p	0.0084	0.0603	0.3752	-0.36	-0.36	0.71	2007, 2009, 2011
EVI5	ENST00000370331.1	ecotropic viral integration site 5	172	1	1	0	0	0	0	0	0	0	hsa-miR-182-5p	0.0343	0.2117	0.7337	-0.36	-0.36	0.79	2005, 2007, 2009, 2011
KLHDC10	ENST00000335420.5	kelch domain containing 10	347	1	0	0	1	0	0	0	0	2	hsa-miR-182-5p	0.0135	0.0956	0.5649	-0.36	-0.42	0.7	2011
INSL5	ENST00000304526.2	insulin-like 5	5	1	0	1	0	0	0	0	0	0	hsa-miR-182-5p	0.0038	0.0272	0.172	-0.36	-0.36	0.27	2011
MEOX1	ENST00000329168.3	mesenchyme homeobox 1	5	1	1	0	0	0	0	0	0	0	hsa-miR-182-5p	0.0181	0.1207	0.5239	-0.36	-0.36	< 0.1	2011
DCBLD1	ENST00000338728.5	discoidin, CUB and LCCL domain containing 1	876	1	1	0	0	1	0	0	1	0	hsa-miR-182-5p	0.0128	0.0892	0.479	-0.36	-0.38	0.11	NULL
UBE2Q2	ENST00000267938.4	ubiquitin-conjugating enzyme E2Q family member 2	106	1	1	0	0	0	0	0	0	0	hsa-miR-182-5p	0.0111	0.076	0.3694	-0.36	-0.4	0.36	2007, 2009, 2011
RBM5	ENST00000347869.3	RNA binding motif protein 5	150	1	1	0	0	0	0	0	0	0	hsa-miR-182-5p	0.0102	0.0718	0.3882	-0.35	-0.41	< 0.1	2011
FBXW11	ENST00000296933.6	F-box and WD repeat domain containing 11	81	2	0	1	1	1	0	1	0	0	hsa-miR-182-5p	0.01	0.0709	0.4108	-0.35	-0.37	0.79	2005, 2007, 2009, 2011
DCX	ENST00000356915.2	doublecortin	5	2	0	1	1	2	0	0	2	2	hsa-miR-182-5p	0.0172	0.1248	0.8094	-0.35	-0.35	0.83	2005, 2007, 2009, 2011
OSBPL10	ENST00000396556.2	oxysterol binding protein-like 10	10	1	1	0	0	0	0	0	0	0	hsa-miR-182-5p	0.0363	0.2225	0.7605	-0.35	-0.35	0.79	2009, 2011
XPR1	ENST00000367590.4	xenotropic and polytropic retrovirus receptor 1	544	1	0	1	0	0	0	0	0	0	hsa-miR-182-5p	0.0241	0.1627	0.7771	-0.35	-0.35	0.64	2005, 2007, 2009, 2011
MBLAC2	ENST00000316610.6	metallo-beta-lactamase domain containing 2	498	1	1	0	0	0	0	0	0	1	hsa-miR-182-5p	0.016	0.1097	0.5449	-0.35	-0.35	0.59	2009, 2011
DSG2	ENST00000261590.8	desmoglein 2	810	1	1	0	0	2	0	1	1	0	hsa-miR-182-5p	0.0182	0.1283	0.7277	-0.35	-0.37	0.26	2011
PPP1R2	ENST00000328432.3	protein phosphatase 1, regulatory (inhibitor) subunit 2	8	1	0	1	0	0	0	0	0	1	hsa-miR-182-5p	0.0134	0.0919	0.4467	-0.35	-0.35	0.62	2005, 2007, 2009, 2011
ADK	ENST00000372734.3	adenosine kinase	1098	2	0	0	2	0	0	0	0	1	hsa-miR-182-5p	0.0136	0.0948	0.5024	-0.35	-0.69	0.93	NULL
GRM5	ENST00000418177.2	glutamate receptor, metabotropic 5	5	2	0	2	0	1	0	1	0	2	hsa-miR-182-5p	0.0216	0.1535	0.8962	-0.35	-0.35	0.67	2005, 2007, 2009, 2011
TBR1	ENST00000389554.3	T-box, brain, 1	5	2	0	0	2	0	0	0	0	0	hsa-miR-182-5p	0.0168	0.1177	0.6228	-0.35	-0.35	0.87	NULL
RAB2A	ENST00000262646.7	RAB2A, member RAS oncogene family	788	2	0	1	1	0	0	0	0	0	hsa-miR-182-5p	0.0084	0.0596	0.3457	-0.35	-0.52	0.95	2011
FAM167A	ENST00000284486.4	family with sequence similarity 167, member A	85	1	1	0	0	1	0	0	1	3	hsa-miR-182-5p	0.0171	0.1222	0.7291	-0.35	-0.35	0.54	2005, 2007, 2009, 2011
TNFSF11	ENST00000405262.2	tumor necrosis factor (ligand) superfamily, member 11	12	1	1	0	0	0	0	0	0	0	hsa-miR-182-5p	0.0092	0.0645	0.3468	-0.35	-0.35	0.15	2009, 2011
SH3PXD2B	ENST00000311601.5	SH3 and PX domains 2B	123	1	0	0	1	2	0	0	2	2	hsa-miR-182-5p	0.0158	0.1138	0.7059	-0.35	-0.35	0.8	2007, 2009, 2011
MISP	ENST00000215582.6	mitotic spindle positioning	23	1	1	0	0	0	0	0	0	2	hsa-miR-182-5p	0.0262	0.1671	0.669	-0.35	-0.46	0.67	2011
SNX4	ENST00000251775.4	sorting nexin 4	454	1	1	0	0	0	0	0	0	1	hsa-miR-182-5p	0.0075	0.0538	0.3285	-0.34	-0.38	< 0.1	2005, 2007, 2009, 2011
RAB27A	ENST00000396307.2	RAB27A, member RAS oncogene family	181	2	1	1	0	0	0	0	0	1	hsa-miR-182-5p	0.0208	0.1456	0.8032	-0.34	-0.35	0.5	2011
KIAA0087	ENST00000242109.3	KIAA0087	5	1	1	0	0	0	0	0	0	0	hsa-miR-182-5p	0.0289	0.1831	0.6811	-0.34	-0.34	0.79	NULL
TOX3	ENST00000407228.3	TOX high mobility group box family member 3	59	1	1	0	0	0	0	0	0	0	hsa-miR-182-5p	0.0223	0.1459	0.5996	-0.34	-0.34	0.77	2007, 2009, 2011
RNF130	ENST00000261947.4	ring finger protein 130	29	1	0	0	1	0	0	0	0	0	hsa-miR-182-5p	0.0059	0.0418	0.2422	-0.34	-0.36	0.74	2005, 2007
RNF152	ENST00000312828.3	ring finger protein 152	57	2	1	0	1	2	0	1	1	1	hsa-miR-182-5p	0.0189	0.1275	0.6291	-0.34	-0.73	0.95	NULL
FGF9	ENST00000382353.5	fibroblast growth factor 9	136	1	1	0	0	0	0	0	0	1	hsa-miR-182-5p	0.0234	0.153	0.6221	-0.34	-0.36	0.78	2005, 2007, 2009, 2011
MOB1B	ENST00000309395.2	MOB kinase activator 1B	54	1	1	0	0	0	0	0	0	1	hsa-miR-182-5p	0.0435	0.2571	0.8065	-0.34	-0.34	0.79	2005, 2007, 2009, 2011
NRCAM	ENST00000379028.3	neuronal cell adhesion molecule	152	1	0	1	0	2	0	2	0	1	hsa-miR-182-5p	0.0239	0.1675	0.9128	-0.34	-0.44	0.5	2005, 2007, 2009, 2011
LRRC7	ENST00000310961.5	leucine rich repeat containing 7	18	2	0	1	1	0	0	0	0	0	hsa-miR-182-5p	0.0221	0.1546	0.8351	-0.34	-0.34	0.83	2009, 2011
CLLU1	ENST00000378485.1	chronic lymphocytic leukemia up-regulated 1	5	1	0	1	0	1	0	1	0	0	hsa-miR-182-5p	0.0102	0.0736	0.4569	-0.34	-0.34	0.32	2011
PCMT1	ENST00000367384.2	protein-L-isoaspartate (D-aspartate) O-methyltransferase	573	1	1	0	0	0	0	0	0	0	hsa-miR-182-5p	0.0162	0.1043	0.4	-0.34	-0.55	0.78	2005, 2007, 2009, 2011
COL25A1	ENST00000399132.1	collagen, type XXV, alpha 1	270	1	1	0	0	2	0	0	2	0	hsa-miR-182-5p	0.0222	0.1556	0.8536	-0.34	-0.36	0.85	NULL
IGF1R	ENST00000268035.6	insulin-like growth factor 1 receptor	561	2	1	0	1	0	0	0	0	0	hsa-miR-182-5p	0.0274	0.1848	0.8553	-0.34	-0.41	0.85	2007, 2009, 2011
UCK2	ENST00000372212.4	uridine-cytidine kinase 2	437	2	0	1	1	0	0	0	0	1	hsa-miR-182-5p	0.0063	0.0454	0.2977	-0.34	-0.51	0.74	2011
CBFA2T3	ENST00000327483.5	core-binding factor, runt domain, alpha subunit 2; translocated to, 3	7	2	1	0	1	0	0	0	0	1	hsa-miR-182-5p	0.0191	0.1291	0.5991	-0.33	-0.51	0.95	2005, 2007, 2009, 2011
BCAT2	ENST00000545387.2	branched chain amino-acid transaminase 2, mitochondrial	4270	1	0	0	1	0	0	0	0	0	hsa-miR-182-5p	0.0036	0.0262	0.1655	-0.33	-0.34	0.73	2005, 2007, 2009, 2011
PAX5	ENST00000358127.4	paired box 5	5	1	1	0	0	0	0	0	0	4	hsa-miR-182-5p	0.0358	0.2279	0.9102	-0.33	-0.33	0.79	NULL
STMND1	ENST00000536551.1	stathmin domain containing 1	45	1	0	0	1	0	0	0	0	0	hsa-miR-182-5p	0.012	0.0839	0.4401	-0.33	-0.33	0.69	2011
EGR3	ENST00000519492.1	early growth response 3	21	1	1	0	0	0	0	0	0	1	hsa-miR-182-5p	0.0117	0.0803	0.3927	-0.33	-0.46	0.77	2005, 2007, 2009, 2011
CHAMP1	ENST00000361283.1	chromosome alignment maintaining phosphoprotein 1	712	1	1	0	0	0	0	0	0	0	hsa-miR-182-5p	0.0313	0.1925	0.6438	-0.33	-0.35	0.31	2009, 2011
NABP1	ENST00000410026.2	nucleic acid binding protein 1	938	1	0	1	0	4	0	1	3	3	hsa-miR-182-5p	0.012	0.0846	0.4687	-0.33	-0.84	0.51	2011
CCDC92	ENST00000238156.3	coiled-coil domain containing 92	105	1	0	0	1	1	1	0	0	1	hsa-miR-182-5p	0.005	0.036	0.2261	-0.33	-0.56	0.74	2007, 2009, 2011
DRGX	ENST00000374139.2	dorsal root ganglia homeobox	5	1	1	0	0	0	0	0	0	0	hsa-miR-182-5p	0.031	0.1926	0.6635	-0.33	-0.33	0.77	NULL
LGI1	ENST00000371413.3	leucine-rich, glioma inactivated 1	5	1	0	0	1	0	0	0	0	0	hsa-miR-182-5p	0.0125	0.0856	0.414	-0.33	-0.33	0.73	2005, 2007, 2009, 2011
BCL2	ENST00000398117.1	B-cell CLL/lymphoma 2	55	1	0	0	1	2	0	1	1	0	hsa-miR-182-5p	0.0178	0.1261	0.7244	-0.33	-0.34	0.79	2005, 2007, 2009, 2011
GABRB1	ENST00000295454.3	gamma-aminobutyric acid (GABA) A receptor, beta 1	5	3	1	0	2	3	0	2	1	4	hsa-miR-182-5p	0.0118	0.0821	0.4384	-0.33	-1.12	0.99	NULL
AVPI1	ENST00000370626.3	arginine vasopressin-induced 1	4404	1	1	0	0	0	0	0	0	0	hsa-miR-182-5p	0.0042	0.0303	0.1876	-0.33	-0.33	0.3	NULL
OPHN1	ENST00000355520.5	oligophrenin 1	54	1	0	1	0	2	0	0	2	1	hsa-miR-182-5p	0.0116	0.0844	0.5626	-0.33	-0.33	0.28	2009, 2011
WISP1	ENST00000517423.1	WNT1 inducible signaling pathway protein 1	5	1	0	1	0	2	0	1	1	2	hsa-miR-182-5p	0.0038	0.0273	0.172	-0.33	-0.65	0.21	NULL
TMEM198	ENST00000373883.3	transmembrane protein 198	80	1	0	0	1	0	0	0	0	2	hsa-miR-182-5p	0.0105	0.0746	0.427	-0.33	-0.33	0.73	2007, 2009, 2011
TRABD2B	ENST00000606738.2	TraB domain containing 2B	244	1	1	0	0	3	1	1	1	0	hsa-miR-182-5p	0.0297	0.1987	0.9249	-0.33	-0.43	0.79	2011
SEPHS1	ENST00000545675.1	selenophosphate synthetase 1	281	2	1	1	0	1	0	1	0	0	hsa-miR-182-5p	0.0197	0.1358	0.6822	-0.33	-0.39	0.85	2009, 2011
AC079210.1	ENST00000600820.1	Uncharacterized protein; cDNA FLJ45097 fis, clone BRAWH3031054	5	1	1	0	0	1	0	0	1	0	hsa-miR-182-5p	0.0122	0.0856	0.4621	-0.33	-0.33	< 0.1	NULL
PPP1R13B	ENST00000423488.2	protein phosphatase 1, regulatory subunit 13B	105	1	0	1	0	0	0	0	0	0	hsa-miR-182-5p	0.0114	0.08	0.435	-0.32	-0.32	0.49	2009, 2011
C19orf26	ENST00000590083.1	chromosome 19 open reading frame 26	24	1	1	0	0	0	0	0	0	0	hsa-miR-182-5p	0.0466	0.2656	0.7276	-0.32	-0.32	0.78	NULL
RHOQ	ENST00000238738.4	ras homolog family member Q	179	1	0	0	1	1	0	0	1	0	hsa-miR-182-5p	0.0067	0.048	0.302	-0.32	-0.48	0.74	2011
LSM14A	ENST00000433627.5	LSM14A, SCD6 homolog A (S. cerevisiae)	362	1	1	0	0	0	0	0	0	0	hsa-miR-182-5p	0.0216	0.1352	0.488	-0.32	-0.52	0.72	2011
RAPGEF4	ENST00000409036.1	Rap guanine nucleotide exchange factor (GEF) 4	60	1	0	0	1	1	0	0	1	2	hsa-miR-182-5p	0.0126	0.0895	0.5164	-0.32	-0.5	0.74	2007
INTS6	ENST00000311234.4	integrator complex subunit 6	433	1	1	0	0	1	0	1	0	1	hsa-miR-182-5p	0.0197	0.1298	0.5331	-0.32	-0.37	0.81	2007, 2009, 2011
DAZAP2	ENST00000412716.3	DAZ associated protein 2	4265	1	1	0	0	0	0	0	0	0	hsa-miR-182-5p	0.0102	0.0706	0.3596	-0.32	-0.32	0.35	2005, 2007, 2009, 2011
SH3GLB2	ENST00000372564.3	SH3-domain GRB2-like endophilin B2	535	1	1	0	0	0	0	0	0	0	hsa-miR-182-5p	0.0254	0.1619	0.5936	-0.32	-0.32	0.75	2009, 2011
TAT	ENST00000355962.4	tyrosine aminotransferase	5	1	0	1	0	1	1	0	0	0	hsa-miR-182-5p	0.0109	0.0775	0.4424	-0.32	-0.32	0.37	2011
SEPT7	ENST00000435235.1	septin 7	97	1	0	1	0	0	0	0	0	0	hsa-miR-182-5p	0.0202	0.1389	0.7081	-0.32	-0.32	0.8	2005, 2007, 2009, 2011
ST6GALNAC3	ENST00000328299.3	ST6 (alpha-N-acetyl-neuraminyl-2,3-beta-galactosyl-1,3)-N-acetylgalactosaminide alpha-2,6-sialyltransferase 3	41	1	0	0	1	1	0	1	0	0	hsa-miR-182-5p	0.0234	0.1628	0.8504	-0.32	-0.32	0.79	2009, 2011
TAF4B	ENST00000269142.5	TAF4b RNA polymerase II, TATA box binding protein (TBP)-associated factor, 105kDa	52	1	0	0	1	1	1	0	0	0	hsa-miR-182-5p	0.0207	0.1434	0.7225	-0.32	-0.32	0.74	2009, 2011
SPAST	ENST00000315285.3	spastin	239	1	0	0	1	1	0	0	1	0	hsa-miR-182-5p	0.0144	0.0994	0.5011	-0.32	-0.32	0.76	2009, 2011
TARBP1	ENST00000040877.1	TAR (HIV-1) RNA binding protein 1	596	1	0	0	1	0	0	0	0	0	hsa-miR-182-5p	0.0057	0.0413	0.2753	-0.32	-0.32	0.56	NULL
PPP1R3D	ENST00000370996.3	protein phosphatase 1, regulatory subunit 3D	132	1	0	1	0	1	1	0	0	0	hsa-miR-182-5p	0.0113	0.0807	0.4686	-0.32	-0.33	0.27	2009, 2011
ABCD2	ENST00000308666.3	ATP-binding cassette, sub-family D (ALD), member 2	5	1	0	1	0	2	0	0	2	1	hsa-miR-182-5p	0.0155	0.1087	0.6004	-0.32	-0.38	0.49	NULL
GJA3	ENST00000241125.3	gap junction protein, alpha 3, 46kDa	244	1	1	0	0	0	0	0	0	0	hsa-miR-182-5p	0.0225	0.1457	0.5665	-0.32	-0.32	0.78	2007, 2009, 2011
NUS1	ENST00000368494.3	nuclear undecaprenyl pyrophosphate synthase 1 homolog (S. cerevisiae)	302	1	0	0	1	1	0	0	1	0	hsa-miR-182-5p	0.0129	0.0912	0.5088	-0.32	-0.32	0.74	2007, 2009, 2011
PDE7B	ENST00000308191.6	phosphodiesterase 7B	148	1	0	0	1	0	0	0	0	0	hsa-miR-182-5p	0.0064	0.0463	0.295	-0.32	-0.32	0.74	2005, 2007, 2009, 2011
RHOJ	ENST00000316754.3	ras homolog family member J	118	1	1	0	0	0	0	0	0	0	hsa-miR-182-5p	0.0224	0.1433	0.5436	-0.31	-0.37	0.73	2009, 2011
DEPDC1	ENST00000456315.2	DEP domain containing 1	1068	1	0	0	1	1	0	0	1	1	hsa-miR-182-5p	0.0186	0.1309	0.7164	-0.31	-0.31	0.73	2011
L1CAM	ENST00000370060.1	L1 cell adhesion molecule	439	1	1	0	0	0	0	0	0	0	hsa-miR-182-5p	0.035	0.2175	0.7802	-0.31	-0.31	0.79	2005, 2007, 2009, 2011
CITED2	ENST00000367651.2	Cbp/p300-interacting transactivator, with Glu/Asp-rich carboxy-terminal domain, 2	1071	1	0	1	0	0	0	0	0	1	hsa-miR-182-5p	0.0121	0.0828	0.4101	-0.31	-0.43	0.45	2005, 2007, 2009, 2011
CCND2	ENST00000261254.3	cyclin D2	66	2	0	0	2	0	0	0	0	0	hsa-miR-182-5p	0.016	0.1129	0.6236	-0.31	-0.37	0.9	2005, 2007, 2009, 2011
SLC35A2	ENST00000376521.1	solute carrier family 35 (UDP-galactose transporter), member A2	2121	1	0	0	1	0	0	0	0	0	hsa-miR-182-5p	0.01	0.0707	0.4064	-0.31	-0.31	0.74	2009, 2011
ZFAND5	ENST00000237937.3	zinc finger, AN1-type domain 5	2522	1	0	0	1	0	0	0	0	0	hsa-miR-182-5p	0.0186	0.123	0.5083	-0.31	-0.31	0.74	2007, 2009, 2011
PFN1	ENST00000225655.5	profilin 1	7729	1	0	0	1	0	0	0	0	0	hsa-miR-182-5p	0.0093	0.065	0.3387	-0.31	-0.31	0.73	2005, 2007, 2009, 2011
ADAMTS18	ENST00000282849.5	ADAM metallopeptidase with thrombospondin type 1 motif, 18	7	1	1	0	0	0	0	0	0	0	hsa-miR-182-5p	0.029	0.1839	0.687	-0.31	-0.31	0.79	2005, 2007, 2009, 2011
PBX2	ENST00000375050.4	pre-B-cell leukemia homeobox 2	98	2	1	0	1	0	0	0	0	0	hsa-miR-182-5p	0.0207	0.1334	0.5594	-0.31	-0.55	0.94	2011
PLEKHA7	ENST00000531066.1	pleckstrin homology domain containing, family A member 7	40	1	1	0	0	0	0	0	0	0	hsa-miR-182-5p	0.0345	0.2049	0.6306	-0.31	-0.36	0.79	NULL
FAM49B	ENST00000519824.2	family with sequence similarity 49, member B	52	1	0	0	1	0	0	0	0	1	hsa-miR-182-5p	0.0163	0.1092	0.482	-0.31	-0.32	0.74	2007, 2009, 2011
TBXA2R	ENST00000375190.4	thromboxane A2 receptor	169	1	1	0	0	0	0	0	0	0	hsa-miR-182-5p	0.0118	0.0809	0.3939	-0.31	-0.32	0.4	2011
CCNY	ENST00000374706.1	cyclin Y	672	1	1	0	0	0	0	0	0	1	hsa-miR-182-5p	0.0184	0.1199	0.4852	-0.31	-0.39	0.79	2011
KIAA2022	ENST00000055682.6	KIAA2022	5	2	0	0	2	0	0	0	0	2	hsa-miR-182-5p	0.0283	0.1958	1.0138	-0.31	-0.31	0.93	2007, 2009, 2011
TNS1	ENST00000171887.4	tensin 1	591	1	1	0	0	1	0	0	1	0	hsa-miR-182-5p	0.0332	0.221	1.0015	-0.31	-0.31	0.9	2009, 2011
SNAP23	ENST00000249647.3	synaptosomal-associated protein, 23kDa	99	1	1	0	0	0	0	0	0	0	hsa-miR-182-5p	0.0126	0.0871	0.451	-0.31	-0.31	0.68	2005, 2007, 2009, 2011
CERS2	ENST00000368954.5	ceramide synthase 2	4620	1	0	0	1	1	0	0	1	0	hsa-miR-182-5p	0.0167	0.1173	0.6439	-0.31	-0.31	0.69	2005, 2007, 2009, 2011
MBNL2	ENST00000345429.6	muscleblind-like splicing regulator 2	34	1	1	0	0	0	0	0	0	2	hsa-miR-182-5p	0.0195	0.1243	0.4968	-0.31	-0.53	0.75	2005, 2007, 2009, 2011
TP53INP2	ENST00000374810.3	tumor protein p53 inducible nuclear protein 2	12	1	1	0	0	0	0	0	0	0	hsa-miR-182-5p	0.021	0.1411	0.6484	-0.31	-0.31	0.79	2005, 2007, 2009, 2011
REV1	ENST00000393445.3	REV1, polymerase (DNA directed)	1210	1	0	0	1	0	0	0	0	0	hsa-miR-182-5p	0.0223	0.1483	0.6534	-0.31	-0.31	0.74	2007, 2009, 2011
TRIM37	ENST00000262294.7	tripartite motif containing 37	1070	1	1	0	0	0	0	0	0	0	hsa-miR-182-5p	0.0222	0.1506	0.7312	-0.31	-0.31	0.31	2009, 2011
PRKCE	ENST00000306156.3	protein kinase C, epsilon	164	1	0	0	1	1	0	0	1	0	hsa-miR-182-5p	0.0171	0.119	0.6337	-0.31	-0.31	0.74	2005, 2007, 2009, 2011
USP5	ENST00000229268.8	ubiquitin specific peptidase 5 (isopeptidase T)	104	1	0	0	1	0	0	0	0	0	hsa-miR-182-5p	0.0048	0.0346	0.2109	-0.31	-0.31	0.74	2005, 2007, 2009, 2011
NKX2-2	ENST00000377142.4	NK2 homeobox 2	10	1	1	0	0	0	0	0	0	0	hsa-miR-182-5p	0.0149	0.1006	0.4525	-0.31	-0.31	0.52	2005, 2007, 2009, 2011
CREB1	ENST00000432329.2	cAMP responsive element binding protein 1	295	1	1	0	0	1	0	0	1	1	hsa-miR-182-5p	0.0362	0.221	0.7502	-0.31	-0.38	0.78	2005, 2007, 2009, 2011
SBDS	ENST00000246868.2	Shwachman-Bodian-Diamond syndrome	5	1	0	0	1	0	0	0	0	0	hsa-miR-182-5p	0.0122	0.0853	0.4484	-0.31	-0.31	0.73	2011
RWDD4	ENST00000326397.5	RWD domain containing 4	5	1	0	0	1	0	0	0	0	2	hsa-miR-182-5p	0.0244	0.1617	0.7153	-0.31	-0.31	0.69	2007, 2009, 2011
RND3	ENST00000375734.2	Rho family GTPase 3	574	1	0	0	1	0	0	0	0	0	hsa-miR-182-5p	0.0087	0.0612	0.3475	-0.31	-0.31	0.67	NULL
INSIG2	ENST00000245787.4	insulin induced gene 2	562	1	0	0	1	0	0	0	0	1	hsa-miR-182-5p	0.0098	0.0689	0.3894	-0.31	-0.36	0.74	NULL
MYO19	ENST00000431794.3	myosin XIX	615	1	1	0	0	0	0	0	0	0	hsa-miR-182-5p	0.013	0.0902	0.4637	-0.3	-0.3	0.78	2011
ANKRD44	ENST00000282272.8	ankyrin repeat domain 44	187	1	1	0	0	1	0	0	1	0	hsa-miR-182-5p	0.0153	0.1071	0.5914	-0.3	-0.31	0.12	2011
GDNF	ENST00000326524.2	glial cell derived neurotrophic factor	7	1	0	0	1	1	0	1	0	0	hsa-miR-182-5p	0.0113	0.0801	0.4676	-0.3	-0.3	0.75	2011
WASF2	ENST00000536657.1	WAS protein family, member 2	311	1	1	0	0	0	0	0	0	3	hsa-miR-182-5p	0.0368	0.2377	1.002	-0.3	-0.31	0.77	2005, 2007, 2009, 2011
ELAVL4	ENST00000371824.1	ELAV like neuron-specific RNA binding protein 4	5	1	1	0	0	1	0	0	1	0	hsa-miR-182-5p	0.0157	0.1086	0.5578	-0.3	-0.3	0.8	NULL
CHST1	ENST00000308064.2	carbohydrate (keratan sulfate Gal-6) sulfotransferase 1	5	1	0	0	1	0	0	0	0	0	hsa-miR-182-5p	0.0123	0.0847	0.4095	-0.3	-0.3	0.74	2007, 2009, 2011
EIF3J	ENST00000261868.5	eukaryotic translation initiation factor 3, subunit J	1646	1	0	0	1	0	0	0	0	1	hsa-miR-182-5p	0.0198	0.1315	0.5646	-0.3	-0.3	0.74	2005, 2007, 2009, 2011
KIAA0907	ENST00000368320.3	KIAA0907	48	1	1	0	0	0	0	0	0	0	hsa-miR-182-5p	0.0155	0.1055	0.4994	-0.3	-0.3	0.35	2005, 2007, 2009, 2011
RMND5A	ENST00000283632.4	required for meiotic nuclear division 5 homolog A (S. cerevisiae)	261	1	0	1	0	1	0	1	0	0	hsa-miR-182-5p	0.0072	0.052	0.3351	-0.3	-0.32	0.57	2009, 2011
TMEM150C	ENST00000515780.2	transmembrane protein 150C	8	1	1	0	0	0	0	0	0	1	hsa-miR-182-5p	0.0205	0.1352	0.5669	-0.3	-0.3	0.49	2009, 2011
ETV3	ENST00000368192.4	ets variant 3	37	1	0	0	1	1	0	0	1	1	hsa-miR-182-5p	0.0179	0.1264	0.7342	-0.3	-0.3	0.74	NULL
PCDH18	ENST00000412923.2	protocadherin 18	112	1	1	0	0	0	0	0	0	0	hsa-miR-182-5p	0.0122	0.0842	0.4253	-0.3	-0.3	0.46	2005, 2007, 2009, 2011
GPR22	ENST00000304402.4	G protein-coupled receptor 22	5	1	0	0	1	1	0	0	1	0	hsa-miR-182-5p	0.0094	0.0656	0.3419	-0.3	-0.43	0.77	2007, 2011
ME2	ENST00000382927.3	malic enzyme 2, NAD(+)-dependent, mitochondrial	594	1	1	0	0	0	0	0	0	0	hsa-miR-182-5p	0.0135	0.0929	0.4533	-0.3	-0.3	0.14	2009, 2011
HMGCLL1	ENST00000274901.4	3-hydroxymethyl-3-methylglutaryl-CoA lyase-like 1	11	1	0	1	0	0	0	0	0	1	hsa-miR-182-5p	0.0079	0.057	0.3666	-0.3	-0.3	0.31	2005, 2007, 2009, 2011
NOVA2	ENST00000263257.5	neuro-oncological ventral antigen 2	7	3	0	0	3	1	0	1	0	0	hsa-miR-182-5p	0.0326	0.2193	1.0202	-0.3	-0.45	0.98	NULL
RP1-170O19.20	ENST00000470747.4	Uncharacterized protein	151	1	1	0	0	0	0	0	0	1	hsa-miR-182-5p	0.017	0.104	0.353	-0.3	-0.69	0.79	NULL
RPRD1B	ENST00000373433.4	regulation of nuclear pre-mRNA domain containing 1B	1140	1	1	0	0	0	0	0	0	1	hsa-miR-182-5p	0.0185	0.126	0.6183	-0.3	-0.3	0.5	2005, 2007, 2009, 2011
ORC5	ENST00000297431.4	origin recognition complex, subunit 5	407	1	1	0	0	0	0	0	0	0	hsa-miR-182-5p	0.0085	0.0594	0.3203	-0.3	-0.3	0.19	NULL
MET	ENST00000397752.3	met proto-oncogene	1155	1	1	0	0	2	0	2	0	0	hsa-miR-182-5p	0.0151	0.1071	0.6154	-0.3	-0.3	0.12	2011
TSKU	ENST00000333090.4	tsukushi, small leucine rich proteoglycan	293	1	0	0	1	1	0	0	1	1	hsa-miR-182-5p	0.0105	0.0746	0.4393	-0.3	-0.44	0.74	2007, 2011
FAM216A	ENST00000377673.5	family with sequence similarity 216, member A	1234	1	0	0	1	0	0	0	0	0	hsa-miR-182-5p	0.0047	0.0337	0.2048	-0.3	-0.3	0.74	2009, 2011
CENPP	ENST00000375587.3	centromere protein P	85	1	0	0	1	0	0	0	0	0	hsa-miR-182-5p	0.0095	0.0662	0.3429	-0.3	-0.32	0.72	2009, 2011
WDR82	ENST00000296490.3	WD repeat domain 82	319	1	0	0	1	1	0	1	0	0	hsa-miR-182-5p	0.0124	0.0876	0.4996	-0.3	-0.3	0.77	2007, 2009, 2011
TCF19	ENST00000376257.3	transcription factor 19	881	1	0	0	1	0	0	0	0	1	hsa-miR-182-5p	0.0067	0.0491	0.3279	-0.29	-0.29	0.73	2011
ACVR1	ENST00000263640.3	activin A receptor, type I	1523	1	1	0	0	0	0	0	0	0	hsa-miR-182-5p	0.0126	0.0866	0.4194	-0.29	-0.29	0.59	2005, 2007, 2009, 2011
ACER3	ENST00000532485.1	alkaline ceramidase 3	295	1	1	0	0	1	0	1	0	1	hsa-miR-182-5p	0.0146	0.1022	0.5504	-0.29	-0.31	0.43	2009, 2011
CCDC88A	ENST00000336838.6	coiled-coil domain containing 88A	141	1	0	0	1	1	0	0	1	0	hsa-miR-182-5p	0.0149	0.1054	0.5942	-0.29	-0.35	0.55	2005, 2007, 2011
AATK	ENST00000326724.4	apoptosis-associated tyrosine kinase	307	1	1	0	0	1	0	0	1	0	hsa-miR-182-5p	0.0262	0.1705	0.6929	-0.29	-0.29	0.8	2009, 2011
RFTN1	ENST00000432519.1	raftlin, lipid raft linker 1	148	1	0	0	1	1	1	0	0	0	hsa-miR-182-5p	0.0087	0.0629	0.3915	-0.29	-0.29	0.65	2007, 2009, 2011
SLC16A9	ENST00000395348.3	solute carrier family 16, member 9	7	1	0	0	1	0	0	0	0	0	hsa-miR-182-5p	0.0144	0.1006	0.5352	-0.29	-0.29	0.72	2009, 2011
TOB1	ENST00000499247.2	transducer of ERBB2, 1	102	1	0	1	0	0	0	0	0	0	hsa-miR-182-5p	0.0126	0.0866	0.4187	-0.29	-0.29	0.4	2005, 2007, 2009, 2011
PIP5K1B	ENST00000265382.3	phosphatidylinositol-4-phosphate 5-kinase, type I, beta	69	1	0	1	0	0	0	0	0	0	hsa-miR-182-5p	0.0112	0.079	0.4497	-0.29	-0.29	0.26	NULL
MECOM	ENST00000460814.1	MDS1 and EVI1 complex locus	138	1	1	0	0	1	0	0	1	0	hsa-miR-182-5p	0.0238	0.1576	0.6873	-0.29	-0.3	0.73	2009, 2011
FAM222B	ENST00000582266.1	family with sequence similarity 222, member B	100	1	0	0	1	0	0	0	0	0	hsa-miR-182-5p	0.0079	0.0561	0.3327	-0.29	-0.35	0.71	2007, 2009, 2011
PDZD8	ENST00000334464.5	PDZ domain containing 8	99	1	1	0	0	0	0	0	0	0	hsa-miR-182-5p	0.0278	0.1741	0.614	-0.29	-0.31	0.79	NULL
TWISTNB	ENST00000222567.5	TWIST neighbor	133	1	1	0	0	0	0	0	0	0	hsa-miR-182-5p	0.0113	0.0783	0.4077	-0.29	-0.33	0.31	2011
DOCK9	ENST00000376460.1	dedicator of cytokinesis 9	172	1	1	0	0	0	0	0	0	0	hsa-miR-182-5p	0.0242	0.1568	0.6196	-0.29	-0.29	0.78	2005, 2007, 2009, 2011
MEIS2	ENST00000397624.3	Meis homeobox 2	63	1	0	1	0	1	0	1	0	1	hsa-miR-182-5p	0.0067	0.0489	0.3173	-0.29	-0.29	0.11	NULL
NRN1	ENST00000244766.2	neuritin 1	45	1	1	0	0	0	0	0	0	0	hsa-miR-182-5p	0.0246	0.1416	0.4056	-0.29	-0.6	0.76	2009, 2011
DR1	ENST00000370272.4	down-regulator of transcription 1, TBP-binding (negative cofactor 2)	2994	1	1	0	0	1	0	0	1	0	hsa-miR-182-5p	0.0291	0.1743	0.5373	-0.29	-0.5	0.79	2005, 2007, 2011
KPNA3	ENST00000261667.3	karyopherin alpha 3 (importin alpha 4)	104	1	1	0	0	1	1	0	0	1	hsa-miR-182-5p	0.0169	0.1161	0.5734	-0.29	-0.49	0.76	2005, 2007, 2009, 2011
IGDCC3	ENST00000327987.4	immunoglobulin superfamily, DCC subclass, member 3	464	1	1	0	0	0	0	0	0	0	hsa-miR-182-5p	0.0192	0.1298	0.6085	-0.29	-0.29	0.79	2007, 2009, 2011
WDR5	ENST00000425041.1	WD repeat domain 5	889	1	0	1	0	0	0	0	0	0	hsa-miR-182-5p	0.0102	0.0719	0.4025	-0.29	-0.29	0.36	2009, 2011
CELF1	ENST00000395290.2	CUGBP, Elav-like family member 1	153	3	0	1	2	0	0	0	0	2	hsa-miR-182-5p	0.0174	0.1227	0.7001	-0.29	-0.46	0.95	2005, 2007, 2009, 2011
SLC25A16	ENST00000609923.1	solute carrier family 25 (mitochondrial carrier; Graves disease autoantigen), member 16	206	1	0	0	1	0	0	0	0	0	hsa-miR-182-5p	0.0088	0.0623	0.3475	-0.29	-0.29	0.74	2009, 2011
SHOC2	ENST00000369452.4	soc-2 suppressor of clear homolog (C. elegans)	437	1	0	1	0	0	0	0	0	1	hsa-miR-182-5p	0.0115	0.0804	0.4409	-0.29	-0.34	0.6	NULL
QKI	ENST00000392127.2	QKI, KH domain containing, RNA binding	323	4	2	1	1	2	0	0	2	0	hsa-miR-182-5p	0.0258	0.1779	0.9073	-0.29	-0.74	0.95	2011
C16orf70	ENST00000219139.3	chromosome 16 open reading frame 70	485	1	0	0	1	0	0	0	0	0	hsa-miR-182-5p	0.0086	0.0607	0.3459	-0.29	-0.29	0.74	2007, 2009, 2011
MLX	ENST00000435881.2	MLX, MAX dimerization protein	771	1	1	0	0	0	0	0	0	0	hsa-miR-182-5p	0.0109	0.0735	0.334	-0.29	-0.4	< 0.1	2009, 2011
SYNCRIP	ENST00000355238.6	synaptotagmin binding, cytoplasmic RNA interacting protein	4864	3	1	2	0	1	0	1	0	0	hsa-miR-182-5p	0.0135	0.0949	0.5413	-0.29	-0.52	0.62	2011
F13A1	ENST00000264870.3	coagulation factor XIII, A1 polypeptide	5	1	0	0	1	1	0	1	0	0	hsa-miR-182-5p	0.009	0.065	0.4096	-0.28	-0.28	0.75	2005, 2007, 2009, 2011
CLIC5	ENST00000339561.6	chloride intracellular channel 5	21	1	0	0	1	0	0	0	0	1	hsa-miR-182-5p	0.0154	0.1087	0.62	-0.28	-0.28	0.74	2005, 2007, 2009, 2011
SOX2	ENST00000325404.1	SRY (sex determining region Y)-box 2	506	1	0	1	0	0	0	0	0	0	hsa-miR-182-5p	0.0138	0.0935	0.4324	-0.28	-0.28	0.41	2005, 2007, 2009, 2011
TMED2	ENST00000262225.3	transmembrane emp24 domain trafficking protein 2	3025	1	0	0	1	0	0	0	0	1	hsa-miR-182-5p	0.0064	0.0461	0.2763	-0.28	-0.28	0.71	NULL
NAMPT	ENST00000222553.3	nicotinamide phosphoribosyltransferase	375	1	0	0	1	1	0	1	0	0	hsa-miR-182-5p	0.0135	0.0962	0.5761	-0.28	-0.28	0.73	2005, 2007, 2009, 2011
PHYHIPL	ENST00000373880.4	phytanoyl-CoA 2-hydroxylase interacting protein-like	26	1	0	0	1	0	0	0	0	0	hsa-miR-182-5p	0.0072	0.0508	0.2834	-0.28	-0.28	0.69	2007, 2009, 2011
ZCCHC3	ENST00000382352.3	zinc finger, CCHC domain containing 3	1328	1	0	0	1	0	0	0	0	0	hsa-miR-182-5p	0.012	0.083	0.4118	-0.28	-0.28	0.66	2011
DGCR2	ENST00000545799.1	DiGeorge syndrome critical region gene 2	1754	1	0	0	1	1	0	0	1	1	hsa-miR-182-5p	0.011	0.0783	0.4549	-0.28	-0.3	0.74	2005, 2007, 2009, 2011
SLC25A10	ENST00000571730.1	Mitochondrial dicarboxylate carrier; Uncharacterized protein; cDNA FLJ60124, highly similar to Mitochondrial dicarboxylate carrier	2354	1	1	0	0	0	0	0	0	0	hsa-miR-182-5p	0.012	0.0822	0.4005	-0.28	-0.28	0.13	NULL
UBE2R2	ENST00000263228.3	ubiquitin-conjugating enzyme E2R 2	2442	1	0	1	0	0	0	0	0	0	hsa-miR-182-5p	0.0063	0.0448	0.263	-0.28	-0.28	0.62	2005, 2007, 2009, 2011
PAIP1	ENST00000514514.1	poly(A) binding protein interacting protein 1	165	1	0	0	1	0	0	0	0	0	hsa-miR-182-5p	0.0164	0.1095	0.4761	-0.28	-0.28	0.65	2005, 2007, 2009, 2011
PRPS2	ENST00000380668.5	phosphoribosyl pyrophosphate synthetase 2	739	1	1	0	0	0	0	0	0	0	hsa-miR-182-5p	0.006	0.0431	0.2563	-0.28	-0.28	0.52	2009, 2011
PPP3R2	ENST00000374806.1	protein phosphatase 3, regulatory subunit B, beta	5	1	0	1	0	1	0	0	1	0	hsa-miR-182-5p	0.0087	0.0623	0.3747	-0.28	-0.28	0.28	NULL
REEP1	ENST00000165698.5	receptor accessory protein 1	49	1	0	0	1	0	0	0	0	0	hsa-miR-182-5p	0.0097	0.0681	0.3752	-0.28	-0.28	0.74	2007, 2009, 2011
SPRY3	ENST00000302805.2	sprouty homolog 3 (Drosophila)	5	1	0	0	1	3	1	0	2	0	hsa-miR-182-5p	0.0203	0.1458	0.8915	-0.28	-0.28	0.74	2009, 2011
TRPC4AP	ENST00000451813.2	transient receptor potential cation channel, subfamily C, member 4 associated protein	242	1	0	1	0	0	0	0	0	0	hsa-miR-182-5p	0.009	0.0639	0.3722	-0.28	-0.28	0.36	2009
NRSN1	ENST00000378491.4	neurensin 1	5	1	0	1	0	0	0	0	0	0	hsa-miR-182-5p	0.0093	0.0648	0.3484	-0.28	-0.28	0.27	2011
USP6	ENST00000332776.4	ubiquitin specific peptidase 6 (Tre-2 oncogene)	5	3	0	0	3	1	0	1	0	0	hsa-miR-182-5p	0.0149	0.1077	0.6972	-0.28	-0.28	0.1	NULL
AS3MT	ENST00000369880.3	arsenic (+3 oxidation state) methyltransferase	379	1	1	0	0	0	0	0	0	1	hsa-miR-182-5p	0.0167	0.1136	0.5411	-0.28	-0.28	0.2	2009, 2011
EIF5	ENST00000216554.3	eukaryotic translation initiation factor 5	970	2	1	0	1	0	0	0	0	0	hsa-miR-182-5p	0.0134	0.0921	0.4693	-0.28	-0.63	0.95	2005, 2007, 2009, 2011
UBE2W	ENST00000517608.1	ubiquitin-conjugating enzyme E2W (putative)	102	1	1	0	0	0	0	0	0	0	hsa-miR-182-5p	0.037	0.2249	0.7474	-0.28	-0.28	0.79	2009, 2011
TAPT1	ENST00000405303.2	transmembrane anterior posterior transformation 1	105	2	1	0	1	0	0	0	0	0	hsa-miR-182-5p	0.0212	0.1416	0.6259	-0.28	-0.36	0.75	2007, 2009, 2011
SLC30A1	ENST00000367001.4	solute carrier family 30 (zinc transporter), member 1	831	1	0	1	0	0	0	0	0	0	hsa-miR-182-5p	0.0086	0.0613	0.3652	-0.28	-0.28	0.45	2011
MTSS1	ENST00000378017.3	metastasis suppressor 1	10	2	1	0	1	1	0	1	0	0	hsa-miR-182-5p	0.025	0.1625	0.6568	-0.28	-0.59	0.94	2005, 2007, 2009, 2011
SORT1	ENST00000256637.6	sortilin 1	2111	2	0	1	1	0	0	0	0	1	hsa-miR-182-5p	0.0208	0.143	0.7238	-0.28	-0.31	0.81	2007, 2009, 2011
MTCH2	ENST00000302503.3	mitochondrial carrier 2	4079	1	1	0	0	0	0	0	0	1	hsa-miR-182-5p	0.0162	0.1064	0.4433	-0.28	-0.39	0.7	2005, 2007, 2009, 2011
GPR158	ENST00000376351.3	G protein-coupled receptor 158	5	1	1	0	0	0	0	0	0	0	hsa-miR-182-5p	0.0168	0.1181	0.6546	-0.28	-0.28	< 0.1	2007
CCDC144A	ENST00000443444.2	coiled-coil domain containing 144A	5	2	0	0	2	1	0	1	0	0	hsa-miR-182-5p	0.0273	0.1936	1.1285	-0.28	-0.28	0.94	NULL
DAAM1	ENST00000395125.1	dishevelled associated activator of morphogenesis 1	167	1	0	0	1	0	0	0	0	1	hsa-miR-182-5p	0.0082	0.0592	0.3791	-0.27	-0.4	0.65	NULL
HOXA9	ENST00000396345.1	homeobox A9	151	1	1	0	0	0	0	0	0	1	hsa-miR-182-5p	0.0139	0.0881	0.3291	-0.27	-0.63	0.6	2007, 2009, 2011
INIP	ENST00000374242.4	INTS3 and NABP interacting protein	423	1	0	0	1	0	0	0	0	0	hsa-miR-182-5p	0.0061	0.0434	0.2512	-0.27	-0.27	0.74	2009, 2011
FXR1	ENST00000357559.4	fragile X mental retardation, autosomal homolog 1	434	1	1	0	0	1	0	0	1	1	hsa-miR-182-5p	0.0101	0.0703	0.3672	-0.27	-0.4	0.79	2005, 2007, 2009, 2011
HIST1H2BH	ENST00000356350.2	histone cluster 1, H2bh	24	1	1	0	0	0	0	0	0	0	hsa-miR-182-5p	0.0054	0.0379	0.2148	-0.27	-0.35	< 0.1	NULL
THBS2	ENST00000366787.3	thrombospondin 2	372	1	1	0	0	1	0	0	1	1	hsa-miR-182-5p	0.0163	0.1093	0.5309	-0.27	-0.47	0.79	2005, 2007, 2009, 2011
BAG4	ENST00000287322.4	BCL2-associated athanogene 4	29	1	0	1	0	0	0	0	0	2	hsa-miR-182-5p	0.0104	0.0737	0.4196	-0.27	-0.34	0.4	2005, 2007, 2011
GPRASP2	ENST00000543253.1	G protein-coupled receptor associated sorting protein 2	191	1	0	0	1	0	0	0	0	0	hsa-miR-182-5p	0.0077	0.0557	0.3456	-0.27	-0.27	0.74	2007, 2009, 2011
PRR3	ENST00000376560.3	proline rich 3	1145	1	0	0	1	0	0	0	0	0	hsa-miR-182-5p	0.0104	0.0732	0.4141	-0.27	-0.28	0.74	2011
GSPT1	ENST00000434724.2	G1 to S phase transition 1	1119	1	0	1	0	1	0	1	0	0	hsa-miR-182-5p	0.0104	0.074	0.443	-0.27	-0.31	0.38	2011
ATOH8	ENST00000306279.3	atonal homolog 8 (Drosophila)	21	1	1	0	0	0	0	0	0	1	hsa-miR-182-5p	0.0155	0.1055	0.4955	-0.27	-0.28	0.79	2005, 2007, 2009, 2011
FAM134B	ENST00000399793.2	family with sequence similarity 134, member B	102	1	1	0	0	0	0	0	0	0	hsa-miR-182-5p	0.0302	0.18	0.5691	-0.27	-0.38	0.78	2011
CTDSP1	ENST00000273062.2	CTD (carboxy-terminal domain, RNA polymerase II, polypeptide A) small phosphatase 1	1299	1	0	0	1	0	0	0	0	2	hsa-miR-182-5p	0.0188	0.127	0.585	-0.27	-0.27	0.72	2007, 2009, 2011
ELL	ENST00000262809.4	elongation factor RNA polymerase II	250	1	1	0	0	0	0	0	0	0	hsa-miR-182-5p	0.0233	0.1437	0.4808	-0.27	-0.37	0.79	2005, 2007, 2009, 2011
CEP128	ENST00000281129.3	centrosomal protein 128kDa	280	1	1	0	0	1	0	1	0	0	hsa-miR-182-5p	0.0117	0.0814	0.4256	-0.27	-0.39	0.52	2009, 2011
RALB	ENST00000272519.5	v-ral simian leukemia viral oncogene homolog B	527	1	0	0	1	0	0	0	0	0	hsa-miR-182-5p	0.0065	0.0464	0.277	-0.27	-0.27	0.74	2009, 2011
PHF21A	ENST00000257821.4	PHD finger protein 21A	301	1	0	1	0	0	0	0	0	1	hsa-miR-182-5p	0.0093	0.0657	0.3731	-0.27	-0.27	0.69	2007, 2009, 2011
C10orf54	ENST00000394957.3	chromosome 10 open reading frame 54	78	1	0	0	1	0	0	0	0	0	hsa-miR-182-5p	0.0148	0.0999	0.4584	-0.27	-0.27	0.7	2011
AHCYL1	ENST00000369799.5	adenosylhomocysteinase-like 1	1279	1	1	0	0	0	0	0	0	0	hsa-miR-182-5p	0.0188	0.1247	0.529	-0.27	-0.27	0.67	2007, 2009, 2011
SMAD7	ENST00000262158.2	SMAD family member 7	142	1	0	0	1	0	0	0	0	0	hsa-miR-182-5p	0.0105	0.0724	0.365	-0.27	-0.28	0.74	2005, 2007, 2009, 2011
PARM1	ENST00000513238.1	prostate androgen-regulated mucin-like protein 1	161	1	1	0	0	1	0	0	1	1	hsa-miR-182-5p	0.0133	0.092	0.4747	-0.27	-0.42	< 0.1	2005, 2007, 2009, 2011
PDGFRA	ENST00000257290.5	platelet-derived growth factor receptor, alpha polypeptide	39	1	0	0	1	1	0	1	0	1	hsa-miR-182-5p	0.0166	0.1177	0.6828	-0.27	-0.27	0.77	2011
PHF13	ENST00000377648.4	PHD finger protein 13	1207	1	1	0	0	0	0	0	0	0	hsa-miR-182-5p	0.025	0.1628	0.6608	-0.27	-0.27	0.79	2005, 2007, 2009, 2011
CEBPA	ENST00000498907.2	CCAAT/enhancer binding protein (C/EBP), alpha	12449	1	1	0	0	0	0	0	0	0	hsa-miR-182-5p	0.0121	0.0829	0.3967	-0.27	-0.27	0.63	2011
ANGPTL1	ENST00000234816.2	angiopoietin-like 1	5	1	0	1	0	0	0	0	0	0	hsa-miR-182-5p	0.0104	0.0737	0.4258	-0.27	-0.27	0.37	2009, 2011
TPST2	ENST00000338754.4	tyrosylprotein sulfotransferase 2	1220	1	0	1	0	0	0	0	0	0	hsa-miR-182-5p	0.0079	0.0567	0.3446	-0.27	-0.27	0.29	NULL
DUSP1	ENST00000239223.3	dual specificity phosphatase 1	37211	1	0	1	0	1	0	1	0	1	hsa-miR-182-5p	0.0062	0.0439	0.2532	-0.27	-0.41	0.67	NULL
FST	ENST00000396947.3	follistatin	53	1	0	0	1	0	0	0	0	0	hsa-miR-182-5p	0.0074	0.0525	0.2903	-0.27	-0.27	0.7	2011
NUP50	ENST00000347635.4	nucleoporin 50kDa	57	2	0	1	1	0	0	0	0	0	hsa-miR-182-5p	0.0107	0.0746	0.388	-0.26	-0.48	0.89	2007, 2009, 2011
ONECUT2	ENST00000491143.2	one cut homeobox 2	847	2	0	1	1	3	0	1	2	4	hsa-miR-182-5p	0.0328	0.2312	1.3326	-0.26	-0.36	0.87	2007, 2009, 2011
SGMS1	ENST00000361781.2	sphingomyelin synthase 1	100	1	0	1	0	0	0	0	0	0	hsa-miR-182-5p	0.0109	0.0757	0.3864	-0.26	-0.27	0.44	2007, 2009, 2011
PTPRG	ENST00000474889.1	protein tyrosine phosphatase, receptor type, G	696	2	2	0	0	0	0	0	0	0	hsa-miR-182-5p	0.054	0.3217	1.0698	-0.26	-0.33	0.9	2011
CNN3	ENST00000370206.4	calponin 3, acidic	4490	1	0	1	0	0	0	0	0	1	hsa-miR-182-5p	0.0048	0.0346	0.2186	-0.26	-0.32	0.27	NULL
NUDCD2	ENST00000302764.4	NudC domain containing 2	308	1	0	1	0	1	0	1	0	0	hsa-miR-182-5p	0.0044	0.0318	0.196	-0.26	-0.33	0.38	NULL
ATP1B3	ENST00000539728.1	ATPase, Na+/K+ transporting, beta 3 polypeptide	269	1	0	1	0	0	0	0	0	0	hsa-miR-182-5p	0.0078	0.0551	0.304	-0.26	-0.26	0.34	2005, 2007
MED14	ENST00000324817.1	mediator complex subunit 14	1038	1	0	0	1	0	0	0	0	1	hsa-miR-182-5p	0.0096	0.069	0.4228	-0.26	-0.29	0.74	2005, 2007, 2009, 2011
SLAIN2	ENST00000264313.6	SLAIN motif family, member 2	859	2	1	0	1	0	0	0	0	1	hsa-miR-182-5p	0.0106	0.0725	0.3699	-0.26	-0.42	0.95	2009, 2011
PDE7A	ENST00000401827.3	phosphodiesterase 7A	84	1	0	1	0	0	0	0	0	1	hsa-miR-182-5p	0.0144	0.1009	0.5575	-0.26	-0.26	0.78	2011
FAM8A1	ENST00000259963.3	family with sequence similarity 8, member A1	1064	1	0	0	1	0	0	0	0	0	hsa-miR-182-5p	0.0071	0.0507	0.3077	-0.26	-0.26	0.74	2009, 2011
YWHAE	ENST00000264335.8	tyrosine 3-monooxygenase/tryptophan 5-monooxygenase activation protein, epsilon polypeptide	144	1	0	0	1	0	0	0	0	0	hsa-miR-182-5p	0.0086	0.0596	0.3083	-0.26	-0.3	0.67	NULL
EPHX3	ENST00000221730.3	epoxide hydrolase 3	5	1	1	0	0	0	0	0	0	0	hsa-miR-182-5p	0.0072	0.0506	0.2825	-0.26	-0.26	< 0.1	NULL
HIF1AN	ENST00000299163.6	hypoxia inducible factor 1, alpha subunit inhibitor	1545	1	1	0	0	0	0	0	0	3	hsa-miR-182-5p	0.017	0.1115	0.4644	-0.26	-0.57	0.79	2009, 2011
RAB9B	ENST00000243298.2	RAB9B, member RAS oncogene family	21	1	0	0	1	1	0	1	0	1	hsa-miR-182-5p	0.0148	0.1057	0.6337	-0.26	-0.26	0.74	NULL
CNPY3	ENST00000394142.3	canopy FGF signaling regulator 3	837	1	0	1	0	0	0	0	0	1	hsa-miR-182-5p	0.0033	0.0238	0.1633	-0.26	-0.26	< 0.1	NULL
CYCS	ENST00000305786.2	cytochrome c, somatic	320	1	0	1	0	1	0	1	0	1	hsa-miR-182-5p	0.0079	0.057	0.3703	-0.26	-0.27	0.38	2009, 2011
TSPAN4	ENST00000397396.1	tetraspanin 4	3943	1	0	0	1	0	0	0	0	0	hsa-miR-182-5p	0.0113	0.0782	0.3948	-0.26	-0.26	0.74	2011
DENND6A	ENST00000311128.5	DENN/MADD domain containing 6A	139	1	1	0	0	0	0	0	0	1	hsa-miR-182-5p	0.0172	0.119	0.6214	-0.26	-0.26	0.73	2007, 2009, 2011
SLC9A2	ENST00000233969.2	solute carrier family 9, subfamily A (NHE2, cation proton antiporter 2), member 2	27	1	0	0	1	1	0	0	1	0	hsa-miR-182-5p	0.0127	0.0892	0.4854	-0.26	-0.26	0.7	2007, 2009, 2011
UBE2D4	ENST00000222402.3	ubiquitin-conjugating enzyme E2D 4 (putative)	20	1	0	0	1	0	0	0	0	0	hsa-miR-182-5p	0.013	0.0894	0.4493	-0.26	-0.26	0.59	2009, 2011
WASL	ENST00000223023.4	Wiskott-Aldrich syndrome-like	230	1	1	0	0	0	0	0	0	1	hsa-miR-182-5p	0.0095	0.0678	0.4085	-0.26	-0.27	< 0.1	NULL
ANKRD52	ENST00000267116.7	ankyrin repeat domain 52	2913	2	0	0	2	0	0	0	0	1	hsa-miR-182-5p	0.0168	0.1203	0.7363	-0.26	-0.26	0.89	2011
SLITRK4	ENST00000381779.4	SLIT and NTRK-like family, member 4	86	1	1	0	0	0	0	0	0	1	hsa-miR-182-5p	0.0258	0.1662	0.6512	-0.26	-0.26	0.76	2005, 2007, 2009, 2011
DOK4	ENST00000566936.1	docking protein 4	183	1	1	0	0	0	0	0	0	0	hsa-miR-182-5p	0.0144	0.0921	0.3508	-0.26	-0.5	0.76	2005, 2007, 2009, 2011
CDC42BPA	ENST00000366767.3	CDC42 binding protein kinase alpha (DMPK-like)	122	1	1	0	0	1	0	1	0	0	hsa-miR-182-5p	0.0451	0.2567	0.7457	-0.26	-0.3	0.8	2007, 2009, 2011
VPS26B	ENST00000281187.5	vacuolar protein sorting 26 homolog B (S. pombe)	1236	1	1	0	0	0	0	0	0	1	hsa-miR-182-5p	0.0269	0.1715	0.6515	-0.26	-0.28	0.74	2007, 2009, 2011
PRKD1	ENST00000331968.5	protein kinase D1	75	1	0	1	0	0	0	0	0	0	hsa-miR-182-5p	0.0078	0.0549	0.307	-0.26	-0.26	0.65	2005, 2007, 2009, 2011
NUMB	ENST00000554546.1	numb homolog (Drosophila)	2707	1	1	0	0	0	0	0	0	0	hsa-miR-182-5p	0.0126	0.0873	0.4451	-0.26	-0.26	0.78	2005, 2007, 2009, 2011
KLF15	ENST00000296233.3	Kruppel-like factor 15	7	1	0	1	0	0	0	0	0	0	hsa-miR-182-5p	0.0064	0.0447	0.2421	-0.26	-0.34	0.49	2005, 2007, 2009, 2011
CRKL	ENST00000354336.3	v-crk avian sarcoma virus CT10 oncogene homolog-like	2142	1	0	0	1	0	0	0	0	0	hsa-miR-182-5p	0.013	0.0897	0.453	-0.26	-0.26	0.73	2009, 2011
PAFAH1B1	ENST00000397195.5	platelet-activating factor acetylhydrolase 1b, regulatory subunit 1 (45kDa)	1570	1	1	0	0	0	0	0	0	0	hsa-miR-182-5p	0.0215	0.1383	0.5277	-0.25	-0.29	0.74	2005, 2007, 2009, 2011
PRRT3	ENST00000412055.1	proline-rich transmembrane protein 3	17	1	0	0	1	0	0	0	0	0	hsa-miR-182-5p	0.0091	0.0634	0.3358	-0.25	-0.25	0.74	2007, 2009, 2011
POLR3G	ENST00000504930.1	polymerase (RNA) III (DNA directed) polypeptide G (32kD)	67	1	0	0	1	0	0	0	0	0	hsa-miR-182-5p	0.0077	0.0551	0.3305	-0.25	-0.25	0.73	2007, 2009, 2011
ZBTB41	ENST00000367405.4	zinc finger and BTB domain containing 41	33	2	0	0	2	0	0	0	0	0	hsa-miR-182-5p	0.0206	0.1394	0.6537	-0.25	-0.3	0.91	2007, 2009, 2011
CD47	ENST00000361309.5	CD47 molecule	520	1	0	1	0	3	1	1	1	0	hsa-miR-182-5p	0.0114	0.0793	0.4196	-0.25	-0.75	0.68	2005, 2007, 2009, 2011
ZCCHC14	ENST00000268616.4	zinc finger, CCHC domain containing 14	64	1	1	0	0	0	0	0	0	0	hsa-miR-182-5p	0.0244	0.1597	0.6738	-0.25	-0.26	0.79	2005, 2007, 2009, 2011
ANK3	ENST00000280772.2	ankyrin 3, node of Ranvier (ankyrin G)	74	1	0	1	0	2	2	0	0	0	hsa-miR-182-5p	0.0384	0.2637	1.335	-0.25	-0.35	0.63	2005, 2007, 2009, 2011
MEF2C	ENST00000340208.5	myocyte enhancer factor 2C	70	1	1	0	0	1	0	0	1	0	hsa-miR-182-5p	0.0137	0.0941	0.4679	-0.25	-0.26	0.27	2005, 2007, 2009, 2011
PRRX1	ENST00000367760.3	paired related homeobox 1	57	1	0	1	0	0	0	0	0	3	hsa-miR-182-5p	0.0104	0.0751	0.4895	-0.25	-0.26	< 0.1	NULL
FAM118A	ENST00000216214.3	family with sequence similarity 118, member A	202	2	0	1	1	0	0	0	0	1	hsa-miR-182-5p	0.011	0.0786	0.4611	-0.25	-0.32	0.81	2009, 2011
KDELR1	ENST00000330720.2	KDEL (Lys-Asp-Glu-Leu) endoplasmic reticulum protein retention receptor 1	675	1	1	0	0	0	0	0	0	0	hsa-miR-182-5p	0.0079	0.055	0.2867	-0.25	-0.31	0.79	2005, 2007, 2009, 2011
FOXQ1	ENST00000296839.2	forkhead box Q1	181	1	0	0	1	0	0	0	0	0	hsa-miR-182-5p	0.0079	0.0554	0.3016	-0.25	-0.25	0.73	2007, 2009, 2011
RHOBTB1	ENST00000337910.5	Rho-related BTB domain containing 1	229	1	1	0	0	0	0	0	0	1	hsa-miR-182-5p	0.0128	0.0865	0.4043	-0.25	-0.35	0.77	2005, 2007, 2009, 2011
PGRMC2	ENST00000296425.5	progesterone receptor membrane component 2	2089	1	0	0	1	0	0	0	0	1	hsa-miR-182-5p	0.0099	0.07	0.4004	-0.25	-0.3	0.67	2011
CLOCK	ENST00000309964.4	clock circadian regulator	86	1	1	0	0	0	0	0	0	0	hsa-miR-182-5p	0.038	0.2372	0.8912	-0.25	-0.25	0.65	2005, 2007, 2009, 2011
DPY19L3	ENST00000586987.1	dpy-19-like 3 (C. elegans)	146	1	0	0	1	1	0	1	0	0	hsa-miR-182-5p	0.0158	0.1111	0.6195	-0.25	-0.33	0.75	2009, 2011
C6orf211	ENST00000367294.3	chromosome 6 open reading frame 211	65	1	1	0	0	0	0	0	0	0	hsa-miR-182-5p	0.0078	0.0541	0.2814	-0.25	-0.31	0.14	NULL
COG3	ENST00000349995.5	component of oligomeric golgi complex 3	53	1	0	0	1	0	0	0	0	0	hsa-miR-182-5p	0.0066	0.0469	0.2776	-0.25	-0.25	0.73	2009, 2011
SNX22	ENST00000325881.4	sorting nexin 22	5	1	1	0	0	0	0	0	0	0	hsa-miR-182-5p	0.0104	0.0725	0.3846	-0.25	-0.25	< 0.1	NULL
THBS1	ENST00000260356.5	thrombospondin 1	46844	1	0	1	0	1	1	0	0	0	hsa-miR-182-5p	0.0164	0.1116	0.5368	-0.25	-0.39	0.37	NULL
CELF2	ENST00000379261.4	CUGBP, Elav-like family member 2	45	2	0	1	1	1	0	1	0	0	hsa-miR-182-5p	0.0251	0.1709	0.8409	-0.25	-0.26	0.85	2007, 2009, 2011
MYB	ENST00000367814.4	v-myb avian myeloblastosis viral oncogene homolog	39	1	0	0	1	0	0	0	0	0	hsa-miR-182-5p	0.0104	0.0735	0.428	-0.25	-0.25	0.74	2007, 2009, 2011
MMD	ENST00000262065.3	monocyte to macrophage differentiation-associated	558	1	0	1	0	0	0	0	0	1	hsa-miR-182-5p	0.0121	0.0861	0.5096	-0.25	-0.25	0.26	2005, 2007, 2009, 2011
SOX11	ENST00000322002.3	SRY (sex determining region Y)-box 11	1100	1	0	1	0	0	0	0	0	0	hsa-miR-182-5p	0.0115	0.0796	0.3968	-0.25	-0.25	0.38	2009, 2011
GRB2	ENST00000392563.1	growth factor receptor-bound protein 2	2660	1	0	0	1	0	0	0	0	0	hsa-miR-182-5p	0.0046	0.0328	0.2022	-0.25	-0.25	0.54	2005, 2007, 2009, 2011
SALL4	ENST00000217086.4	sal-like 4 (Drosophila)	155	1	0	1	0	0	0	0	0	2	hsa-miR-182-5p	0.0116	0.0824	0.4876	-0.25	-0.26	0.49	NULL
PHIP	ENST00000275034.4	pleckstrin homology domain interacting protein	668	2	0	0	2	0	0	0	0	0	hsa-miR-182-5p	0.0209	0.1461	0.7736	-0.25	-0.25	0.89	2011
LMOD1	ENST00000367288.4	leiomodin 1 (smooth muscle)	148	1	0	0	1	0	0	0	0	1	hsa-miR-182-5p	0.0102	0.073	0.4467	-0.24	-0.24	0.74	2005, 2007, 2009, 2011
NTN4	ENST00000343702.4	netrin 4	15	1	0	0	1	0	0	0	0	0	hsa-miR-182-5p	0.0101	0.0715	0.4024	-0.24	-0.24	0.64	2007, 2011
EFNA5	ENST00000333274.6	ephrin-A5	225	2	0	1	1	0	0	0	0	0	hsa-miR-182-5p	0.0085	0.0601	0.3361	-0.24	-0.25	0.78	2009, 2011
RP11-181C3.1	ENST00000501499.1	Uncharacterized protein	7	1	0	0	1	0	0	0	0	1	hsa-miR-182-5p	0.0049	0.0359	0.2474	-0.24	-0.24	0.74	NULL
C7orf60	ENST00000297145.4	chromosome 7 open reading frame 60	39	1	1	0	0	1	0	1	0	0	hsa-miR-182-5p	0.0133	0.0918	0.4583	-0.24	-0.26	0.36	2005, 2007, 2009, 2011
PPP3R1	ENST00000234310.3	protein phosphatase 3, regulatory subunit B, alpha	117	1	1	0	0	0	0	0	0	2	hsa-miR-182-5p	0.0088	0.0611	0.3297	-0.24	-0.45	0.78	2005, 2007, 2009, 2011
CBX2	ENST00000310942.4	chromobox homolog 2	1816	1	0	0	1	1	0	0	1	0	hsa-miR-182-5p	0.0109	0.0774	0.4582	-0.24	-0.24	0.74	2007, 2009, 2011
FYTTD1	ENST00000241502.4	forty-two-three domain containing 1	891	1	0	0	1	0	0	0	0	0	hsa-miR-182-5p	0.0086	0.0605	0.3379	-0.24	-0.24	0.74	2007, 2011
KCNJ14	ENST00000391884.1	potassium inwardly-rectifying channel, subfamily J, member 14	29	1	0	0	1	0	0	0	0	0	hsa-miR-182-5p	0.0055	0.0393	0.2335	-0.24	-0.24	0.74	2005, 2007, 2009, 2011
ASCC1	ENST00000342444.4	activating signal cointegrator 1 complex subunit 1	293	1	0	1	0	0	0	0	0	0	hsa-miR-182-5p	0.0095	0.0663	0.3503	-0.24	-0.24	0.29	NULL
JAZF1	ENST00000283928.5	JAZF zinc finger 1	869	2	0	2	0	0	0	0	0	1	hsa-miR-182-5p	0.0099	0.0687	0.3601	-0.24	-0.54	0.65	2005, 2007, 2009, 2011
S100PBP	ENST00000373475.5	S100P binding protein	428	1	1	0	0	1	0	0	1	0	hsa-miR-182-5p	0.0137	0.0944	0.4841	-0.24	-0.28	0.69	2009, 2011
ISL1	ENST00000230658.7	ISL LIM homeobox 1	67	1	1	0	0	0	0	0	0	0	hsa-miR-182-5p	0.0073	0.0519	0.3128	-0.24	-0.24	0.75	2005, 2007, 2009, 2011
PPP3CA	ENST00000512215.1	protein phosphatase 3, catalytic subunit, alpha isozyme	259	1	0	0	1	0	0	0	0	0	hsa-miR-182-5p	0.0069	0.0489	0.2752	-0.24	-0.24	0.73	2009, 2011
MAGEL2	ENST00000532292.1	MAGE-like 2	5	1	0	0	1	0	0	0	0	0	hsa-miR-182-5p	0.0135	0.0923	0.435	-0.24	-0.24	0.72	2009, 2011
ZZEF1	ENST00000381638.2	zinc finger, ZZ-type with EF-hand domain 1	83	1	1	0	0	0	0	0	0	1	hsa-miR-182-5p	0.0104	0.0755	0.4886	-0.24	-0.28	< 0.1	2009, 2011
GCNT1	ENST00000376730.4	glucosaminyl (N-acetyl) transferase 1, core 2	93	1	0	0	1	0	0	0	0	0	hsa-miR-182-5p	0.0117	0.0821	0.4423	-0.24	-0.24	0.74	2009, 2011
TSPAN14	ENST00000429989.3	tetraspanin 14	239	1	0	0	1	1	0	1	0	3	hsa-miR-182-5p	0.0111	0.0768	0.3935	-0.24	-0.39	0.75	2007, 2009, 2011
NUDT3	ENST00000607016.1	nudix (nucleoside diphosphate linked moiety X)-type motif 3	190	1	0	1	0	2	1	1	0	4	hsa-miR-182-5p	0.0131	0.0928	0.5295	-0.24	-0.64	0.49	2011
CSRNP3	ENST00000314499.7	cysteine-serine-rich nuclear protein 3	24	1	0	0	1	1	0	0	1	2	hsa-miR-182-5p	0.0164	0.119	0.7894	-0.24	-0.24	0.79	2011
PCDH10	ENST00000264360.5	protocadherin 10	9	1	0	0	1	0	0	0	0	0	hsa-miR-182-5p	0.0072	0.0514	0.3188	-0.24	-0.24	0.67	2005, 2007
FAM107A	ENST00000464064.1	family with sequence similarity 107, member A	12	1	0	1	0	0	0	0	0	0	hsa-miR-182-5p	0.0134	0.0931	0.4911	-0.24	-0.24	0.38	2009, 2011
MYO1C	ENST00000359786.5	myosin IC	1073	2	0	1	1	0	0	0	0	0	hsa-miR-182-5p	0.0162	0.1138	0.6341	-0.24	-0.39	0.84	2005, 2007, 2009, 2011
GNA13	ENST00000439174.2	guanine nucleotide binding protein (G protein), alpha 13	190	1	1	0	0	1	0	0	1	1	hsa-miR-182-5p	0.0198	0.1375	0.7149	-0.24	-0.28	0.76	2009, 2011
RNF144B	ENST00000259939.3	ring finger protein 144B	17	1	0	1	0	0	0	0	0	0	hsa-miR-182-5p	0.0112	0.0786	0.4381	-0.24	-0.24	0.58	2007, 2009
GIT2	ENST00000355312.3	G protein-coupled receptor kinase interacting ArfGAP 2	924	1	1	0	0	1	0	0	1	1	hsa-miR-182-5p	0.0275	0.1785	0.7411	-0.24	-0.25	0.47	2005, 2007, 2009, 2011
MAF	ENST00000393350.1	v-maf avian musculoaponeurotic fibrosarcoma oncogene homolog	608	1	0	0	1	1	0	1	0	0	hsa-miR-182-5p	0.0152	0.1077	0.6058	-0.24	-0.24	0.66	2007, 2009, 2011
DICER1	ENST00000541352.1	dicer 1, ribonuclease type III	25	1	1	0	0	0	0	0	0	0	hsa-miR-182-5p	0.0149	0.104	0.5535	-0.24	-0.24	< 0.1	NULL
CDC37	ENST00000222005.2	cell division cycle 37	3905	1	0	0	1	0	0	0	0	0	hsa-miR-182-5p	0.0036	0.0257	0.1647	-0.23	-0.23	0.69	2005, 2007, 2011
CALCR	ENST00000359558.2	calcitonin receptor	5	1	0	0	1	0	0	0	0	0	hsa-miR-182-5p	0.0091	0.0644	0.3595	-0.23	-0.23	0.57	2009, 2011
PBX3	ENST00000342287.5	pre-B-cell leukemia homeobox 3	1142	1	0	1	0	0	0	0	0	0	hsa-miR-182-5p	0.0106	0.0739	0.3827	-0.23	-0.23	0.33	2011
KLHL7	ENST00000339077.5	kelch-like family member 7	90	1	0	0	1	1	0	0	1	0	hsa-miR-182-5p	0.0163	0.1114	0.5388	-0.23	-0.3	0.73	2007
KIAA1324L	ENST00000450689.2	KIAA1324-like	181	1	1	0	0	1	0	1	0	1	hsa-miR-182-5p	0.0106	0.0746	0.4049	-0.23	-0.25	0.79	2009, 2011
TRIB3	ENST00000217233.3	tribbles pseudokinase 3	730	1	0	0	1	0	0	0	0	2	hsa-miR-182-5p	0.0058	0.0424	0.2806	-0.23	-0.23	0.71	2007, 2009, 2011
PCGF5	ENST00000336126.5	polycomb group ring finger 5	176	1	0	0	1	1	0	1	0	1	hsa-miR-182-5p	0.0101	0.0716	0.4156	-0.23	-0.29	0.59	2007, 2009, 2011
SYPL1	ENST00000470347.1	synaptophysin-like 1	2423	1	0	1	0	0	0	0	0	0	hsa-miR-182-5p	0.0052	0.0374	0.227	-0.23	-0.23	0.31	2007, 2009, 2011
CHMP7	ENST00000313219.7	charged multivesicular body protein 7	124	1	1	0	0	0	0	0	0	0	hsa-miR-182-5p	0.008	0.0562	0.3059	-0.23	-0.28	0.3	2009, 2011
CD96	ENST00000352690.4	CD96 molecule	5	1	1	0	0	0	0	0	0	1	hsa-miR-182-5p	0.0227	0.1546	0.7721	-0.23	-0.23	0.22	2009, 2011
BDNF	ENST00000439476.2	brain-derived neurotrophic factor	2696	1	0	1	0	0	0	0	0	0	hsa-miR-182-5p	0.0051	0.0366	0.2204	-0.23	-0.24	0.65	2005, 2007, 2009, 2011
OXSR1	ENST00000311806.3	oxidative stress responsive 1	1790	1	0	0	1	0	0	0	0	1	hsa-miR-182-5p	0.0109	0.077	0.4348	-0.23	-0.23	0.74	2005, 2007, 2009, 2011
CASP2	ENST00000310447.5	caspase 2, apoptosis-related cysteine peptidase	274	1	0	0	1	0	0	0	0	1	hsa-miR-182-5p	0.0043	0.0313	0.2062	-0.23	-0.26	0.74	2009, 2011
ETF1	ENST00000499810.2	eukaryotic translation termination factor 1	31	1	0	0	1	0	0	0	0	0	hsa-miR-182-5p	0.0076	0.054	0.3075	-0.23	-0.25	0.73	2005, 2007, 2011
DIXDC1	ENST00000440460.2	DIX domain containing 1	307	1	0	0	1	1	0	0	1	0	hsa-miR-182-5p	0.0105	0.0749	0.4533	-0.23	-0.23	0.75	2005, 2007, 2009, 2011
TMEM178B	ENST00000565468.1	transmembrane protein 178B	129	1	0	0	1	0	0	0	0	2	hsa-miR-182-5p	0.0148	0.1042	0.5918	-0.23	-0.23	0.73	2011
FEM1B	ENST00000306917.4	fem-1 homolog b (C. elegans)	656	1	0	0	1	2	1	0	1	0	hsa-miR-182-5p	0.0208	0.1406	0.6739	-0.23	-0.34	0.72	NULL
KIAA1217	ENST00000396445.1	KIAA1217	320	1	1	0	0	0	0	0	0	1	hsa-miR-182-5p	0.02	0.1291	0.5083	-0.23	-0.29	0.73	2007, 2009, 2011
SCUBE3	ENST00000274938.7	signal peptide, CUB domain, EGF-like 3	47	1	0	0	1	1	1	0	0	1	hsa-miR-182-5p	0.0172	0.1218	0.7072	-0.23	-0.24	0.57	2005, 2007
PTP4A1	ENST00000370651.3	protein tyrosine phosphatase type IVA, member 1	5740	1	0	0	1	0	0	0	0	0	hsa-miR-182-5p	0.0089	0.0625	0.331	-0.23	-0.23	0.74	2007, 2009, 2011
KIAA1324	ENST00000369939.3	KIAA1324	41	1	0	0	1	0	0	0	0	1	hsa-miR-182-5p	0.0111	0.0789	0.4526	-0.23	-0.24	0.74	2009, 2011
TMOD2	ENST00000249700.4	tropomodulin 2 (neuronal)	117	1	0	1	0	1	0	1	0	1	hsa-miR-182-5p	0.0188	0.1261	0.5771	-0.23	-0.26	0.55	2009, 2011
SCRT1	ENST00000332135.4	scratch homolog 1, zinc finger protein (Drosophila)	5	2	0	1	1	1	0	0	1	0	hsa-miR-182-5p	0.0166	0.1181	0.6887	-0.23	-0.23	0.84	2011
SH3KBP1	ENST00000397821.3	SH3-domain kinase binding protein 1	109	1	0	0	1	0	0	0	0	0	hsa-miR-182-5p	0.009	0.0638	0.3709	-0.23	-0.23	0.74	2007, 2009, 2011
GPR6	ENST00000275169.3	G protein-coupled receptor 6	5	1	0	0	1	0	0	0	0	0	hsa-miR-182-5p	0.0056	0.0399	0.2429	-0.23	-0.23	0.65	2011
C10orf131	ENST00000423344.2	chromosome 10 open reading frame 131	5	1	0	0	1	0	0	0	0	0	hsa-miR-182-5p	0.005	0.0358	0.2153	-0.23	-0.23	0.56	2011
MCM9	ENST00000316316.6	minichromosome maintenance complex component 9	15	1	1	0	0	1	1	0	0	1	hsa-miR-182-5p	0.0183	0.1238	0.5673	-0.23	-0.3	0.52	2011
HOOK3	ENST00000307602.4	hook microtubule-tethering protein 3	403	1	0	0	1	3	1	1	1	2	hsa-miR-182-5p	0.0237	0.1638	0.8462	-0.23	-0.3	0.89	2007, 2009, 2011
EEA1	ENST00000322349.8	early endosome antigen 1	78	1	0	0	1	1	0	0	1	1	hsa-miR-182-5p	0.0119	0.0834	0.463	-0.23	-0.36	0.74	2007, 2009, 2011
KLF13	ENST00000307145.3	Kruppel-like factor 13	5	1	1	0	0	0	0	0	0	0	hsa-miR-182-5p	0.0214	0.1406	0.5773	-0.23	-0.23	0.75	2005, 2007, 2009, 2011
ABHD13	ENST00000375898.3	abhydrolase domain containing 13	479	2	2	0	0	0	0	0	0	1	hsa-miR-182-5p	0.0137	0.0919	0.4201	-0.23	-0.94	0.67	2007, 2009, 2011
GTPBP1	ENST00000216044.5	GTP binding protein 1	1765	1	0	0	1	0	0	0	0	0	hsa-miR-182-5p	0.0039	0.0286	0.1918	-0.23	-0.23	0.74	2009, 2011
TNPO1	ENST00000337273.5	transportin 1	2041	2	0	1	1	0	0	0	0	0	hsa-miR-182-5p	0.0127	0.0898	0.5124	-0.23	-0.26	0.75	2007, 2011
GRHL2	ENST00000251808.3	grainyhead-like 2 (Drosophila)	5	1	0	0	1	0	0	0	0	3	hsa-miR-182-5p	0.0116	0.083	0.4963	-0.23	-0.23	0.74	2007, 2009, 2011
KIF5A	ENST00000455537.2	kinesin family member 5A	5	1	0	0	1	0	0	0	0	0	hsa-miR-182-5p	0.0183	0.123	0.5562	-0.23	-0.23	0.73	NULL
CCND3	ENST00000372991.4	cyclin D3	271	1	0	0	1	0	0	0	0	0	hsa-miR-182-5p	0.0123	0.0841	0.4069	-0.23	-0.23	0.67	2011
MAN1A2	ENST00000356554.3	mannosidase, alpha, class 1A, member 2	603	1	1	0	0	0	0	0	0	1	hsa-miR-182-5p	0.0366	0.2197	0.7159	-0.22	-0.25	0.72	NULL
SLC25A51	ENST00000380590.3	solute carrier family 25, member 51	170	1	1	0	0	0	0	0	0	0	hsa-miR-182-5p	0.0188	0.1264	0.5851	-0.22	-0.23	0.55	NULL
ZNF451	ENST00000370708.4	zinc finger protein 451	190	1	1	0	0	0	0	0	0	0	hsa-miR-182-5p	0.0165	0.1121	0.538	-0.22	-0.23	0.64	NULL
CAMKK2	ENST00000538733.1	calcium/calmodulin-dependent protein kinase kinase 2, beta	1157	1	0	0	1	0	0	0	0	1	hsa-miR-182-5p	0.0073	0.0518	0.2989	-0.22	-0.25	0.74	2009, 2011
SLC7A14	ENST00000231706.5	solute carrier family 7, member 14	5	1	1	0	0	2	0	1	1	1	hsa-miR-182-5p	0.0366	0.2448	1.1216	-0.22	-0.22	0.82	2011
ANKRD27	ENST00000306065.4	ankyrin repeat domain 27 (VPS9 domain)	349	1	0	0	1	0	0	0	0	0	hsa-miR-182-5p	0.0118	0.0826	0.4429	-0.22	-0.22	0.74	2007, 2009, 2011
ZNF189	ENST00000374861.3	zinc finger protein 189	202	1	0	0	1	0	0	0	0	1	hsa-miR-182-5p	0.0045	0.0327	0.2174	-0.22	-0.22	0.72	NULL
BHLHE22	ENST00000321870.1	basic helix-loop-helix family, member e22	27	1	0	1	0	0	0	0	0	1	hsa-miR-182-5p	0.0096	0.0671	0.362	-0.22	-0.22	0.37	2005, 2007, 2009, 2011
ARMC1	ENST00000276569.3	armadillo repeat containing 1	93	1	0	1	0	0	0	0	0	0	hsa-miR-182-5p	0.0058	0.0418	0.2559	-0.22	-0.22	0.31	2005, 2007, 2009, 2011
C1orf95	ENST00000366788.3	chromosome 1 open reading frame 95	28	1	1	0	0	1	1	0	0	1	hsa-miR-182-5p	0.0131	0.0907	0.4721	-0.22	-0.41	0.23	2011
HECW2	ENST00000260983.3	HECT, C2 and WW domain containing E3 ubiquitin protein ligase 2	28	1	0	0	1	1	0	0	1	0	hsa-miR-182-5p	0.0173	0.1174	0.563	-0.22	-0.27	0.73	2005, 2007
YAF2	ENST00000327791.4	YY1 associated factor 2	413	1	0	1	0	0	0	0	0	1	hsa-miR-182-5p	0.0062	0.0437	0.2442	-0.22	-0.38	0.7	2005, 2007, 2009, 2011
CCNJ	ENST00000265992.5	cyclin J	5	1	1	0	0	0	0	0	0	0	hsa-miR-182-5p	0.0098	0.0689	0.3792	-0.22	-0.22	0.69	2005, 2007, 2009, 2011
FRMD4A	ENST00000358621.4	FERM domain containing 4A	192	1	0	0	1	0	0	0	0	0	hsa-miR-182-5p	0.0132	0.0903	0.4366	-0.22	-0.22	0.68	2005, 2007, 2009, 2011
RHPN2	ENST00000254260.3	rhophilin, Rho GTPase binding protein 2	5	1	0	0	1	0	0	0	0	0	hsa-miR-182-5p	0.0188	0.1239	0.5109	-0.22	-0.22	0.67	2009, 2011
DDAH1	ENST00000535924.2	dimethylarginine dimethylaminohydrolase 1	46	1	0	0	1	0	0	0	0	0	hsa-miR-182-5p	0.0093	0.0652	0.3535	-0.22	-0.22	0.61	2007, 2009, 2011
APPL1	ENST00000288266.3	adaptor protein, phosphotyrosine interaction, PH domain and leucine zipper containing 1	908	1	0	0	1	1	0	1	0	1	hsa-miR-182-5p	0.0143	0.1004	0.5508	-0.22	-0.23	0.73	2007, 2009, 2011
ONECUT3	ENST00000382349.4	one cut homeobox 3	5	1	1	0	0	0	0	0	0	1	hsa-miR-182-5p	0.0314	0.1984	0.7438	-0.22	-0.22	0.79	NULL
ZCCHC11	ENST00000257177.4	zinc finger, CCHC domain containing 11	97	1	0	0	1	1	0	1	0	0	hsa-miR-182-5p	0.0106	0.075	0.4306	-0.22	-0.24	0.74	2007
PCGF3	ENST00000362003.5	polycomb group ring finger 3	503	1	0	1	0	0	0	0	0	1	hsa-miR-182-5p	0.0079	0.0546	0.2733	-0.22	-0.36	0.67	2005, 2007, 2009, 2011
FAM168A	ENST00000064778.4	family with sequence similarity 168, member A	68	2	1	0	1	1	0	1	0	2	hsa-miR-182-5p	0.0113	0.08	0.4662	-0.22	-0.34	0.95	NULL
CYB561	ENST00000584031.1	cytochrome b561	10	1	1	0	0	0	0	0	0	0	hsa-miR-182-5p	0.0058	0.0414	0.2419	-0.22	-0.22	0.14	2009, 2011
EIF3A	ENST00000369144.3	eukaryotic translation initiation factor 3, subunit A	638	1	0	1	0	0	0	0	0	0	hsa-miR-182-5p	0.0125	0.086	0.4196	-0.22	-0.22	0.7	2005, 2007
ANP32B	ENST00000339399.4	acidic (leucine-rich) nuclear phosphoprotein 32 family, member B	1003	1	0	0	1	1	0	1	0	0	hsa-miR-182-5p	0.0068	0.0482	0.2752	-0.22	-0.29	0.68	2005, 2007
HES1	ENST00000232424.3	hairy and enhancer of split 1, (Drosophila)	199	1	0	0	1	0	0	0	0	0	hsa-miR-182-5p	0.0052	0.0365	0.2041	-0.22	-0.31	0.6	2009, 2011
EFNB2	ENST00000245323.4	ephrin-B2	25	1	1	0	0	0	0	0	0	0	hsa-miR-182-5p	0.013	0.0902	0.4766	-0.22	-0.22	0.78	2005, 2007, 2009, 2011
LRIG2	ENST00000361127.5	leucine-rich repeats and immunoglobulin-like domains 2	348	1	0	0	1	0	0	0	0	2	hsa-miR-182-5p	0.0165	0.1185	0.7463	-0.22	-0.24	0.74	NULL
RCC2	ENST00000375436.4	regulator of chromosome condensation 2	180	1	0	0	1	0	0	0	0	0	hsa-miR-182-5p	0.0078	0.0549	0.3002	-0.22	-0.22	0.74	2007, 2009, 2011
CDH20	ENST00000262717.4	cadherin 20, type 2	5	1	0	0	1	0	0	0	0	1	hsa-miR-182-5p	0.0135	0.0958	0.5518	-0.22	-0.22	0.72	NULL
SATB2	ENST00000417098.1	SATB homeobox 2	820	1	0	1	0	0	0	0	0	1	hsa-miR-182-5p	0.0082	0.0596	0.3914	-0.22	-0.24	0.32	2007
TMEM106A	ENST00000331615.3	transmembrane protein 106A	22	1	1	0	0	1	0	0	1	0	hsa-miR-182-5p	0.011	0.0793	0.4881	-0.22	-0.22	< 0.1	2009, 2011
ZNF704	ENST00000327835.3	zinc finger protein 704	124	4	1	1	2	1	0	1	0	0	hsa-miR-182-5p	0.0247	0.1708	0.8882	-0.22	-0.35	0.98	2007, 2009, 2011
FAM53C	ENST00000513056.1	family with sequence similarity 53, member C	592	1	0	0	1	1	1	0	0	2	hsa-miR-182-5p	0.0112	0.0788	0.4403	-0.22	-0.41	0.74	2005, 2007, 2009, 2011
SPATS2L	ENST00000358677.5	spermatogenesis associated, serine-rich 2-like	3387	2	0	1	1	0	0	0	0	1	hsa-miR-182-5p	0.0082	0.0581	0.3252	-0.22	-0.4	0.86	2005, 2007, 2009, 2011
RPS6KA6	ENST00000262752.2	ribosomal protein S6 kinase, 90kDa, polypeptide 6	156	2	0	0	2	2	0	2	0	1	hsa-miR-182-5p	0.0097	0.0698	0.4424	-0.22	-0.67	0.94	2011
TCF7L2	ENST00000369386.1	transcription factor 7-like 2 (T-cell specific, HMG-box)	650	1	0	0	1	0	0	0	0	0	hsa-miR-182-5p	0.0065	0.0459	0.2655	-0.22	-0.22	0.74	2011
RAD23B	ENST00000358015.3	RAD23 homolog B (S. cerevisiae)	1012	1	0	0	1	0	0	0	0	0	hsa-miR-182-5p	0.0068	0.0481	0.2784	-0.22	-0.22	0.74	2005, 2007, 2009, 2011
RAVER2	ENST00000371072.4	ribonucleoprotein, PTB-binding 2	218	1	0	0	1	0	0	0	0	0	hsa-miR-182-5p	0.0051	0.0369	0.2356	-0.22	-0.22	0.74	2009
SIK1	ENST00000270162.6	salt-inducible kinase 1	2163	1	0	0	1	0	0	0	0	0	hsa-miR-182-5p	0.0068	0.0486	0.2838	-0.22	-0.22	0.73	2005, 2007, 2009, 2011
SYNGR2	ENST00000589711.1	synaptogyrin 2	466	1	0	0	1	0	0	0	0	1	hsa-miR-182-5p	0.0107	0.0738	0.3708	-0.22	-0.25	0.62	NULL
STAG1	ENST00000383202.2	stromal antigen 1	94	1	0	0	1	1	0	0	1	0	hsa-miR-182-5p	0.0145	0.1013	0.5389	-0.22	-0.26	0.72	2007, 2011
FAM110B	ENST00000361488.3	family with sequence similarity 110, member B	60	1	0	0	1	0	0	0	0	0	hsa-miR-182-5p	0.0141	0.097	0.4818	-0.21	-0.21	0.74	2009, 2011
TMEM246	ENST00000374847.1	transmembrane protein 246	367	1	0	0	1	0	0	0	0	0	hsa-miR-182-5p	0.0078	0.0559	0.3448	-0.21	-0.21	0.66	NULL
SYNE2	ENST00000358025.3	spectrin repeat containing, nuclear envelope 2	27	1	0	0	1	1	0	1	0	0	hsa-miR-182-5p	0.0152	0.1106	0.7314	-0.21	-0.23	0.54	2005, 2007, 2009, 2011
CHST11	ENST00000549260.1	carbohydrate (chondroitin 4) sulfotransferase 11	686	1	0	1	0	0	0	0	0	1	hsa-miR-182-5p	0.0143	0.0964	0.4431	-0.21	-0.26	0.65	2011
SH3RF2	ENST00000511217.1	SH3 domain containing ring finger 2	53	1	1	0	0	0	0	0	0	1	hsa-miR-182-5p	0.0278	0.1787	0.7252	-0.21	-0.24	0.57	NULL
ZADH2	ENST00000322342.3	zinc binding alcohol dehydrogenase domain containing 2	207	2	0	0	2	0	0	0	0	0	hsa-miR-182-5p	0.0121	0.0848	0.4593	-0.21	-0.39	0.93	2005, 2007, 2009, 2011
CCSER1	ENST00000509176.1	coiled-coil serine-rich protein 1	5	2	1	0	1	0	0	0	0	0	hsa-miR-182-5p	0.024	0.1657	0.8534	-0.21	-0.21	0.84	NULL
XKR4	ENST00000327381.6	XK, Kell blood group complex subunit-related family, member 4	5	1	0	0	1	2	0	0	2	4	hsa-miR-182-5p	0.0331	0.229	1.2173	-0.21	-0.21	0.74	2007, 2009, 2011
LRRC4	ENST00000249363.3	leucine rich repeat containing 4	26	1	0	0	1	1	0	1	0	0	hsa-miR-182-5p	0.0105	0.0752	0.4454	-0.21	-0.21	0.73	2009, 2011
SLC1A2	ENST00000278379.3	solute carrier family 1 (glial high affinity glutamate transporter), member 2	5	1	1	0	0	3	1	1	1	1	hsa-miR-182-5p	0.0411	0.2756	1.2991	-0.21	-0.21	0.66	2005, 2007, 2009, 2011
NCOA4	ENST00000452682.1	nuclear receptor coactivator 4	1665	1	1	0	0	0	0	0	0	0	hsa-miR-182-5p	0.0095	0.0677	0.3973	-0.21	-0.21	0.53	2011
CNTN1	ENST00000551295.2	contactin 1	40	1	1	0	0	0	0	0	0	0	hsa-miR-182-5p	0.0267	0.1651	0.5871	-0.21	-0.3	0.55	NULL
PLEKHA8	ENST00000449726.1	pleckstrin homology domain containing, family A (phosphoinositide binding specific) member 8	661	1	0	0	1	1	0	1	0	0	hsa-miR-182-5p	0.0078	0.0561	0.355	-0.21	-0.23	0.74	2011
LDOC1L	ENST00000341255.3	leucine zipper, down-regulated in cancer 1-like	348	1	0	0	1	1	0	1	0	0	hsa-miR-182-5p	0.011	0.0781	0.4589	-0.21	-0.21	0.67	2005, 2007, 2009, 2011
AGAP9	ENST00000453919.1	ArfGAP with GTPase domain, ankyrin repeat and PH domain 9	5	1	0	1	0	1	1	0	0	2	hsa-miR-182-5p	0.0039	0.0283	0.191	-0.21	-0.28	0.28	NULL
ARID2	ENST00000457135.1	AT rich interactive domain 2 (ARID, RFX-like)	891	1	1	0	0	0	0	0	0	0	hsa-miR-182-5p	0.0084	0.0593	0.3305	-0.21	-0.21	< 0.1	NULL
LASP1	ENST00000318008.6	LIM and SH3 protein 1	552	1	0	1	0	0	0	0	0	1	hsa-miR-182-5p	0.0085	0.0601	0.3459	-0.21	-0.21	0.3	2011
TMEM170B	ENST00000379426.1	transmembrane protein 170B	489	1	0	0	1	0	0	0	0	1	hsa-miR-182-5p	0.011	0.077	0.4056	-0.21	-0.22	0.74	2009, 2011
DCAF12	ENST00000361264.4	DDB1 and CUL4 associated factor 12	2075	1	0	1	0	0	0	0	0	0	hsa-miR-182-5p	0.0033	0.0236	0.1529	-0.21	-0.21	0.42	2009, 2011
NDRG1	ENST00000323851.7	N-myc downstream regulated 1	2195	1	0	0	1	0	0	0	0	0	hsa-miR-182-5p	0.0092	0.0645	0.3397	-0.21	-0.21	0.72	2011
RUNDC3B	ENST00000338056.3	RUN domain containing 3B	41	1	0	0	1	0	0	0	0	0	hsa-miR-182-5p	0.0107	0.0754	0.425	-0.21	-0.21	0.74	2011
ACAA2	ENST00000285093.10	acetyl-CoA acyltransferase 2	189	1	0	1	0	0	0	0	0	0	hsa-miR-182-5p	0.0056	0.0404	0.2412	-0.21	-0.21	0.31	NULL
FEM1C	ENST00000274457.3	fem-1 homolog c (C. elegans)	222	2	0	1	1	0	0	0	0	0	hsa-miR-182-5p	0.0099	0.0699	0.3947	-0.21	-0.22	0.82	2005, 2007, 2009, 2011
SCN2A	ENST00000375437.2	sodium channel, voltage-gated, type II, alpha subunit	7	1	0	0	1	0	0	0	0	0	hsa-miR-182-5p	0.0095	0.0684	0.4191	-0.21	-0.21	0.73	2007, 2009, 2011
CEP250	ENST00000397527.1	centrosomal protein 250kDa	25	1	1	0	0	0	0	0	0	0	hsa-miR-182-5p	0.0063	0.0449	0.2688	-0.21	-0.21	0.48	2009, 2011
KAT7	ENST00000259021.4	K(lysine) acetyltransferase 7	48	1	0	0	1	3	1	0	2	0	hsa-miR-182-5p	0.0125	0.0906	0.5801	-0.21	-0.26	0.74	NULL
PIK3R1	ENST00000521381.1	phosphoinositide-3-kinase, regulatory subunit 1 (alpha)	217	1	0	0	1	0	0	0	0	1	hsa-miR-182-5p	0.0159	0.1084	0.5217	-0.21	-0.23	0.57	2005, 2007, 2009, 2011
FOXO1	ENST00000379561.5	forkhead box O1	480	1	0	0	1	1	0	0	1	0	hsa-miR-182-5p	0.0099	0.0712	0.4326	-0.21	-0.21	0.72	2007, 2009, 2011
DENND2C	ENST00000393276.3	DENN/MADD domain containing 2C	51	1	0	0	1	0	0	0	0	0	hsa-miR-182-5p	0.0114	0.0816	0.4975	-0.21	-0.21	0.74	2011
ANKIB1	ENST00000265742.3	ankyrin repeat and IBR domain containing 1	127	1	0	0	1	0	0	0	0	0	hsa-miR-182-5p	0.012	0.0854	0.4983	-0.21	-0.21	0.71	NULL
PAN3	ENST00000282391.5	PAN3 poly(A) specific ribonuclease subunit homolog (S. cerevisiae)	361	1	0	0	1	0	0	0	0	0	hsa-miR-182-5p	0.0128	0.0894	0.4791	-0.21	-0.21	0.73	2005, 2007
SLC7A8	ENST00000469263.1	solute carrier family 7 (amino acid transporter light chain, L system), member 8	15	1	0	0	1	0	0	0	0	3	hsa-miR-182-5p	0.007	0.0507	0.341	-0.21	-0.21	0.74	2007, 2009, 2011
ZIC3	ENST00000287538.5	Zic family member 3	9	1	0	0	1	0	0	0	0	0	hsa-miR-182-5p	0.0055	0.0395	0.2412	-0.21	-0.21	0.73	2005, 2007, 2009, 2011
CBLN4	ENST00000064571.2	cerebellin 4 precursor	5	1	0	0	1	0	0	0	0	0	hsa-miR-182-5p	0.0076	0.0536	0.3005	-0.21	-0.21	0.65	2005, 2007
PABPC1L2B	ENST00000373521.2	poly(A) binding protein, cytoplasmic 1-like 2B	5	1	1	0	0	0	0	0	0	0	hsa-miR-182-5p	0.0065	0.0468	0.2837	-0.21	-0.21	0.42	2007, 2009, 2011
COL4A4	ENST00000396625.3	collagen, type IV, alpha 4	133	1	1	0	0	3	1	2	0	1	hsa-miR-182-5p	0.0318	0.2231	1.2336	-0.21	-0.23	0.13	2011
STARD13	ENST00000336934.5	StAR-related lipid transfer (START) domain containing 13	314	2	0	2	0	0	0	0	0	0	hsa-miR-182-5p	0.0075	0.0536	0.3317	-0.21	-0.34	0.52	2005, 2007, 2009, 2011
KIAA1244	ENST00000251691.4	KIAA1244	169	2	0	0	2	0	0	0	0	1	hsa-miR-182-5p	0.0127	0.0905	0.5497	-0.21	-0.3	0.92	2011
ZBTB6	ENST00000373659.3	zinc finger and BTB domain containing 6	55	1	0	0	1	0	0	0	0	0	hsa-miR-182-5p	0.0057	0.0407	0.2409	-0.21	-0.25	0.54	NULL
MGAT5	ENST00000409645.1	mannosyl (alpha-1,6-)-glycoprotein beta-1,6-N-acetyl-glucosaminyltransferase	1627	1	0	0	1	2	0	1	1	0	hsa-miR-182-5p	0.016	0.1146	0.7024	-0.21	-0.21	0.75	NULL
UNC5D	ENST00000287272.2	unc-5 homolog D (C. elegans)	37	1	0	0	1	4	0	2	2	1	hsa-miR-182-5p	0.0157	0.1141	0.7659	-0.21	-0.28	0.8	2005, 2007
DOCK4	ENST00000428084.1	dedicator of cytokinesis 4	211	1	0	0	1	0	0	0	0	0	hsa-miR-182-5p	0.01	0.0697	0.3627	-0.21	-0.21	0.73	2007, 2009, 2011
B4GALNT1	ENST00000341156.4	beta-1,4-N-acetyl-galactosaminyl transferase 1	23	1	0	0	1	0	0	0	0	1	hsa-miR-182-5p	0.0095	0.0666	0.3624	-0.2	-0.23	0.7	2007, 2009, 2011
AP3M1	ENST00000355264.4	adaptor-related protein complex 3, mu 1 subunit	601	1	1	0	0	0	0	0	0	0	hsa-miR-182-5p	0.0122	0.0844	0.4277	-0.2	-0.25	0.28	2009, 2011
EIF4EBP2	ENST00000373218.4	eukaryotic translation initiation factor 4E binding protein 2	690	1	0	0	1	0	0	0	0	0	hsa-miR-182-5p	0.0057	0.0408	0.249	-0.2	-0.2	0.74	2007, 2009, 2011
FOXK2	ENST00000335255.5	forkhead box K2	450	1	0	0	1	0	0	0	0	0	hsa-miR-182-5p	0.0045	0.0325	0.1991	-0.2	-0.2	0.74	2007, 2009, 2011
TNRC6A	ENST00000395799.3	trinucleotide repeat containing 6A	267	1	0	0	1	0	0	0	0	0	hsa-miR-182-5p	0.0184	0.1235	0.5529	-0.2	-0.2	0.73	2007, 2009, 2011
PABPC1L2A	ENST00000373519.1	poly(A) binding protein, cytoplasmic 1-like 2A	5	1	1	0	0	0	0	0	0	0	hsa-miR-182-5p	0.0066	0.0473	0.2863	-0.2	-0.2	0.43	2009, 2011
OCRL	ENST00000371113.4	oculocerebrorenal syndrome of Lowe	818	1	0	1	0	1	0	1	0	0	hsa-miR-182-5p	0.0098	0.0705	0.4326	-0.2	-0.2	0.36	2005, 2007, 2009, 2011
APLN	ENST00000307484.6	apelin	48	1	0	1	0	0	0	0	0	0	hsa-miR-182-5p	0.0054	0.0385	0.2293	-0.2	-0.2	0.32	2011
BACE2	ENST00000328735.6	beta-site APP-cleaving enzyme 2	79	1	1	0	0	2	0	0	2	1	hsa-miR-182-5p	0.0098	0.0705	0.4289	-0.2	-0.23	0.7	2005, 2007
RNF4	ENST00000511859.1	ring finger protein 4	33	1	0	1	0	0	0	0	0	0	hsa-miR-182-5p	0.0058	0.0418	0.2533	-0.2	-0.24	0.26	NULL
DAB2IP	ENST00000408936.3	DAB2 interacting protein	1787	1	0	0	1	1	0	0	1	0	hsa-miR-182-5p	0.009	0.0651	0.4127	-0.2	-0.2	0.66	2005, 2007
PCMTD1	ENST00000360540.5	protein-L-isoaspartate (D-aspartate) O-methyltransferase domain containing 1	136	1	1	0	0	0	0	0	0	0	hsa-miR-182-5p	0.0114	0.0788	0.391	-0.2	-0.2	0.63	2007, 2009, 2011
RAB11FIP5	ENST00000258098.6	RAB11 family interacting protein 5 (class I)	81	1	0	0	1	0	0	0	0	0	hsa-miR-182-5p	0.0088	0.0622	0.353	-0.2	-0.21	0.68	2005, 2007, 2011
KLHL2	ENST00000538127.1	kelch-like family member 2	511	1	0	0	1	0	0	0	0	0	hsa-miR-182-5p	0.0063	0.0447	0.259	-0.2	-0.21	0.67	2005, 2007, 2009, 2011
PDZD4	ENST00000164640.4	PDZ domain containing 4	7	1	0	1	0	0	0	0	0	0	hsa-miR-182-5p	0.0059	0.0419	0.2484	-0.2	-0.2	0.44	2007, 2009, 2011
CCDC117	ENST00000249064.4	coiled-coil domain containing 117	211	1	0	1	0	0	0	0	0	0	hsa-miR-182-5p	0.0037	0.0271	0.1781	-0.2	-0.2	0.32	2007, 2009, 2011
LRP12	ENST00000424843.2	low density lipoprotein receptor-related protein 12	378	1	0	1	0	1	0	1	0	0	hsa-miR-182-5p	0.0094	0.0671	0.3965	-0.2	-0.25	0.47	NULL
SLC30A7	ENST00000370112.4	solute carrier family 30 (zinc transporter), member 7	204	1	1	0	0	1	0	1	0	1	hsa-miR-182-5p	0.0117	0.0817	0.4755	-0.2	-0.61	0.75	2011
ELL2	ENST00000237853.4	elongation factor, RNA polymerase II, 2	397	1	1	0	0	0	0	0	0	1	hsa-miR-182-5p	0.0148	0.103	0.5445	-0.2	-0.21	0.77	2005, 2007, 2009, 2011
KCNH5	ENST00000322893.7	potassium voltage-gated channel, subfamily H (eag-related), member 5	157	1	0	0	1	0	0	0	0	2	hsa-miR-182-5p	0.0088	0.064	0.4143	-0.2	-0.21	0.73	2011
PTCHD1	ENST00000379361.4	patched domain containing 1	59	1	0	0	1	4	1	1	2	4	hsa-miR-182-5p	0.0125	0.0894	0.538	-0.2	-0.51	0.73	2009, 2011
MARCH3	ENST00000308660.5	membrane-associated ring finger (C3HC4) 3, E3 ubiquitin protein ligase	77	1	0	0	1	0	0	0	0	0	hsa-miR-182-5p	0.0068	0.0483	0.2745	-0.2	-0.2	0.74	2007, 2009, 2011
CGGBP1	ENST00000309534.6	CGG triplet repeat binding protein 1	990	1	0	0	1	1	0	1	0	0	hsa-miR-182-5p	0.0047	0.0339	0.2189	-0.2	-0.42	0.69	NULL
RALGPS1	ENST00000259351.5	Ral GEF with PH domain and SH3 binding motif 1	34	1	0	0	1	2	0	0	2	1	hsa-miR-182-5p	0.0104	0.0754	0.4859	-0.2	-0.23	0.75	2007, 2009, 2011
PRR11	ENST00000262293.4	proline rich 11	56	1	0	0	1	1	0	1	0	0	hsa-miR-182-5p	0.0131	0.0905	0.4697	-0.2	-0.22	0.71	NULL
CNOT6L	ENST00000504123.1	CCR4-NOT transcription complex, subunit 6-like	23	1	0	0	1	0	0	0	0	5	hsa-miR-182-5p	0.0196	0.1383	0.7917	-0.2	-0.25	0.64	2007, 2009, 2011
PTGER3	ENST00000370924.4	prostaglandin E receptor 3 (subtype EP3)	14	1	0	0	1	0	0	0	0	0	hsa-miR-182-5p	0.0087	0.0616	0.3573	-0.2	-0.2	0.74	2007, 2009, 2011
SH3BP4	ENST00000392011.2	SH3-domain binding protein 4	783	2	1	1	0	0	0	0	0	1	hsa-miR-182-5p	0.0196	0.1361	0.7155	-0.2	-0.2	0.6	2003, 2005, 2007, 2009, 2011
PIRT	ENST00000580256.2	phosphoinositide-interacting regulator of transient receptor potential channels	5	1	0	1	0	0	0	0	0	1	hsa-miR-182-5p	0.0074	0.0531	0.3335	-0.2	-0.2	0.31	NULL
KLHL28	ENST00000396128.4	kelch-like family member 28	9	1	0	1	0	0	0	0	0	1	hsa-miR-182-5p	0.0062	0.0443	0.2707	-0.2	-0.2	0.28	2011
DDTL	ENST00000215770.5	D-dopachrome tautomerase-like	7	1	0	1	0	0	0	0	0	1	hsa-miR-182-5p	0.0052	0.0377	0.2362	-0.2	-0.24	< 0.1	NULL
KIAA0513	ENST00000566428.1	KIAA0513	5	1	1	0	0	1	0	0	1	2	hsa-miR-182-5p	0.029	0.1963	0.9302	-0.2	-0.2	0.6	2009, 2011
SH3BGRL3	ENST00000319041.6	SH3 domain binding glutamic acid-rich protein like 3	8719	1	0	0	1	0	0	0	0	0	hsa-miR-182-5p	0.0082	0.0577	0.3109	-0.2	-0.2	0.72	2005, 2007, 2009, 2011
FGD4	ENST00000427716.2	FYVE, RhoGEF and PH domain containing 4	38	1	1	0	0	0	0	0	0	0	hsa-miR-182-5p	0.0225	0.1464	0.5876	-0.2	-0.2	0.79	2011
KPNB1	ENST00000290158.4	karyopherin (importin) beta 1	465	1	0	0	1	0	0	0	0	0	hsa-miR-182-5p	0.0103	0.0727	0.4103	-0.2	-0.2	0.73	2007, 2009, 2011
TOX	ENST00000361421.1	thymocyte selection-associated high mobility group box	139	1	0	0	1	0	0	0	0	0	hsa-miR-182-5p	0.01	0.0696	0.3684	-0.2	-0.2	0.73	2005, 2007, 2009, 2011
KLHL8	ENST00000273963.5	kelch-like family member 8	266	1	0	0	1	0	0	0	0	0	hsa-miR-182-5p	0.009	0.0641	0.3695	-0.2	-0.2	0.6	2009
SCN9A	ENST00000409672.1	sodium channel, voltage-gated, type IX, alpha subunit	240	1	0	0	1	1	0	1	0	2	hsa-miR-182-5p	0.0093	0.0647	0.3399	-0.19	-0.34	0.78	2011
ARL4C	ENST00000390645.2	ADP-ribosylation factor-like 4C	84	1	0	0	1	0	0	0	0	0	hsa-miR-182-5p	0.0105	0.072	0.3517	-0.19	-0.22	0.67	2007, 2009, 2011
CREB3L2	ENST00000330387.6	cAMP responsive element binding protein 3-like 2	2872	1	0	0	1	1	0	1	0	1	hsa-miR-182-5p	0.0092	0.0657	0.3857	-0.19	-0.2	0.69	2011
SLC35A1	ENST00000369557.5	solute carrier family 35 (CMP-sialic acid transporter), member A1	671	1	0	0	1	0	0	0	0	0	hsa-miR-182-5p	0.006	0.0427	0.2474	-0.19	-0.2	0.71	2007, 2009, 2011
MAPRE2	ENST00000436190.2	microtubule-associated protein, RP/EB family, member 2	361	1	0	1	0	0	0	0	0	0	hsa-miR-182-5p	0.007	0.0508	0.3273	-0.19	-0.19	0.52	2009, 2011
C9orf72	ENST00000380003.3	chromosome 9 open reading frame 72	25	1	0	1	0	0	0	0	0	0	hsa-miR-182-5p	0.0098	0.0702	0.4218	-0.19	-0.19	0.26	2005, 2007
PPP1R12A	ENST00000261207.5	protein phosphatase 1, regulatory subunit 12A	276	1	0	0	1	0	0	0	0	0	hsa-miR-182-5p	0.0104	0.0746	0.446	-0.19	-0.19	0.73	2005, 2007, 2009, 2011
AL590483.1	ENST00000598000.1	Uncharacterized protein; cDNA FLJ42623 fis, clone BRACE3015894	5	1	0	1	0	0	0	0	0	0	hsa-miR-182-5p	0.0096	0.068	0.3917	-0.19	-0.19	0.57	NULL
SH3BGRL2	ENST00000369838.4	SH3 domain binding glutamic acid-rich protein like 2	32	1	1	0	0	2	0	2	0	2	hsa-miR-182-5p	0.0127	0.0815	0.3303	-0.19	-0.85	0.69	2009, 2011
GPR124	ENST00000315215.7	G protein-coupled receptor 124	72	1	0	0	1	0	0	0	0	2	hsa-miR-182-5p	0.0105	0.074	0.4216	-0.19	-0.19	0.74	2005, 2007, 2009, 2011
SWAP70	ENST00000318950.6	SWAP switching B-cell complex 70kDa subunit	492	1	0	1	0	0	0	0	0	0	hsa-miR-182-5p	0.0084	0.0589	0.3258	-0.19	-0.19	0.27	NULL
GDF6	ENST00000287020.5	growth differentiation factor 6	14	1	1	0	0	0	0	0	0	0	hsa-miR-182-5p	0.0108	0.0745	0.3768	-0.19	-0.19	0.19	2009, 2011
ZBTB37	ENST00000367701.5	zinc finger and BTB domain containing 37	213	1	1	0	0	3	0	2	1	0	hsa-miR-182-5p	0.0304	0.2094	1.0905	-0.19	-0.2	0.72	2009, 2011
DTD2	ENST00000310850.4	D-tyrosyl-tRNA deacylase 2 (putative)	924	1	0	1	0	0	0	0	0	0	hsa-miR-182-5p	0.002	0.0145	0.1006	-0.19	-0.19	0.32	2009, 2011
KCNMB2	ENST00000432997.1	potassium large conductance calcium-activated channel, subfamily M, beta member 2	5	1	0	1	0	0	0	0	0	0	hsa-miR-182-5p	0.0076	0.0546	0.3352	-0.19	-0.19	0.28	2009, 2011
HSDL1	ENST00000219439.4	hydroxysteroid dehydrogenase like 1	699	1	0	1	0	0	0	0	0	0	hsa-miR-182-5p	0.004	0.0289	0.1853	-0.19	-0.19	0.26	2009
KCNC3	ENST00000376959.2	potassium voltage-gated channel, Shaw-related subfamily, member 3	5	1	1	0	0	0	0	0	0	0	hsa-miR-182-5p	0.0305	0.1891	0.6423	-0.19	-0.19	0.77	NULL
ST8SIA1	ENST00000396037.4	ST8 alpha-N-acetyl-neuraminide alpha-2,8-sialyltransferase 1	5	1	1	0	0	1	1	0	0	3	hsa-miR-182-5p	0.0291	0.2011	1.057	-0.19	-0.19	< 0.1	2011
LPHN3	ENST00000512091.2	latrophilin 3	93	2	0	1	1	1	0	0	1	0	hsa-miR-182-5p	0.0069	0.0497	0.3262	-0.19	-0.2	0.35	2005, 2007
VAT1	ENST00000355653.3	vesicle amine transport 1	2844	1	0	0	1	0	0	0	0	2	hsa-miR-182-5p	0.0085	0.0608	0.3661	-0.19	-0.19	0.72	2005, 2007, 2009, 2011
GRIK4	ENST00000527524.2	glutamate receptor, ionotropic, kainate 4	5	1	0	0	1	0	0	0	0	0	hsa-miR-182-5p	0.0104	0.0735	0.4177	-0.19	-0.19	0.71	NULL
SLC6A9	ENST00000372310.3	solute carrier family 6 (neurotransmitter transporter, glycine), member 9	74	1	0	0	1	0	0	0	0	1	hsa-miR-182-5p	0.0156	0.1047	0.4692	-0.19	-0.21	0.64	2007, 2009, 2011
PRPF4B	ENST00000337659.6	pre-mRNA processing factor 4B	602	1	0	1	0	0	0	0	0	0	hsa-miR-182-5p	0.0104	0.0739	0.4218	-0.19	-0.19	0.3	2005, 2007
PURA	ENST00000331327.3	purine-rich element binding protein A	367	1	1	0	0	1	0	0	1	0	hsa-miR-182-5p	0.0193	0.1245	0.5052	-0.19	-0.38	0.61	2011
AMN1	ENST00000281471.6	antagonist of mitotic exit network 1 homolog (S. cerevisiae)	125	1	1	0	0	0	0	0	0	0	hsa-miR-182-5p	0.0063	0.0438	0.2321	-0.19	-0.32	0.18	2009, 2011
RRAGD	ENST00000369415.4	Ras-related GTP binding D	644	1	0	1	0	1	0	0	1	2	hsa-miR-182-5p	0.0064	0.0464	0.2966	-0.19	-0.28	0.38	NULL
TRIM71	ENST00000383763.5	tripartite motif containing 71, E3 ubiquitin protein ligase	67	2	0	0	2	0	0	0	0	0	hsa-miR-182-5p	0.0097	0.0694	0.407	-0.19	-0.28	0.93	NULL
TMEM86A	ENST00000280734.2	transmembrane protein 86A	5	1	0	0	1	0	0	0	0	0	hsa-miR-182-5p	0.0034	0.0245	0.1664	-0.19	-0.19	0.74	2007, 2009, 2011
GRIA1	ENST00000285900.5	glutamate receptor, ionotropic, AMPA 1	5	1	0	0	1	0	0	0	0	0	hsa-miR-182-5p	0.0139	0.0958	0.4723	-0.19	-0.19	0.73	2009, 2011
SPRY4	ENST00000344120.4	sprouty homolog 4 (Drosophila)	110	1	0	1	0	0	0	0	0	0	hsa-miR-182-5p	0.0081	0.0573	0.3299	-0.19	-0.19	0.36	2005, 2007, 2009, 2011
ZMPSTE24	ENST00000372759.3	zinc metallopeptidase STE24	513	1	0	1	0	0	0	0	0	0	hsa-miR-182-5p	0.0055	0.0395	0.2378	-0.19	-0.23	0.33	2011
RAD51	ENST00000423169.2	RAD51 recombinase	838	1	0	0	1	2	0	0	2	0	hsa-miR-182-5p	0.0032	0.0233	0.1556	-0.19	-0.36	< 0.1	NULL
LHX3	ENST00000371746.3	LIM homeobox 3	5	1	1	0	0	0	0	0	0	0	hsa-miR-182-5p	0.0212	0.138	0.5418	-0.19	-0.19	0.79	2005, 2007, 2009, 2011
ADAM10	ENST00000260408.3	ADAM metallopeptidase domain 10	385	1	0	1	0	0	0	0	0	1	hsa-miR-182-5p	0.008	0.0576	0.3549	-0.19	-0.19	0.33	2005, 2007, 2009, 2011
KIF19	ENST00000389916.4	kinesin family member 19	5	1	1	0	0	0	0	0	0	0	hsa-miR-182-5p	0.0149	0.1006	0.4594	-0.18	-0.18	0.72	2009, 2011
ZHX1	ENST00000395571.3	zinc fingers and homeoboxes 1	88	1	0	0	1	0	0	0	0	0	hsa-miR-182-5p	0.0095	0.0665	0.361	-0.18	-0.18	0.7	2007, 2009, 2011
IRF2BPL	ENST00000238647.3	interferon regulatory factor 2 binding protein-like	2145	1	0	1	0	0	0	0	0	0	hsa-miR-182-5p	0.0032	0.0231	0.1495	-0.18	-0.18	0.35	2007, 2009, 2011
LUZP1	ENST00000418342.1	leucine zipper protein 1	434	1	0	0	1	1	0	1	0	1	hsa-miR-182-5p	0.014	0.0998	0.5899	-0.18	-0.21	0.8	2007, 2009, 2011
SPPL2A	ENST00000261854.5	signal peptide peptidase like 2A	240	1	1	0	0	0	0	0	0	1	hsa-miR-182-5p	0.0132	0.0809	0.263	-0.18	-0.56	0.78	NULL
CHMP1B	ENST00000526991.2	charged multivesicular body protein 1B	3248	1	1	0	0	0	0	0	0	0	hsa-miR-182-5p	0.0099	0.0669	0.3109	-0.18	-0.37	0.79	2011
BAI3	ENST00000370598.1	brain-specific angiogenesis inhibitor 3	5	1	0	0	1	0	0	0	0	0	hsa-miR-182-5p	0.0072	0.051	0.2919	-0.18	-0.18	0.63	2009, 2011
FNDC3B	ENST00000336824.4	fibronectin type III domain containing 3B	509	2	1	0	1	0	0	0	0	1	hsa-miR-182-5p	0.0123	0.0853	0.4522	-0.18	-0.35	0.88	2005, 2007, 2009, 2011
C1orf198	ENST00000366663.5	chromosome 1 open reading frame 198	1484	1	0	0	1	1	0	1	0	0	hsa-miR-182-5p	0.0124	0.087	0.4853	-0.18	-0.24	0.74	2009, 2011
GNAI3	ENST00000369851.4	guanine nucleotide binding protein (G protein), alpha inhibiting activity polypeptide 3	2439	1	0	0	1	0	0	0	0	1	hsa-miR-182-5p	0.0044	0.0322	0.2143	-0.18	-0.19	0.74	2005, 2007, 2009, 2011
SOX6	ENST00000316399.6	SRY (sex determining region Y)-box 6	22	2	0	0	2	0	0	0	0	2	hsa-miR-182-5p	0.0093	0.0662	0.3984	-0.18	-0.57	0.93	2007, 2009, 2011
C20orf194	ENST00000453730.2	chromosome 20 open reading frame 194	1083	1	0	0	1	1	0	1	0	1	hsa-miR-182-5p	0.0107	0.0769	0.4829	-0.18	-0.18	0.74	2009, 2011
C8orf37	ENST00000286688.5	chromosome 8 open reading frame 37	70	1	1	0	0	0	0	0	0	0	hsa-miR-182-5p	0.0081	0.0567	0.3076	-0.18	-0.18	< 0.1	2009, 2011
FBXO27	ENST00000292853.4	F-box protein 27	53	1	1	0	0	0	0	0	0	1	hsa-miR-182-5p	0.033	0.2019	0.6926	-0.18	-0.73	0.75	2011
ASTN1	ENST00000361833.2	astrotactin 1	9	1	0	0	1	1	0	0	1	0	hsa-miR-182-5p	0.0131	0.0917	0.5011	-0.18	-0.31	0.67	2007, 2009, 2011
KIAA1211	ENST00000504228.1	KIAA1211	631	1	0	1	0	0	0	0	0	0	hsa-miR-182-5p	0.0084	0.0603	0.3656	-0.18	-0.18	0.37	2009, 2011
TMEM245	ENST00000374586.3	transmembrane protein 245	1320	1	1	0	0	0	0	0	0	1	hsa-miR-182-5p	0.037	0.2259	0.7716	-0.18	-0.19	0.51	2009, 2011
KCNJ13	ENST00000409779.1	potassium inwardly-rectifying channel, subfamily J, member 13	5	1	0	0	1	1	0	0	1	0	hsa-miR-182-5p	0.0021	0.0156	0.1051	-0.18	-0.35	< 0.1	NULL
FHL1	ENST00000394155.2	four and a half LIM domains 1	239	1	0	0	1	0	0	0	0	0	hsa-miR-182-5p	0.0058	0.0419	0.2634	-0.18	-0.18	< 0.1	NULL
RAB3C	ENST00000282878.4	RAB3C, member RAS oncogene family	242	2	0	1	1	1	0	1	0	1	hsa-miR-182-5p	0.0047	0.0338	0.2149	-0.18	-0.37	0.88	NULL
CNR1	ENST00000362094.5	cannabinoid receptor 1 (brain)	40	1	0	1	0	0	0	0	0	1	hsa-miR-182-5p	0.0043	0.0316	0.2171	-0.18	-0.2	< 0.1	NULL
FOXRED2	ENST00000397224.4	FAD-dependent oxidoreductase domain containing 2	200	1	1	0	0	0	0	0	0	0	hsa-miR-182-5p	0.0108	0.0753	0.3911	-0.18	-0.18	0.79	2009, 2011
PPP1R9B	ENST00000316878.6	protein phosphatase 1, regulatory subunit 9B	120	1	0	0	1	0	0	0	0	1	hsa-miR-182-5p	0.0124	0.0876	0.4946	-0.18	-0.18	0.68	2007, 2009, 2011
SHOX	ENST00000381578.1	short stature homeobox	5	1	0	1	0	0	0	0	0	1	hsa-miR-182-5p	0.0066	0.0469	0.2707	-0.18	-0.18	0.55	2009, 2011
LRP10	ENST00000359591.4	low density lipoprotein receptor-related protein 10	939	1	1	0	0	0	0	0	0	1	hsa-miR-182-5p	0.0082	0.0582	0.3413	-0.18	-0.21	0.73	2009, 2011
ARHGAP29	ENST00000260526.6	Rho GTPase activating protein 29	451	1	0	0	1	5	2	1	2	0	hsa-miR-182-5p	0.0096	0.0689	0.4191	-0.18	-0.4	0.67	2009, 2011
C2orf72	ENST00000373640.4	chromosome 2 open reading frame 72	3885	1	0	1	0	1	0	0	1	2	hsa-miR-182-5p	0.0087	0.0624	0.3909	-0.18	-0.37	0.33	NULL
TBL1X	ENST00000407597.2	transducin (beta)-like 1X-linked	125	1	0	0	1	0	0	0	0	0	hsa-miR-182-5p	0.0101	0.0704	0.3767	-0.18	-0.18	0.74	2007, 2009, 2011
C2orf71	ENST00000331664.5	chromosome 2 open reading frame 71	5	1	0	0	1	1	0	1	0	1	hsa-miR-182-5p	0.0091	0.0659	0.4236	-0.18	-0.18	0.63	NULL
CPEB1	ENST00000450751.2	cytoplasmic polyadenylation element binding protein 1	5	1	0	0	1	0	0	0	0	0	hsa-miR-182-5p	0.0056	0.0401	0.2522	-0.18	-0.18	0.73	2007, 2009, 2011
ZFP30	ENST00000392144.1	ZFP30 zinc finger protein	41	1	1	0	0	0	0	0	0	0	hsa-miR-182-5p	0.0092	0.0639	0.3352	-0.18	-0.18	0.18	2009, 2011
BRE	ENST00000379632.2	brain and reproductive organ-expressed (TNFRSF1A modulator)	880	1	0	1	0	0	0	0	0	0	hsa-miR-182-5p	0.0036	0.0263	0.1678	-0.18	-0.18	< 0.1	NULL
ATXN3	ENST00000545170.1	ataxin 3	115	1	0	0	1	0	0	0	0	3	hsa-miR-182-5p	0.0124	0.0875	0.5077	-0.18	-0.24	0.7	2011
ABCA2	ENST00000341511.6	ATP-binding cassette, sub-family A (ABC1), member 2	125	1	0	0	1	0	0	0	0	0	hsa-miR-182-5p	0.0081	0.0572	0.3276	-0.18	-0.18	0.73	2007, 2009, 2011
DKK2	ENST00000285311.3	dickkopf WNT signaling pathway inhibitor 2	5	1	1	0	0	0	0	0	0	0	hsa-miR-182-5p	0.0083	0.0584	0.3164	-0.18	-0.18	0.29	2009, 2011
FNBP1	ENST00000355681.3	formin binding protein 1	165	1	1	0	0	1	0	0	1	2	hsa-miR-182-5p	0.0102	0.0658	0.2995	-0.18	-0.46	0.79	NULL
MMP16	ENST00000286614.6	matrix metallopeptidase 16 (membrane-inserted)	12	1	1	0	0	1	0	1	0	1	hsa-miR-182-5p	0.0154	0.1077	0.5747	-0.18	-0.2	0.61	2007, 2011
TBX1	ENST00000332710.4	T-box 1	9	1	0	0	1	0	0	0	0	0	hsa-miR-182-5p	0.0052	0.0369	0.225	-0.17	-0.17	0.73	2011
TAF4	ENST00000252996.4	TAF4 RNA polymerase II, TATA box binding protein (TBP)-associated factor, 135kDa	61	1	0	0	1	0	0	0	0	0	hsa-miR-182-5p	0.0054	0.0384	0.2278	-0.17	-0.17	0.7	2005, 2007, 2009
CMTM7	ENST00000334983.5	CKLF-like MARVEL transmembrane domain containing 7	69	1	0	0	1	0	0	0	0	0	hsa-miR-182-5p	0.0036	0.0258	0.1639	-0.17	-0.17	< 0.1	2009, 2011
KLHL18	ENST00000232766.5	kelch-like family member 18	74	1	0	0	1	1	0	1	0	0	hsa-miR-182-5p	0.0098	0.0704	0.4258	-0.17	-0.19	0.74	2005, 2007, 2009, 2011
CYB5B	ENST00000512062.1	cytochrome b5 type B (outer mitochondrial membrane)	2472	1	1	0	0	1	0	0	1	1	hsa-miR-182-5p	0.0057	0.0403	0.234	-0.17	-0.51	0.17	2009, 2011
PTPRN2	ENST00000389413.3	protein tyrosine phosphatase, receptor type, N polypeptide 2	15	1	0	0	1	0	0	0	0	0	hsa-miR-182-5p	0.0072	0.0507	0.285	-0.17	-0.17	0.69	2009, 2011
PVRL3	ENST00000319792.3	poliovirus receptor-related 3	361	1	0	1	0	0	0	0	0	0	hsa-miR-182-5p	0.0057	0.0409	0.2575	-0.17	-0.17	< 0.1	NULL
TTBK2	ENST00000267890.6	tau tubulin kinase 2	18	2	0	1	1	1	0	0	1	0	hsa-miR-182-5p	0.0216	0.1557	0.9798	-0.17	-0.19	0.82	2007, 2009, 2011
CACNA2D2	ENST00000423994.2	calcium channel, voltage-dependent, alpha 2/delta subunit 2	19	1	0	0	1	1	0	0	1	0	hsa-miR-182-5p	0.0156	0.1096	0.6075	-0.17	-0.17	0.83	2005, 2007, 2009, 2011
GCNT4	ENST00000322348.4	glucosaminyl (N-acetyl) transferase 4, core 2	19	1	1	0	0	0	0	0	0	1	hsa-miR-182-5p	0.0172	0.1173	0.5701	-0.17	-0.18	0.78	2009, 2011
SPEN	ENST00000375759.3	spen homolog, transcriptional regulator (Drosophila)	7	1	0	0	1	0	0	0	0	1	hsa-miR-182-5p	0.0127	0.0887	0.4729	-0.17	-0.17	0.74	2007, 2009, 2011
OGDH	ENST00000222673.5	oxoglutarate (alpha-ketoglutarate) dehydrogenase (lipoamide)	672	1	0	0	1	0	0	0	0	0	hsa-miR-182-5p	0.0044	0.0313	0.1938	-0.17	-0.17	0.74	2009, 2011
EIF4EBP3	ENST00000310331.2	eukaryotic translation initiation factor 4E binding protein 3	54	1	0	1	0	0	0	0	0	1	hsa-miR-182-5p	0.0014	0.0105	0.0725	-0.17	-0.17	0.35	NULL
ZNF496	ENST00000294753.4	zinc finger protein 496	391	1	0	0	1	0	0	0	0	0	hsa-miR-182-5p	0.0065	0.0467	0.2789	-0.17	-0.17	0.57	NULL
LDB3	ENST00000542786.1	LIM domain binding 3	33	1	1	0	0	0	0	0	0	0	hsa-miR-182-5p	0.0062	0.0442	0.2547	-0.17	-0.17	< 0.1	2011
RNF183	ENST00000441031.3	ring finger protein 183	24	1	0	0	1	0	0	0	0	0	hsa-miR-182-5p	0.0049	0.0349	0.2034	-0.17	-0.23	0.74	2007, 2009, 2011
GPR85	ENST00000297146.3	G protein-coupled receptor 85	21	1	1	0	0	0	0	0	0	1	hsa-miR-182-5p	0.0377	0.2273	0.7319	-0.17	-0.39	0.77	2005, 2007, 2009, 2011
ADAM22	ENST00000398204.4	ADAM metallopeptidase domain 22	115	1	1	0	0	1	0	1	0	1	hsa-miR-182-5p	0.0164	0.1107	0.5203	-0.17	-0.29	0.71	2011
ACER2	ENST00000340967.2	alkaline ceramidase 2	44	1	0	0	1	0	0	0	0	0	hsa-miR-182-5p	0.014	0.0959	0.4664	-0.17	-0.17	0.73	2009, 2011
AREL1	ENST00000356357.4	apoptosis resistant E3 ubiquitin protein ligase 1	28	1	1	0	0	0	0	0	0	1	hsa-miR-182-5p	0.0224	0.1452	0.5821	-0.17	-0.19	0.57	2007, 2009, 2011
NAT8L	ENST00000331662.3	N-acetyltransferase 8-like (GCN5-related, putative)	220	1	0	0	1	0	0	0	0	1	hsa-miR-182-5p	0.01	0.0697	0.3743	-0.17	-0.18	0.71	2011
SEMA5A	ENST00000382496.5	sema domain, seven thrombospondin repeats (type 1 and type 1-like), transmembrane domain (TM) and short cytoplasmic domain, (semaphorin) 5A	98	1	0	0	1	1	0	0	1	0	hsa-miR-182-5p	0.0147	0.1036	0.5848	-0.17	-0.17	0.75	2009, 2011
SKIL	ENST00000458537.3	SKI-like oncogene	210	1	0	1	0	1	0	0	1	1	hsa-miR-182-5p	0.0076	0.0547	0.3418	-0.17	-0.31	0.32	NULL
ARRDC3	ENST00000265138.3	arrestin domain containing 3	1313	1	1	0	0	0	0	0	0	0	hsa-miR-182-5p	0.0148	0.1029	0.5353	-0.17	-0.17	0.78	2005, 2007, 2009, 2011
LDLRAP1	ENST00000374338.4	low density lipoprotein receptor adaptor protein 1	111	1	0	0	1	0	0	0	0	0	hsa-miR-182-5p	0.0075	0.0529	0.292	-0.17	-0.17	0.69	2011
DNAJB9	ENST00000249356.3	DnaJ (Hsp40) homolog, subfamily B, member 9	282	1	0	1	0	0	0	0	0	0	hsa-miR-182-5p	0.0033	0.0241	0.1587	-0.17	-0.21	0.26	2009, 2011
MYADM	ENST00000391770.4	myeloid-associated differentiation marker	3436	1	1	0	0	0	0	0	0	1	hsa-miR-182-5p	0.0132	0.09	0.431	-0.17	-0.18	0.79	2005, 2007, 2009, 2011
GNE	ENST00000396594.3	glucosamine (UDP-N-acetyl)-2-epimerase/N-acetylmannosamine kinase	22	1	0	0	1	0	0	0	0	0	hsa-miR-182-5p	0.0099	0.0708	0.421	-0.17	-0.17	0.7	2009, 2011
HHIP	ENST00000296575.3	hedgehog interacting protein	65	2	1	0	1	1	0	0	1	1	hsa-miR-182-5p	0.0189	0.1218	0.499	-0.17	-0.34	0.9	NULL
SREK1	ENST00000334121.6	splicing regulatory glutamine/lysine-rich protein 1	316	1	0	1	0	1	0	1	0	0	hsa-miR-182-5p	0.0042	0.0303	0.1884	-0.17	-0.28	0.49	NULL
SLC23A2	ENST00000338244.1	solute carrier family 23 (ascorbic acid transporter), member 2	121	1	1	0	0	1	1	0	0	0	hsa-miR-182-5p	0.0126	0.0888	0.5072	-0.17	-0.17	0.13	2011
RAB23	ENST00000317483.3	RAB23, member RAS oncogene family	32	1	0	0	1	0	0	0	0	1	hsa-miR-182-5p	0.0072	0.0509	0.2814	-0.16	-0.33	0.74	2007, 2009, 2011
MAP1B	ENST00000296755.7	microtubule-associated protein 1B	259	2	1	0	1	0	0	0	0	0	hsa-miR-182-5p	0.0251	0.1746	0.9174	-0.16	-0.17	0.75	2011
AMOTL2	ENST00000249883.5	angiomotin like 2	78	1	0	0	1	0	0	0	0	0	hsa-miR-182-5p	0.0116	0.0798	0.3984	-0.16	-0.17	0.74	2005, 2007, 2009, 2011
PRKAA2	ENST00000371244.4	protein kinase, AMP-activated, alpha 2 catalytic subunit	561	1	1	0	0	0	0	0	0	1	hsa-miR-182-5p	0.0239	0.1593	0.7236	-0.16	-0.18	0.69	2009, 2011
ERBB4	ENST00000342788.4	v-erb-b2 avian erythroblastic leukemia viral oncogene homolog 4	27	1	0	0	1	0	0	0	0	1	hsa-miR-182-5p	0.0092	0.0668	0.4336	-0.16	-0.17	0.74	2009, 2011
C10orf32	ENST00000339834.5	chromosome 10 open reading frame 32	642	1	0	0	1	0	0	0	0	0	hsa-miR-182-5p	0.0073	0.0507	0.267	-0.16	-0.21	0.69	2011
ZBTB8A	ENST00000316459.4	zinc finger and BTB domain containing 8A	287	1	0	1	0	0	0	0	0	2	hsa-miR-182-5p	0.0046	0.0332	0.2151	-0.16	-0.2	0.29	2009, 2011
PCSK5	ENST00000376752.4	proprotein convertase subtilisin/kexin type 5	68	1	0	0	1	0	0	0	0	0	hsa-miR-182-5p	0.0081	0.0576	0.3475	-0.16	-0.16	0.74	NULL
PHF20	ENST00000439301.1	PHD finger protein 20	191	1	0	1	0	1	0	1	0	2	hsa-miR-182-5p	0.0084	0.0611	0.4088	-0.16	-0.22	0.11	NULL
CA10	ENST00000570565.1	carbonic anhydrase X	5	1	0	1	0	0	0	0	0	0	hsa-miR-182-5p	0.0043	0.0309	0.1907	-0.16	-0.16	0.31	NULL
FYCO1	ENST00000296137.2	FYVE and coiled-coil domain containing 1	91	1	0	0	1	1	0	0	1	1	hsa-miR-182-5p	0.0229	0.1546	0.7301	-0.16	-0.17	0.78	2005, 2007, 2009, 2011
PKN2	ENST00000370521.3	protein kinase N2	747	1	1	0	0	0	0	0	0	1	hsa-miR-182-5p	0.0128	0.0916	0.5462	-0.16	-0.16	0.72	2009, 2011
CERS6	ENST00000305747.6	ceramide synthase 6	1932	1	1	0	0	1	0	0	1	0	hsa-miR-182-5p	0.0215	0.1455	0.6973	-0.16	-0.2	0.43	2009, 2011
UBASH3B	ENST00000284273.5	ubiquitin associated and SH3 domain containing B	281	1	1	0	0	0	0	0	0	1	hsa-miR-182-5p	0.0201	0.1324	0.5581	-0.16	-0.19	0.45	2009, 2011
CROT	ENST00000331536.3	carnitine O-octanoyltransferase	46	1	0	0	1	0	0	0	0	0	hsa-miR-182-5p	0.007	0.0496	0.2784	-0.16	-0.16	0.68	NULL
EVX2	ENST00000308618.4	even-skipped homeobox 2	9	1	0	1	0	0	0	0	0	1	hsa-miR-182-5p	0.0119	0.0833	0.4578	-0.16	-0.16	0.45	NULL
CHL1	ENST00000256509.2	cell adhesion molecule L1-like	24	1	0	1	0	0	0	0	0	1	hsa-miR-182-5p	0.0148	0.1043	0.583	-0.16	-0.16	0.34	2009, 2011
DST	ENST00000312431.6	dystonin	439	2	0	2	0	7	2	1	4	1	hsa-miR-182-5p	0.0505	0.3621	2.2237	-0.16	-0.16	< 0.1	NULL
ELAVL2	ENST00000380110.4	ELAV like neuron-specific RNA binding protein 2	78	1	1	0	0	0	0	0	0	1	hsa-miR-182-5p	0.0065	0.0465	0.2872	-0.16	-0.17	0.78	2007, 2009, 2011
ANLN	ENST00000265748.2	anillin, actin binding protein	2637	1	1	0	0	0	0	0	0	1	hsa-miR-182-5p	0.0089	0.0638	0.3764	-0.16	-0.17	0.44	2009, 2011
NID1	ENST00000366595.3	nidogen 1	303	1	1	0	0	0	0	0	0	0	hsa-miR-182-5p	0.0109	0.0757	0.3941	-0.16	-0.17	0.25	2009, 2011
TXNL1	ENST00000217515.6	thioredoxin-like 1	1779	1	0	1	0	0	0	0	0	0	hsa-miR-182-5p	0.0047	0.0333	0.1885	-0.16	-0.38	0.8	2007, 2011
FUT9	ENST00000302103.5	fucosyltransferase 9 (alpha (1,3) fucosyltransferase)	5	1	0	0	1	0	0	0	0	1	hsa-miR-182-5p	0.0116	0.0829	0.4903	-0.16	-0.16	0.74	2007, 2009, 2011
ZIC2	ENST00000376335.3	Zic family member 2	1173	1	0	0	1	0	0	0	0	0	hsa-miR-182-5p	0.0039	0.0278	0.1756	-0.16	-0.16	0.74	2007, 2009, 2011
FAM126B	ENST00000418596.3	family with sequence similarity 126, member B	132	1	1	0	0	0	0	0	0	3	hsa-miR-182-5p	0.0318	0.2018	0.7836	-0.16	-0.17	0.71	2007, 2011
HMCN1	ENST00000367492.2	hemicentin 1	7	1	0	1	0	0	0	0	0	0	hsa-miR-182-5p	0.0154	0.1115	0.7147	-0.16	-0.16	0.26	2009, 2011
SEMA6D	ENST00000355997.3	sema domain, transmembrane domain (TM), and cytoplasmic domain, (semaphorin) 6D	179	1	1	0	0	0	0	0	0	0	hsa-miR-182-5p	0.0101	0.0717	0.4221	-0.16	-0.16	< 0.1	NULL
COL13A1	ENST00000398974.3	collagen, type XIII, alpha 1	628	1	0	0	1	0	0	0	0	0	hsa-miR-182-5p	0.0026	0.0191	0.1259	-0.16	-0.18	0.74	2007
LIPG	ENST00000261292.4	lipase, endothelial	40	1	0	0	1	1	0	0	1	1	hsa-miR-182-5p	0.0049	0.0351	0.2134	-0.16	-0.47	0.74	2009, 2011
IL5RA	ENST00000438560.1	interleukin 5 receptor, alpha	5	1	0	1	0	2	0	0	2	2	hsa-miR-182-5p	0.0046	0.0336	0.2284	-0.16	-0.46	0.27	NULL
SLC43A2	ENST00000301335.5	solute carrier family 43 (amino acid system L transporter), member 2	68	1	1	0	0	1	0	1	0	1	hsa-miR-182-5p	0.0183	0.1222	0.5422	-0.16	-0.17	0.79	2005, 2007, 2009, 2011
SLC44A2	ENST00000586078.1	solute carrier family 44 (choline transporter), member 2	720	1	1	0	0	0	0	0	0	1	hsa-miR-182-5p	0.0134	0.087	0.3615	-0.16	-0.32	0.78	2007, 2009, 2011
FBXO41	ENST00000295133.5	F-box protein 41	175	1	0	0	1	1	0	1	0	1	hsa-miR-182-5p	0.0084	0.0604	0.39	-0.16	-0.16	0.78	2007, 2009, 2011
PLEKHG3	ENST00000247226.7	pleckstrin homology domain containing, family G (with RhoGef domain) member 3	97	1	0	1	0	0	0	0	0	0	hsa-miR-182-5p	0.0075	0.0522	0.2806	-0.16	-0.27	0.47	2009, 2011
PANK3	ENST00000239231.6	pantothenate kinase 3	522	1	1	0	0	1	0	1	0	3	hsa-miR-182-5p	0.0215	0.1293	0.4996	-0.15	-0.48	0.79	NULL
HSPA13	ENST00000285667.3	heat shock protein 70kDa family, member 13	2175	1	0	0	1	0	0	0	0	1	hsa-miR-182-5p	0.0055	0.0402	0.2628	-0.15	-0.17	0.74	2005, 2007, 2009, 2011
MYT1L	ENST00000399161.2	myelin transcription factor 1-like	5	1	0	1	0	0	0	0	0	0	hsa-miR-182-5p	0.0107	0.0746	0.3912	-0.15	-0.15	0.31	2009, 2011
KCNJ5	ENST00000529694.1	potassium inwardly-rectifying channel, subfamily J, member 5	12	1	1	0	0	2	0	0	2	2	hsa-miR-182-5p	0.0199	0.1399	0.7691	-0.15	-0.2	< 0.1	NULL
PHLDB1	ENST00000361417.2	pleckstrin homology-like domain, family B, member 1	126	1	0	0	1	0	0	0	0	0	hsa-miR-182-5p	0.0072	0.051	0.2856	-0.15	-0.19	0.74	2005, 2007, 2009, 2011
C5orf30	ENST00000319933.2	chromosome 5 open reading frame 30	889	1	0	0	1	0	0	0	0	0	hsa-miR-182-5p	0.0041	0.029	0.1715	-0.15	-0.22	0.69	2007, 2009, 2011
VANGL2	ENST00000368061.2	VANGL planar cell polarity protein 2	560	1	0	0	1	1	0	1	0	0	hsa-miR-182-5p	0.011	0.0778	0.4388	-0.15	-0.15	0.73	2009, 2011
ZC2HC1C	ENST00000238686.8	zinc finger, C2HC-type containing 1C	48	1	0	0	1	0	0	0	0	0	hsa-miR-182-5p	0.0038	0.0271	0.1712	-0.15	-0.15	0.68	NULL
ASXL3	ENST00000269197.5	additional sex combs like 3 (Drosophila)	65	1	1	0	0	0	0	0	0	1	hsa-miR-182-5p	0.0217	0.1521	0.8497	-0.15	-0.15	0.26	NULL
TRIM8	ENST00000302424.7	tripartite motif containing 8	525	1	0	1	0	0	0	0	0	0	hsa-miR-182-5p	0.0045	0.0324	0.1954	-0.15	-0.17	0.27	2005, 2007
NFX1	ENST00000379540.3	nuclear transcription factor, X-box binding 1	215	1	1	0	0	0	0	0	0	0	hsa-miR-182-5p	0.0098	0.0664	0.3149	-0.15	-0.23	< 0.1	NULL
SLC4A1	ENST00000262418.6	solute carrier family 4 (anion exchanger), member 1	5	1	0	1	0	0	0	0	0	0	hsa-miR-182-5p	0.0059	0.0422	0.262	-0.15	-0.15	0.37	2009, 2011
DLEU1	ENST00000378180.4	deleted in lymphocytic leukemia 1 (non-protein coding)	22	1	0	0	1	0	0	0	0	1	hsa-miR-182-5p	0.0032	0.0228	0.1359	-0.15	-0.46	0.68	NULL
ATP9A	ENST00000311637.5	ATPase, class II, type 9A	1511	1	1	0	0	0	0	0	0	0	hsa-miR-182-5p	0.0206	0.1351	0.5628	-0.15	-0.17	0.73	2009, 2011
FAM91A1	ENST00000334705.7	family with sequence similarity 91, member A1	731	1	1	0	0	0	0	0	0	0	hsa-miR-182-5p	0.0135	0.0919	0.4305	-0.15	-0.15	< 0.1	2007, 2009, 2011
KLHL9	ENST00000359039.4	kelch-like family member 9	222	1	0	1	0	1	0	0	1	0	hsa-miR-182-5p	0.0035	0.0255	0.1728	-0.15	-0.17	0.41	NULL
MCTP2	ENST00000357742.4	multiple C2 domains, transmembrane 2	59	1	0	0	1	1	0	1	0	0	hsa-miR-182-5p	0.0065	0.0467	0.2969	-0.15	-0.22	0.57	2011
BACH2	ENST00000257749.4	BTB and CNC homology 1, basic leucine zipper transcription factor 2	74	1	1	0	0	0	0	0	0	2	hsa-miR-182-5p	0.0265	0.1725	0.7242	-0.15	-0.16	0.77	2005, 2007, 2009, 2011
RPL36A-HNRNPH2	ENST00000409170.3	RPL36A-HNRNPH2 readthrough	85	1	0	0	1	0	0	0	0	1	hsa-miR-182-5p	0.0059	0.043	0.2796	-0.15	-0.16	< 0.1	NULL
OTUD6B	ENST00000285420.4	OTU domain containing 6B	18	1	1	0	0	1	0	0	1	0	hsa-miR-182-5p	0.0082	0.0536	0.2239	-0.15	-0.62	0.79	2009, 2011
TRMT1L	ENST00000367504.3	tRNA methyltransferase 1 homolog (S. cerevisiae)-like	410	1	0	0	1	0	0	0	0	0	hsa-miR-182-5p	0.0042	0.0307	0.2008	-0.15	-0.15	< 0.1	NULL
SMCR8	ENST00000406438.3	Smith-Magenis syndrome chromosome region, candidate 8	219	1	0	0	1	0	0	0	0	0	hsa-miR-182-5p	0.0074	0.0531	0.3227	-0.15	-0.15	0.74	2007, 2009, 2011
ERG	ENST00000398905.1	v-ets avian erythroblastosis virus E26 oncogene homolog	184	1	1	0	0	1	0	0	1	1	hsa-miR-182-5p	0.0052	0.0376	0.2329	-0.15	-0.2	0.78	2011
FOXP2	ENST00000408937.3	forkhead box P2	169	1	0	0	1	0	0	0	0	1	hsa-miR-182-5p	0.0099	0.0702	0.4155	-0.15	-0.15	0.74	2009, 2011
PPFIBP2	ENST00000533792.1	PTPRF interacting protein, binding protein 2 (liprin beta 2)	90	1	1	0	0	0	0	0	0	0	hsa-miR-182-5p	0.0063	0.0453	0.2815	-0.15	-0.15	0.32	2009, 2011
BICD1	ENST00000548411.1	bicaudal D homolog 1 (Drosophila)	205	1	1	0	0	1	0	1	0	0	hsa-miR-182-5p	0.0183	0.1253	0.622	-0.15	-0.18	0.73	NULL
DMRT3	ENST00000190165.2	doublesex and mab-3 related transcription factor 3	21	1	0	0	1	0	0	0	0	0	hsa-miR-182-5p	0.0029	0.0211	0.1277	-0.15	-0.25	0.66	2005, 2007
PDK4	ENST00000005178.5	pyruvate dehydrogenase kinase, isozyme 4	5549	1	1	0	0	0	0	0	0	0	hsa-miR-182-5p	0.0103	0.0716	0.3796	-0.15	-0.15	0.35	2009, 2011
UPRT	ENST00000373379.1	uracil phosphoribosyltransferase (FUR1) homolog (S. cerevisiae)	943	1	0	0	1	0	0	0	0	0	hsa-miR-182-5p	0.003	0.0223	0.1573	-0.15	-0.15	< 0.1	NULL
ERLIN1	ENST00000421367.2	ER lipid raft associated 1	86	1	0	0	1	0	0	0	0	0	hsa-miR-182-5p	0.0062	0.0444	0.256	-0.15	-0.16	0.68	2007, 2009, 2011
RCAN3	ENST00000374395.4	RCAN family member 3	395	1	0	0	1	0	0	0	0	0	hsa-miR-182-5p	0.0055	0.0392	0.2372	-0.15	-0.16	0.74	2011
CEP41	ENST00000223208.5	centrosomal protein 41kDa	346	1	0	0	1	0	0	0	0	1	hsa-miR-182-5p	0.0053	0.0379	0.2358	-0.15	-0.24	0.72	2011
RDX	ENST00000343115.4	radixin	44	1	1	0	0	0	0	0	0	0	hsa-miR-182-5p	0.0139	0.0974	0.5404	-0.15	-0.15	0.79	2005, 2007, 2009, 2011
PLAG1	ENST00000316981.3	pleiomorphic adenoma gene 1	58	1	0	1	0	0	0	0	0	1	hsa-miR-182-5p	0.0102	0.0727	0.4361	-0.15	-0.15	0.26	NULL
IGF2BP1	ENST00000290341.3	insulin-like growth factor 2 mRNA binding protein 1	460	3	0	1	2	0	0	0	0	1	hsa-miR-182-5p	0.0148	0.1036	0.5566	-0.15	-0.23	0.94	2007, 2009, 2011
STK35	ENST00000381482.3	serine/threonine kinase 35	263	1	0	0	1	0	0	0	0	1	hsa-miR-182-5p	0.0096	0.0685	0.4063	-0.15	-0.15	0.66	2011
TEX2	ENST00000258991.3	testis expressed 2	127	1	0	1	0	0	0	0	0	0	hsa-miR-182-5p	0.0084	0.06	0.3706	-0.15	-0.15	0.35	2007, 2009
RAB10	ENST00000264710.4	RAB10, member RAS oncogene family	998	2	2	0	0	1	0	0	1	0	hsa-miR-182-5p	0.0112	0.073	0.3113	-0.15	-0.77	0.9	2005, 2007, 2009, 2011
SPSB4	ENST00000310546.2	splA/ryanodine receptor domain and SOCS box containing 4	419	1	0	1	0	0	0	0	0	0	hsa-miR-182-5p	0.0034	0.0242	0.1551	-0.14	-0.14	0.28	2011
ATXN1L	ENST00000427980.2	ataxin 1-like	12	1	0	0	1	2	0	1	1	0	hsa-miR-182-5p	0.0145	0.1049	0.6739	-0.14	-0.14	0.65	NULL
UBE3C	ENST00000348165.5	ubiquitin protein ligase E3C	1332	1	0	1	0	0	0	0	0	1	hsa-miR-182-5p	0.0082	0.0584	0.3543	-0.14	-0.14	0.28	2005, 2007, 2009, 2011
CBR4	ENST00000306193.3	carbonyl reductase 4	90	1	1	0	0	0	0	0	0	0	hsa-miR-182-5p	0.0053	0.0377	0.2125	-0.14	-0.2	0.22	2009, 2011
EML5	ENST00000554922.1	echinoderm microtubule associated protein like 5	60	2	0	0	2	0	0	0	0	0	hsa-miR-182-5p	0.0096	0.0681	0.3935	-0.14	-0.21	0.88	NULL
TP73	ENST00000378280.1	tumor protein p73	831	1	0	0	1	0	0	0	0	0	hsa-miR-182-5p	0.0068	0.0487	0.2955	-0.14	-0.14	0.73	2011
PLXNA3	ENST00000369682.3	plexin A3	2992	1	0	0	1	1	0	0	1	0	hsa-miR-182-5p	0.0083	0.0586	0.3336	-0.14	-0.2	0.71	NULL
NHLRC3	ENST00000470258.1	NHL repeat containing 3	49	1	0	0	1	0	0	0	0	0	hsa-miR-182-5p	0.006	0.0427	0.2442	-0.14	-0.2	0.56	2009, 2011
ITGB8	ENST00000222573.4	integrin, beta 8	17	1	1	0	0	0	0	0	0	0	hsa-miR-182-5p	0.0136	0.094	0.4707	-0.14	-0.14	0.53	2009, 2011
TP53INP1	ENST00000448464.2	tumor protein p53 inducible nuclear protein 1	39	1	1	0	0	0	0	0	0	1	hsa-miR-182-5p	0.0102	0.0675	0.3032	-0.14	-0.41	0.79	2005, 2007, 2009, 2011
PPP1R9A	ENST00000289495.5	protein phosphatase 1, regulatory subunit 9A	46	1	0	1	0	1	1	0	0	0	hsa-miR-182-5p	0.0149	0.1054	0.6234	-0.14	-0.33	0.67	2007, 2009, 2011
WDR47	ENST00000400794.3	WD repeat domain 47	185	1	1	0	0	0	0	0	0	0	hsa-miR-182-5p	0.0107	0.0744	0.3766	-0.14	-0.14	0.75	2005, 2007, 2009, 2011
TTYH3	ENST00000258796.7	tweety family member 3	188	1	0	0	1	0	0	0	0	2	hsa-miR-182-5p	0.0069	0.0494	0.31	-0.14	-0.14	0.74	2007, 2009, 2011
SESN2	ENST00000253063.3	sestrin 2	854	1	1	0	0	0	0	0	0	1	hsa-miR-182-5p	0.0095	0.0678	0.3924	-0.14	-0.14	0.11	2009, 2011
WNK2	ENST00000395475.2	WNK lysine deficient protein kinase 2	134	1	0	0	1	0	0	0	0	0	hsa-miR-182-5p	0.0061	0.0445	0.2879	-0.14	-0.14	< 0.1	NULL
LPHN1	ENST00000340736.6	latrophilin 1	49	2	1	0	1	0	0	0	0	0	hsa-miR-182-5p	0.0091	0.0655	0.404	-0.14	-0.21	0.76	2005, 2007, 2009, 2011
ZEB2	ENST00000558170.2	zinc finger E-box binding homeobox 2	33	1	0	1	0	0	0	0	0	0	hsa-miR-182-5p	0.0131	0.0931	0.5432	-0.14	-0.17	0.33	2011
ZBTB40	ENST00000404138.1	zinc finger and BTB domain containing 40	124	1	0	0	1	0	0	0	0	1	hsa-miR-182-5p	0.0047	0.034	0.2332	-0.14	-0.16	0.61	2009, 2011
TOPBP1	ENST00000260810.5	topoisomerase (DNA) II binding protein 1	102	1	0	1	0	0	0	0	0	0	hsa-miR-182-5p	0.0027	0.0196	0.1295	-0.14	-0.18	0.47	2005, 2007, 2011
SS18L1	ENST00000331758.3	synovial sarcoma translocation gene on chromosome 18-like 1	274	1	0	1	0	0	0	0	0	1	hsa-miR-182-5p	0.0054	0.0389	0.2361	-0.14	-0.17	0.37	2005, 2007, 2009, 2011
AGO1	ENST00000373204.4	argonaute RISC catalytic component 1	402	1	1	0	0	0	0	0	0	0	hsa-miR-182-5p	0.0351	0.2155	0.7359	-0.14	-0.14	0.79	2005, 2007, 2009, 2011
ADAM19	ENST00000257527.4	ADAM metallopeptidase domain 19	981	1	0	0	1	0	0	0	0	1	hsa-miR-182-5p	0.0073	0.0528	0.3439	-0.14	-0.14	0.74	2009, 2011
SCN3A	ENST00000360093.3	sodium channel, voltage-gated, type III, alpha subunit	5	1	0	0	1	0	0	0	0	0	hsa-miR-182-5p	0.0052	0.0381	0.2674	-0.14	-0.14	0.73	2005, 2007, 2009, 2011
KCNK10	ENST00000340700.5	potassium channel, subfamily K, member 10	5	1	0	0	1	0	0	0	0	0	hsa-miR-182-5p	0.0089	0.0623	0.3376	-0.14	-0.14	0.74	2005, 2007, 2011
UBXN10	ENST00000375099.3	UBX domain protein 10	5	1	0	1	0	0	0	0	0	0	hsa-miR-182-5p	0.008	0.0578	0.3816	-0.14	-0.14	0.47	2005, 2007, 2009
RICTOR	ENST00000357387.3	RPTOR independent companion of MTOR, complex 2	441	1	0	0	1	0	0	0	0	1	hsa-miR-182-5p	0.0098	0.0708	0.4553	-0.14	-0.15	0.66	2007, 2009, 2011
MAP3K3	ENST00000361357.3	mitogen-activated protein kinase kinase kinase 3	144	1	0	0	1	0	0	0	0	0	hsa-miR-182-5p	0.0086	0.0604	0.3343	-0.14	-0.17	0.66	2007, 2009, 2011
DHX36	ENST00000496811.1	DEAH (Asp-Glu-Ala-His) box polypeptide 36	108	1	0	0	1	0	0	0	0	0	hsa-miR-182-5p	0.0025	0.0182	0.1276	-0.14	-0.14	0.64	NULL
TRIO	ENST00000344204.4	trio Rho guanine nucleotide exchange factor	365	1	0	0	1	0	0	0	0	1	hsa-miR-182-5p	0.0058	0.0417	0.2622	-0.14	-0.28	0.7	NULL
VCL	ENST00000372755.3	vinculin	189	1	0	0	1	1	0	1	0	1	hsa-miR-182-5p	0.0065	0.0462	0.2795	-0.14	-0.27	0.74	2011
RABIF	ENST00000367262.3	RAB interacting factor	948	1	0	0	1	1	1	0	0	1	hsa-miR-182-5p	0.0066	0.0461	0.2542	-0.14	-0.43	0.73	2009, 2011
NPTX2	ENST00000265634.3	neuronal pentraxin II	56	1	0	0	1	0	0	0	0	0	hsa-miR-182-5p	0.0017	0.0124	0.0836	-0.14	-0.2	0.74	2007, 2009, 2011
CDH7	ENST00000397968.2	cadherin 7, type 2	42	1	0	0	1	1	1	0	0	1	hsa-miR-182-5p	0.0087	0.0623	0.3704	-0.13	-0.18	0.74	NULL
NLGN2	ENST00000302926.2	neuroligin 2	20	2	0	0	2	0	0	0	0	1	hsa-miR-182-5p	0.007	0.0501	0.3009	-0.13	-0.24	0.93	2007, 2009, 2011
MLLT1	ENST00000252674.7	myeloid/lymphoid or mixed-lineage leukemia (trithorax homolog, Drosophila); translocated to, 1	33	1	1	0	0	0	0	0	0	0	hsa-miR-182-5p	0.0134	0.0864	0.3342	-0.13	-0.24	0.79	2007, 2009, 2011
INSIG1	ENST00000342407.5	insulin induced gene 1	1776	1	0	1	0	0	0	0	0	0	hsa-miR-182-5p	0.0068	0.0481	0.2807	-0.13	-0.38	0.73	2005, 2007, 2009, 2011
ZBTB7A	ENST00000322357.4	zinc finger and BTB domain containing 7A	37	1	1	0	0	0	0	0	0	0	hsa-miR-182-5p	0.0213	0.1386	0.5431	-0.13	-0.13	0.79	NULL
YIPF4	ENST00000238831.4	Yip1 domain family, member 4	3482	1	0	0	1	0	0	0	0	0	hsa-miR-182-5p	0.0053	0.0376	0.2183	-0.13	-0.2	0.74	2007, 2009
CEP170B	ENST00000414716.3	centrosomal protein 170B	326	1	0	0	1	1	1	0	0	2	hsa-miR-182-5p	0.0125	0.0896	0.5412	-0.13	-0.13	0.74	2007, 2011
BTBD11	ENST00000280758.5	BTB (POZ) domain containing 11	9	1	0	1	0	0	0	0	0	1	hsa-miR-182-5p	0.006	0.0433	0.277	-0.13	-0.13	0.31	2005, 2007, 2011
CREG2	ENST00000324768.5	cellular repressor of E1A-stimulated genes 2	38	1	0	0	1	0	0	0	0	0	hsa-miR-182-5p	0.0112	0.0782	0.418	-0.13	-0.15	0.62	2011
PHF20L1	ENST00000395386.2	PHD finger protein 20-like 1	169	1	0	0	1	0	0	0	0	3	hsa-miR-182-5p	0.0099	0.0709	0.4392	-0.13	-0.26	0.55	2007, 2009
ANTXR2	ENST00000403729.2	anthrax toxin receptor 2	51	1	0	0	1	4	0	0	4	0	hsa-miR-182-5p	0.0079	0.0557	0.3113	-0.13	-0.38	0.74	2005, 2007, 2011
S1PR2	ENST00000590320.1	sphingosine-1-phosphate receptor 2	10	1	0	0	1	0	0	0	0	0	hsa-miR-182-5p	0.01	0.0695	0.3628	-0.13	-0.13	0.74	2009, 2011
ARID4A	ENST00000431317.2	AT rich interactive domain 4A (RBP1-like)	33	1	0	0	1	0	0	0	0	0	hsa-miR-182-5p	0.0092	0.0646	0.35	-0.13	-0.13	0.73	2009, 2011
FN1	ENST00000357009.2	fibronectin 1	1064	1	0	0	1	0	0	0	0	1	hsa-miR-182-5p	0.0084	0.0597	0.3539	-0.13	-0.16	0.71	2009, 2011
GMPS	ENST00000496455.2	guanine monphosphate synthase	867	1	1	0	0	0	0	0	0	0	hsa-miR-182-5p	0.0153	0.1056	0.545	-0.13	-0.14	0.57	NULL
GCC1	ENST00000321407.2	GRIP and coiled-coil domain containing 1	26	1	0	0	1	0	0	0	0	0	hsa-miR-182-5p	0.0143	0.097	0.455	-0.13	-0.13	0.73	2011
TCP11L2	ENST00000547153.1	t-complex 11, testis-specific-like 2	29	1	0	1	0	0	0	0	0	0	hsa-miR-182-5p	0.0036	0.0259	0.1528	-0.13	-0.2	0.27	NULL
GAN	ENST00000568107.2	gigaxonin	185	1	0	0	1	0	0	0	0	4	hsa-miR-182-5p	0.0122	0.0856	0.4766	-0.13	-0.18	0.74	2011
EPHA3	ENST00000494014.1	EPH receptor A3	100	1	0	0	1	0	0	0	0	0	hsa-miR-182-5p	0.0102	0.071	0.3675	-0.13	-0.14	0.66	2007, 2011
STK17B	ENST00000263955.4	serine/threonine kinase 17b	113	1	0	0	1	0	0	0	0	0	hsa-miR-182-5p	0.0045	0.0325	0.2066	-0.13	-0.17	0.74	2011
TNKS2	ENST00000371627.4	tankyrase, TRF1-interacting ankyrin-related ADP-ribose polymerase 2	205	1	0	0	1	0	0	0	0	0	hsa-miR-182-5p	0.0067	0.0479	0.2783	-0.13	-0.17	0.63	2005, 2007
EIF2AK2	ENST00000233057.4	eukaryotic translation initiation factor 2-alpha kinase 2	292	1	1	0	0	1	0	0	1	0	hsa-miR-182-5p	0.016	0.1058	0.4681	-0.13	-0.24	0.22	NULL
RPH3A	ENST00000415485.3	rabphilin 3A homolog (mouse)	5	1	0	0	1	1	0	0	1	0	hsa-miR-182-5p	0.0079	0.0574	0.3704	-0.13	-0.13	0.72	2011
PDZD2	ENST00000438447.1	PDZ domain containing 2	5	1	1	0	0	0	0	0	0	0	hsa-miR-182-5p	0.0222	0.1477	0.6498	-0.13	-0.13	0.45	2009, 2011
MORC3	ENST00000400485.1	MORC family CW-type zinc finger 3	142	1	0	1	0	0	0	0	0	0	hsa-miR-182-5p	0.0086	0.0607	0.3386	-0.13	-0.13	0.35	NULL
BMP2K	ENST00000335016.5	BMP2 inducible kinase	164	1	0	0	1	0	0	0	0	0	hsa-miR-182-5p	0.0083	0.0604	0.3928	-0.13	-0.13	0.67	NULL
CNNM2	ENST00000369878.4	cyclin M2	517	1	0	0	1	0	0	0	0	3	hsa-miR-182-5p	0.007	0.0489	0.2685	-0.13	-0.2	0.74	2009, 2011
CDC27	ENST00000066544.3	cell division cycle 27	438	1	0	1	0	0	0	0	0	0	hsa-miR-182-5p	0.0039	0.0282	0.1957	-0.13	-0.15	0.32	2005, 2007, 2011
UNC13A	ENST00000519716.2	unc-13 homolog A (C. elegans)	5	1	0	1	0	0	0	0	0	1	hsa-miR-182-5p	0.0125	0.0891	0.54	-0.12	-0.12	0.44	2011
SSH1	ENST00000360239.3	slingshot protein phosphatase 1	115	1	1	0	0	1	0	0	1	0	hsa-miR-182-5p	0.0082	0.0578	0.3406	-0.12	-0.26	0.79	2011
TMOD1	ENST00000259365.4	tropomodulin 1	115	1	1	0	0	0	0	0	0	1	hsa-miR-182-5p	0.0086	0.0593	0.3066	-0.12	-0.23	< 0.1	2005, 2007
CLCN5	ENST00000376088.3	chloride channel, voltage-sensitive 5	154	2	2	0	0	1	0	0	1	2	hsa-miR-182-5p	0.0217	0.1437	0.6496	-0.12	-0.31	0.65	2009, 2011
PRKAR2A	ENST00000265563.8	protein kinase, cAMP-dependent, regulatory, type II, alpha	583	1	0	1	0	0	0	0	0	1	hsa-miR-182-5p	0.0074	0.0531	0.3269	-0.12	-0.13	0.41	NULL
KDM2B	ENST00000536437.1	lysine (K)-specific demethylase 2B	647	1	0	1	0	0	0	0	0	1	hsa-miR-182-5p	0.0093	0.0638	0.3163	-0.12	-0.3	0.5	2005, 2007, 2011
SEZ6L2	ENST00000346932.5	seizure related 6 homolog (mouse)-like 2	223	1	1	0	0	0	0	0	0	0	hsa-miR-182-5p	0.0149	0.0955	0.3703	-0.12	-0.25	0.69	2009, 2011
BHLHE41	ENST00000242728.4	basic helix-loop-helix family, member e41	50	1	0	1	0	0	0	0	0	0	hsa-miR-182-5p	0.0046	0.0328	0.2022	-0.12	-0.14	0.66	2005, 2007, 2009, 2011
TMEM127	ENST00000258439.3	transmembrane protein 127	296	1	0	0	1	1	0	0	1	0	hsa-miR-182-5p	0.0018	0.0135	0.0928	-0.12	-0.17	0.74	2011
NXT2	ENST00000372106.1	nuclear transport factor 2-like export factor 2	390	1	0	1	0	0	0	0	0	0	hsa-miR-182-5p	0.004	0.029	0.2012	-0.12	-0.12	0.28	2011
MYO9A	ENST00000564571.1	myosin IXA	137	1	0	0	1	1	0	0	1	0	hsa-miR-182-5p	0.0172	0.1193	0.63	-0.12	-0.14	0.78	NULL
C2orf69	ENST00000319974.5	chromosome 2 open reading frame 69	82	1	0	0	1	0	0	0	0	0	hsa-miR-182-5p	0.0067	0.0477	0.2876	-0.12	-0.12	0.65	2011
DYRK1A	ENST00000339659.4	dual-specificity tyrosine-(Y)-phosphorylation regulated kinase 1A	448	1	0	1	0	0	0	0	0	0	hsa-miR-182-5p	0.0069	0.0499	0.3121	-0.12	-0.12	0.27	2005, 2007
PPM1F	ENST00000263212.5	protein phosphatase, Mg2+/Mn2+ dependent, 1F	786	1	1	0	0	0	0	0	0	2	hsa-miR-182-5p	0.0182	0.1193	0.5128	-0.12	-0.17	0.75	2009, 2011
EI24	ENST00000343678.4	etoposide induced 2.4	646	1	0	0	1	0	0	0	0	1	hsa-miR-182-5p	0.003	0.0219	0.1506	-0.12	-0.12	< 0.1	NULL
EIF3H	ENST00000521861.1	eukaryotic translation initiation factor 3, subunit H	27	1	1	0	0	0	0	0	0	0	hsa-miR-182-5p	0.0136	0.0891	0.358	-0.12	-0.18	< 0.1	NULL
DMXL1	ENST00000311085.8	Dmx-like 1	136	1	1	0	0	1	0	1	0	0	hsa-miR-182-5p	0.0124	0.0825	0.3907	-0.12	-0.36	0.8	2007, 2009, 2011
DYNC1LI2	ENST00000258198.2	dynein, cytoplasmic 1, light intermediate chain 2	137	1	1	0	0	1	0	0	1	0	hsa-miR-182-5p	0.0086	0.0611	0.3534	-0.12	-0.18	0.77	2007
FRMD5	ENST00000484674.1	FERM domain containing 5	161	1	0	0	1	1	0	0	1	0	hsa-miR-182-5p	0.008	0.0539	0.2558	-0.12	-0.35	0.74	NULL
CDC42BPG	ENST00000342711.5	CDC42 binding protein kinase gamma (DMPK-like)	68	1	0	0	1	0	0	0	0	1	hsa-miR-182-5p	0.0073	0.0522	0.3187	-0.12	-0.12	0.74	NULL
LIMCH1	ENST00000313860.7	LIM and calponin homology domains 1	1058	1	0	1	0	0	0	0	0	1	hsa-miR-182-5p	0.0075	0.0537	0.3393	-0.12	-0.37	0.35	2009, 2011
ATP8A1	ENST00000381668.5	ATPase, aminophospholipid transporter (APLT), class I, type 8A, member 1	48	1	1	0	0	0	0	0	0	0	hsa-miR-182-5p	0.0135	0.0919	0.4379	-0.12	-0.12	0.79	2009, 2011
SCN1A	ENST00000423058.2	sodium channel, voltage-gated, type I, alpha subunit	21	1	0	0	1	0	0	0	0	0	hsa-miR-182-5p	0.0038	0.0274	0.1799	-0.12	-0.12	0.74	2011
EVI5L	ENST00000270530.4	ecotropic viral integration site 5-like	15	1	0	0	1	0	0	0	0	0	hsa-miR-182-5p	0.0033	0.0241	0.1542	-0.12	-0.12	0.72	2007, 2011
ATG16L1	ENST00000392017.4	autophagy related 16-like 1 (S. cerevisiae)	552	1	0	0	1	0	0	0	0	2	hsa-miR-182-5p	0.0054	0.0391	0.2426	-0.12	-0.12	0.7	2009, 2011
KPNA1	ENST00000344337.6	karyopherin alpha 1 (importin alpha 5)	1030	1	0	1	0	0	0	0	0	0	hsa-miR-182-5p	0.0054	0.0385	0.2279	-0.12	-0.15	0.42	2007, 2009, 2011
N4BP1	ENST00000262384.3	NEDD4 binding protein 1	105	1	1	0	0	0	0	0	0	0	hsa-miR-182-5p	0.0185	0.1203	0.4911	-0.12	-0.16	0.79	2005, 2007, 2009, 2011
RALGPS2	ENST00000367635.3	Ral GEF with PH domain and SH3 binding motif 2	201	1	1	0	0	0	0	0	0	0	hsa-miR-182-5p	0.0216	0.1457	0.6866	-0.12	-0.12	0.75	2011
POU3F3	ENST00000361360.2	POU class 3 homeobox 3	461	1	0	1	0	0	0	0	0	0	hsa-miR-182-5p	0.0052	0.0379	0.2406	-0.12	-0.12	0.43	NULL
LAMC1	ENST00000258341.4	laminin, gamma 1 (formerly LAMB2)	1082	1	0	0	1	1	1	0	0	2	hsa-miR-182-5p	0.0135	0.0966	0.5881	-0.12	-0.15	0.61	2007, 2009
KCNN3	ENST00000271915.4	potassium intermediate/small conductance calcium-activated channel, subfamily N, member 3	5	1	1	0	0	0	0	0	0	4	hsa-miR-182-5p	0.0247	0.171	0.9169	-0.12	-0.12	0.7	2009, 2011
CNGA3	ENST00000272602.2	cyclic nucleotide gated channel alpha 3	5	1	1	0	0	0	0	0	0	0	hsa-miR-182-5p	0.0085	0.0599	0.3253	-0.12	-0.12	< 0.1	2011
CRISPLD2	ENST00000262424.5	cysteine-rich secretory protein LCCL domain containing 2	397	2	1	1	0	4	2	0	2	1	hsa-miR-182-5p	0.0092	0.0651	0.3788	-0.12	-0.21	0.33	NULL
C12orf79	ENST00000549802.1	chromosome 12 open reading frame 79	5	1	0	1	0	0	0	0	0	0	hsa-miR-182-5p	0.0019	0.0136	0.0953	-0.12	-0.12	0.3	NULL
SLC22A23	ENST00000436008.2	solute carrier family 22, member 23	353	1	0	0	1	0	0	0	0	0	hsa-miR-182-5p	0.0037	0.0267	0.1765	-0.12	-0.13	0.74	2011
KCTD7	ENST00000275532.3	potassium channel tetramerization domain containing 7	693	1	0	0	1	0	0	0	0	0	hsa-miR-182-5p	0.0096	0.0673	0.3547	-0.12	-0.12	0.73	2005, 2007, 2009, 2011
SOWAHB	ENST00000334306.2	sosondowah ankyrin repeat domain family member B	25	1	0	1	0	1	0	0	1	0	hsa-miR-182-5p	0.0053	0.0368	0.1981	-0.12	-0.43	0.41	NULL
CAPN7	ENST00000253693.2	calpain 7	76	2	0	2	0	0	0	0	0	0	hsa-miR-182-5p	0.0062	0.0438	0.2571	-0.11	-0.18	0.52	NULL
AGO3	ENST00000373191.4	argonaute RISC catalytic component 3	198	2	1	1	0	2	0	2	0	2	hsa-miR-182-5p	0.0193	0.1259	0.5576	-0.11	-0.29	0.94	NULL
FNBP1L	ENST00000370253.2	formin binding protein 1-like	219	1	0	1	0	0	0	0	0	2	hsa-miR-182-5p	0.0081	0.0585	0.3642	-0.11	-0.16	0.39	2007, 2009, 2011
GABBR1	ENST00000376977.3	gamma-aminobutyric acid (GABA) B receptor, 1	213	1	0	1	0	0	0	0	0	0	hsa-miR-182-5p	0.0037	0.0272	0.1844	-0.11	-0.11	< 0.1	NULL
CDK1	ENST00000395284.3	cyclin-dependent kinase 1	3029	1	0	0	1	1	0	1	0	0	hsa-miR-182-5p	0.0017	0.0125	0.0848	-0.11	-0.32	0.58	NULL
CRTC1	ENST00000338797.6	CREB regulated transcription coactivator 1	322	1	0	1	0	0	0	0	0	0	hsa-miR-182-5p	0.0068	0.0479	0.2731	-0.11	-0.12	0.47	2009, 2011
TAOK1	ENST00000261716.3	TAO kinase 1	164	1	0	0	1	0	0	0	0	0	hsa-miR-182-5p	0.0103	0.0736	0.4471	-0.11	-0.11	0.71	2005, 2007, 2009, 2011
RALGAPB	ENST00000397038.1	Ral GTPase activating protein, beta subunit (non-catalytic)	1120	1	0	1	0	0	0	0	0	0	hsa-miR-182-5p	0.0044	0.0317	0.2129	-0.11	-0.14	0.38	2007, 2009, 2011
NRF1	ENST00000393230.2	nuclear respiratory factor 1	321	1	0	1	0	0	0	0	0	0	hsa-miR-182-5p	0.0056	0.041	0.2702	-0.11	-0.16	0.31	2007, 2009, 2011
PDE4D	ENST00000340635.6	phosphodiesterase 4D, cAMP-specific	747	1	1	0	0	0	0	0	0	1	hsa-miR-182-5p	0.0253	0.1646	0.6788	-0.11	-0.13	0.7	2009, 2011
CDK18	ENST00000360066.2	cyclin-dependent kinase 18	262	1	0	0	1	1	0	0	1	0	hsa-miR-182-5p	0.0038	0.0273	0.1718	-0.11	-0.32	0.74	2011
POLH	ENST00000372226.1	polymerase (DNA directed), eta	450	1	0	0	1	0	0	0	0	0	hsa-miR-182-5p	0.0071	0.0513	0.3159	-0.11	-0.11	< 0.1	NULL
RTTN	ENST00000454359.1	rotatin	288	1	1	0	0	0	0	0	0	0	hsa-miR-182-5p	0.0119	0.0824	0.4298	-0.11	-0.11	< 0.1	NULL
TLN1	ENST00000314888.9	talin 1	266	1	0	0	1	1	0	1	0	1	hsa-miR-182-5p	0.0104	0.0756	0.4907	-0.11	-0.14	0.75	2007
NR4A3	ENST00000330847.1	nuclear receptor subfamily 4, group A, member 3	244	1	0	0	1	0	0	0	0	0	hsa-miR-182-5p	0.0044	0.0308	0.1687	-0.11	-0.2	0.7	2005, 2007, 2011
TACC1	ENST00000330691.6	transforming, acidic coiled-coil containing protein 1	186	1	1	0	0	1	0	1	0	2	hsa-miR-182-5p	0.0073	0.0516	0.3017	-0.11	-0.32	0.56	2005, 2007, 2009, 2011
PRDM1	ENST00000369089.3	PR domain containing 1, with ZNF domain	48	1	0	1	0	0	0	0	0	0	hsa-miR-182-5p	0.0071	0.0502	0.2855	-0.11	-0.14	0.39	2005, 2007, 2009, 2011
CEP85L	ENST00000368491.3	centrosomal protein 85kDa-like	14	1	0	0	1	0	0	0	0	0	hsa-miR-182-5p	0.0036	0.0259	0.1595	-0.11	-0.22	0.74	2011
TEAD1	ENST00000361905.4	TEA domain family member 1 (SV40 transcriptional enhancer factor)	740	1	0	0	1	0	0	0	0	0	hsa-miR-182-5p	0.0104	0.0734	0.4055	-0.11	-0.11	0.74	2005, 2007, 2009, 2011
PPP1R11	ENST00000376773.1	protein phosphatase 1, regulatory (inhibitor) subunit 11	17	1	0	0	1	0	0	0	0	0	hsa-miR-182-5p	0.0047	0.0325	0.1673	-0.11	-0.3	0.74	2011
DLGAP2	ENST00000421627.2	discs, large (Drosophila) homolog-associated protein 2	5	1	0	0	1	1	0	0	1	0	hsa-miR-182-5p	0.0127	0.0892	0.4921	-0.11	-0.11	0.74	2007, 2009, 2011
PLEKHM1	ENST00000430334.3	pleckstrin homology domain containing, family M (with RUN domain) member 1	90	1	0	0	1	0	0	0	0	0	hsa-miR-182-5p	0.0053	0.0379	0.2379	-0.11	-0.11	0.7	2009, 2011
FBXO33	ENST00000298097.7	F-box protein 33	306	1	0	0	1	0	0	0	0	1	hsa-miR-182-5p	0.0088	0.0627	0.3754	-0.11	-0.15	0.73	2005, 2007, 2009, 2011
SAP30L	ENST00000297109.6	SAP30-like	335	1	0	0	1	2	0	1	1	1	hsa-miR-182-5p	0.007	0.0501	0.2993	-0.11	-0.29	0.79	2011
RNF44	ENST00000274811.4	ring finger protein 44	1623	1	0	1	0	0	0	0	0	0	hsa-miR-182-5p	0.005	0.036	0.2255	-0.11	-0.11	0.38	2007, 2011
GRID2	ENST00000282020.4	glutamate receptor, ionotropic, delta 2	5	1	0	1	0	0	0	0	0	1	hsa-miR-182-5p	0.006	0.0437	0.3	-0.11	-0.11	0.32	NULL
FBXO42	ENST00000375592.3	F-box protein 42	854	1	1	0	0	1	0	1	0	2	hsa-miR-182-5p	0.0102	0.0719	0.3995	-0.11	-0.22	0.77	NULL
ATXN7	ENST00000295900.6	ataxin 7	264	1	0	1	0	0	0	0	0	1	hsa-miR-182-5p	0.005	0.0363	0.2425	-0.11	-0.13	0.42	2011
BRWD1	ENST00000342449.3	bromodomain and WD repeat domain containing 1	96	2	0	0	2	1	0	0	1	3	hsa-miR-182-5p	0.0082	0.0597	0.3859	-0.11	-0.3	0.93	2007, 2009, 2011
HDAC7	ENST00000380610.4	histone deacetylase 7	56	1	0	0	1	0	0	0	0	0	hsa-miR-182-5p	0.0045	0.0329	0.2171	-0.11	-0.12	0.54	2011
SLC18A2	ENST00000298472.5	solute carrier family 18 (vesicular monoamine transporter), member 2	5	1	0	1	0	0	0	0	0	0	hsa-miR-182-5p	0.0041	0.0296	0.1938	-0.11	-0.11	0.28	2011
ARID3A	ENST00000263620.3	AT rich interactive domain 3A (BRIGHT-like)	320	1	0	0	1	0	0	0	0	0	hsa-miR-182-5p	0.007	0.0491	0.2724	-0.11	-0.16	0.74	NULL
BRWD3	ENST00000373275.4	bromodomain and WD repeat domain containing 3	506	1	0	0	1	0	0	0	0	1	hsa-miR-182-5p	0.0103	0.0745	0.4863	-0.1	-0.11	0.74	2011
FIGN	ENST00000333129.3	fidgetin	10	1	1	0	0	1	0	0	1	0	hsa-miR-182-5p	0.008	0.0575	0.3576	-0.1	-0.18	0.34	2009, 2011
PRDM16	ENST00000511072.1	PR domain containing 16	64	1	0	0	1	0	0	0	0	0	hsa-miR-182-5p	0.0177	0.1171	0.5087	-0.1	-0.14	0.74	2009, 2011
ARHGDIA	ENST00000269321.7	Rho GDP dissociation inhibitor (GDI) alpha	452	1	1	0	0	0	0	0	0	0	hsa-miR-182-5p	0.0051	0.0341	0.1482	-0.1	-0.37	0.53	2005, 2007, 2009, 2011
CEP76	ENST00000262127.2	centrosomal protein 76kDa	313	1	1	0	0	0	0	0	0	0	hsa-miR-182-5p	0.0068	0.0453	0.2006	-0.1	-0.26	< 0.1	NULL
PLCG1	ENST00000244007.3	phospholipase C, gamma 1	69	1	0	0	1	0	0	0	0	1	hsa-miR-182-5p	0.0095	0.0651	0.3307	-0.1	-0.23	0.74	2005, 2007, 2009, 2011
SAMD4A	ENST00000392067.3	sterile alpha motif domain containing 4A	449	1	0	1	0	0	0	0	0	1	hsa-miR-182-5p	0.0079	0.0564	0.3367	-0.1	-0.12	0.51	2011
FOSL2	ENST00000379619.1	FOS-like antigen 2	2255	1	1	0	0	2	1	1	0	4	hsa-miR-182-5p	0.0087	0.0617	0.3503	-0.1	-0.2	0.79	2009, 2011
SLC26A9	ENST00000367135.3	solute carrier family 26 (anion exchanger), member 9	18	1	0	0	1	0	0	0	0	1	hsa-miR-182-5p	0.0135	0.0941	0.5104	-0.1	-0.1	0.74	2009, 2011
RIMBP2	ENST00000261655.4	RIMS binding protein 2	7	1	1	0	0	1	0	0	1	1	hsa-miR-182-5p	0.0112	0.0806	0.4924	-0.1	-0.1	< 0.1	2007, 2011
SPATA13	ENST00000382108.3	spermatogenesis associated 13	900	2	2	0	0	0	0	0	0	0	hsa-miR-182-5p	0.0489	0.2876	0.9365	-0.1	-0.41	0.93	2011
ETNK2	ENST00000367201.3	ethanolamine kinase 2	7	1	0	0	1	0	0	0	0	0	hsa-miR-182-5p	0.0023	0.0171	0.1178	-0.1	-0.1	< 0.1	2007, 2009
SIK2	ENST00000304987.3	salt-inducible kinase 2	378	1	0	0	1	1	0	1	0	0	hsa-miR-182-5p	0.0112	0.0768	0.3867	-0.1	-0.16	0.73	2011
SHROOM4	ENST00000376020.2	shroom family member 4	5	1	0	1	0	3	1	2	0	3	hsa-miR-182-5p	0.0178	0.1285	0.8299	-0.1	-0.13	0.49	NULL
TLCD2	ENST00000330676.6	TLC domain containing 2	107	1	0	1	0	0	0	0	0	0	hsa-miR-182-5p	0.0045	0.0327	0.2191	-0.1	-0.1	0.43	2011
AGMAT	ENST00000375826.3	agmatine ureohydrolase (agmatinase)	331	1	1	0	0	1	0	1	0	1	hsa-miR-182-5p	0.0053	0.0346	0.1689	-0.1	-0.52	0.8	NULL
CTDP1	ENST00000075430.7	CTD (carboxy-terminal domain, RNA polymerase II, polypeptide A) phosphatase, subunit 1	63	1	0	0	1	0	0	0	0	0	hsa-miR-182-5p	0.0037	0.0266	0.1713	-0.1	-0.1	0.74	2011
LMTK2	ENST00000297293.5	lemur tyrosine kinase 2	51	2	2	0	0	0	0	0	0	0	hsa-miR-182-5p	0.0158	0.1025	0.4185	-0.1	-0.3	0.95	2011
RNF208	ENST00000392827.1	ring finger protein 208	30	1	1	0	0	0	0	0	0	0	hsa-miR-182-5p	0.0049	0.0318	0.1278	-0.1	-0.74	0.6	2007, 2009, 2011
SDC2	ENST00000302190.4	syndecan 2	774	1	0	0	1	2	1	0	1	0	hsa-miR-182-5p	0.0032	0.0226	0.1216	-0.1	-0.73	0.74	2007, 2011
DYNC1I1	ENST00000447467.2	dynein, cytoplasmic 1, intermediate chain 1	25	1	0	1	0	0	0	0	0	0	hsa-miR-182-5p	0.0037	0.0261	0.1483	-0.1	-0.25	0.26	NULL
CLCN6	ENST00000312413.6	chloride channel, voltage-sensitive 6	227	1	0	1	0	0	0	0	0	1	hsa-miR-182-5p	0.0056	0.0399	0.2463	-0.1	-0.1	< 0.1	NULL
GPRIN3	ENST00000609438.1	GPRIN family member 3	213	1	0	0	1	2	1	0	1	1	hsa-miR-182-5p	0.0167	0.1184	0.6794	-0.1	-0.13	0.74	NULL
FBXL4	ENST00000369244.2	F-box and leucine-rich repeat protein 4	321	1	1	0	0	0	0	0	0	4	hsa-miR-182-5p	0.0144	0.1012	0.5743	-0.1	-0.16	0.66	NULL
DENND5B	ENST00000389082.5	DENN/MADD domain containing 5B	832	1	1	0	0	0	0	0	0	0	hsa-miR-182-5p	0.017	0.1152	0.5487	-0.1	-0.1	0.31	2009, 2011
AMMECR1L	ENST00000272647.5	AMMECR1-like	21	1	0	1	0	0	0	0	0	0	hsa-miR-182-5p	0.0032	0.023	0.1564	-0.1	-0.1	0.36	2007
MYD88	ENST00000495303.1	myeloid differentiation primary response 88	319	1	0	1	0	0	0	0	0	1	hsa-miR-182-5p	0.0028	0.0205	0.1444	-0.1	-0.1	< 0.1	NULL
WWC2	ENST00000403733.3	WW and C2 domain containing 2	717	1	1	0	0	1	1	0	0	1	hsa-miR-182-5p	0.0131	0.0911	0.4881	-0.1	-0.21	< 0.1	2009, 2011
PYGO2	ENST00000368457.2	pygopus homolog 2 (Drosophila)	35	1	1	0	0	0	0	0	0	0	hsa-miR-182-5p	0.0087	0.0547	0.204	-0.09	-0.42	0.75	2007, 2009, 2011
PFKM	ENST00000312352.7	phosphofructokinase, muscle	7010	1	1	0	0	1	0	0	1	1	hsa-miR-182-5p	0.003	0.0222	0.1562	-0.09	-0.37	0.2	NULL
AHR	ENST00000242057.4	aryl hydrocarbon receptor	25	1	0	0	1	0	0	0	0	0	hsa-miR-182-5p	0.0062	0.0447	0.2663	-0.09	-0.09	0.65	2007, 2009, 2011
PHF15	ENST00000402835.1	PHD finger protein 15	387	1	0	0	1	0	0	0	0	1	hsa-miR-182-5p	0.0032	0.0234	0.1563	-0.09	-0.14	0.74	2005, 2007, 2009, 2011
RALGDS	ENST00000372050.3	ral guanine nucleotide dissociation stimulator	143	1	0	1	0	0	0	0	0	1	hsa-miR-182-5p	0.0035	0.0254	0.1709	-0.09	-0.09	0.28	2005, 2007, 2009, 2011
MAPK1IP1L	ENST00000395468.4	mitogen-activated protein kinase 1 interacting protein 1-like	4002	2	0	1	1	0	0	0	0	3	hsa-miR-182-5p	0.0052	0.0369	0.2211	-0.09	-0.53	0.77	2009, 2011
RAB35	ENST00000534951.1	RAB35, member RAS oncogene family	1051	1	0	0	1	1	0	0	1	1	hsa-miR-182-5p	0.0171	0.1157	0.5623	-0.09	-0.42	0.76	2011
RBM48	ENST00000481551.1	RNA binding motif protein 48	220	1	0	0	1	0	0	0	0	0	hsa-miR-182-5p	0.0043	0.0314	0.209	-0.09	-0.09	< 0.1	NULL
IGSF3	ENST00000369486.3	immunoglobulin superfamily, member 3	141	2	2	0	0	0	0	0	0	0	hsa-miR-182-5p	0.0124	0.0865	0.4447	-0.09	-0.15	0.81	2005, 2007, 2009, 2011
PLOD2	ENST00000461497.1	procollagen-lysine, 2-oxoglutarate 5-dioxygenase 2	141	1	0	0	1	0	0	0	0	0	hsa-miR-182-5p	0.0029	0.0208	0.1214	-0.09	-0.28	0.73	2005, 2007, 2009, 2011
NF1	ENST00000358273.4	neurofibromin 1	161	1	1	0	0	0	0	0	0	2	hsa-miR-182-5p	0.022	0.1416	0.611	-0.09	-0.17	0.7	2011
PRC1	ENST00000361919.3	protein regulator of cytokinesis 1	288	1	0	0	1	0	0	0	0	0	hsa-miR-182-5p	0.0034	0.0244	0.1592	-0.09	-0.09	< 0.1	2009, 2011
PTPN4	ENST00000263708.2	protein tyrosine phosphatase, non-receptor type 4 (megakaryocyte)	215	1	1	0	0	1	0	0	1	1	hsa-miR-182-5p	0.0106	0.0766	0.4789	-0.09	-0.12	0.8	NULL
KDM5A	ENST00000399788.2	lysine (K)-specific demethylase 5A	118	3	0	2	1	3	0	1	2	0	hsa-miR-182-5p	0.0181	0.1305	0.8235	-0.09	-0.17	0.86	2007
RAB3GAP2	ENST00000358951.2	RAB3 GTPase activating protein subunit 2 (non-catalytic)	461	2	1	1	0	0	0	0	0	0	hsa-miR-182-5p	0.0114	0.0794	0.4305	-0.09	-0.17	0.65	2009, 2011
GALNT2	ENST00000366672.4	UDP-N-acetyl-alpha-D-galactosamine:polypeptide N-acetylgalactosaminyltransferase 2 (GalNAc-T2)	2834	1	0	0	1	0	0	0	0	0	hsa-miR-182-5p	0.0035	0.0253	0.1597	-0.09	-0.1	0.7	2007, 2009, 2011
CLEC2D	ENST00000261340.7	C-type lectin domain family 2, member D	11	1	0	1	0	0	0	0	0	0	hsa-miR-182-5p	0.0062	0.0436	0.2349	-0.09	-0.17	0.38	NULL
SLC35B4	ENST00000378509.4	solute carrier family 35 (UDP-xylose/UDP-N-acetylglucosamine transporter), member B4	899	1	1	0	0	1	0	1	0	0	hsa-miR-182-5p	0.0076	0.0543	0.332	-0.09	-0.42	0.83	2011
SOX5	ENST00000546136.1	SRY (sex determining region Y)-box 5	43	1	0	0	1	0	0	0	0	2	hsa-miR-182-5p	0.0048	0.0342	0.2019	-0.09	-0.28	0.73	2007, 2009, 2011
KCNA2	ENST00000485317.1	potassium voltage-gated channel, shaker-related subfamily, member 2	5	1	0	1	0	0	0	0	0	0	hsa-miR-182-5p	0.004	0.0289	0.1805	-0.09	-0.09	0.27	NULL
SLFN12	ENST00000394562.1	schlafen family member 12	255	1	0	0	1	3	1	0	2	0	hsa-miR-182-5p	0.004	0.0289	0.1721	-0.09	-0.53	0.73	NULL
QSER1	ENST00000399302.2	glutamine and serine rich 1	34	1	0	1	0	0	0	0	0	0	hsa-miR-182-5p	0.0057	0.0413	0.2716	-0.09	-0.1	0.56	2007, 2009, 2011
IER5L	ENST00000372491.2	immediate early response 5-like	24	1	0	1	0	0	0	0	0	0	hsa-miR-182-5p	0.004	0.0287	0.1791	-0.09	-0.09	0.3	2009, 2011
SPRTN	ENST00000391858.4	SprT-like N-terminal domain	1128	1	0	1	0	0	0	0	0	0	hsa-miR-182-5p	0.0054	0.0391	0.2521	-0.09	-0.1	< 0.1	NULL
OAS2	ENST00000392583.2	2'-5'-oligoadenylate synthetase 2, 69/71kDa	5	1	1	0	0	0	0	0	0	0	hsa-miR-182-5p	0.0094	0.0659	0.3531	-0.09	-0.09	0.16	2011
RIMS3	ENST00000372684.3	regulating synaptic membrane exocytosis 3	24	2	0	1	1	1	0	0	1	0	hsa-miR-182-5p	0.0058	0.041	0.2281	-0.09	-0.28	0.86	2005, 2007, 2009, 2011
CNIH4	ENST00000465271.1	cornichon family AMPA receptor auxiliary protein 4	1348	1	0	0	1	0	0	0	0	0	hsa-miR-182-5p	0.0014	0.0101	0.0691	-0.09	-0.24	0.71	NULL
CELSR1	ENST00000262738.3	cadherin, EGF LAG seven-pass G-type receptor 1	1359	1	0	0	1	0	0	0	0	1	hsa-miR-182-5p	0.0075	0.0546	0.3581	-0.09	-0.09	0.74	2007, 2009, 2011
STK38	ENST00000229812.7	serine/threonine kinase 38	156	1	0	1	0	0	0	0	0	2	hsa-miR-182-5p	0.0056	0.0412	0.2778	-0.09	-0.09	0.3	NULL
DEPTOR	ENST00000286234.5	DEP domain containing MTOR-interacting protein	18	1	0	0	1	0	0	0	0	0	hsa-miR-182-5p	0.003	0.0212	0.1291	-0.09	-0.16	0.72	NULL
PAPPA	ENST00000328252.3	pregnancy-associated plasma protein A, pappalysin 1	350	1	1	0	0	1	0	1	0	1	hsa-miR-182-5p	0.0311	0.2026	0.8697	-0.09	-0.09	0.47	2009, 2011
ABCE1	ENST00000296577.4	ATP-binding cassette, sub-family E (OABP), member 1	787	1	0	1	0	0	0	0	0	0	hsa-miR-182-5p	0.0025	0.0186	0.1269	-0.09	-0.09	0.32	2009, 2011
SLC4A7	ENST00000295736.5	solute carrier family 4, sodium bicarbonate cotransporter, member 7	146	1	0	1	0	1	0	0	1	0	hsa-miR-182-5p	0.004	0.0293	0.1906	-0.09	-0.12	0.35	2005, 2007, 2009, 2011
OGT	ENST00000373719.3	O-linked N-acetylglucosamine (GlcNAc) transferase	1036	1	0	0	1	0	0	0	0	0	hsa-miR-182-5p	0.0032	0.023	0.1318	-0.09	-0.17	0.74	2005, 2007, 2009, 2011
SDC1	ENST00000254351.4	syndecan 1	3152	1	0	1	0	0	0	0	0	0	hsa-miR-182-5p	0.0042	0.03	0.1843	-0.09	-0.14	0.28	2009, 2011
PARPBP	ENST00000378128.3	PARP1 binding protein	456	1	0	1	0	0	0	0	0	1	hsa-miR-182-5p	0.0035	0.0259	0.1758	-0.09	-0.09	< 0.1	2007
PRKACA	ENST00000308677.4	protein kinase, cAMP-dependent, catalytic, alpha	12	1	0	0	1	0	0	0	0	1	hsa-miR-182-5p	0.0042	0.0305	0.1981	-0.08	-0.14	0.56	NULL
EP300	ENST00000263253.7	E1A binding protein p300	785	1	0	0	1	0	0	0	0	0	hsa-miR-182-5p	0.009	0.0649	0.4052	-0.08	-0.09	0.67	2005, 2007
RNF207	ENST00000377948.2	ring finger protein 207	5	1	0	1	0	0	0	0	0	0	hsa-miR-182-5p	0.0025	0.0185	0.1259	-0.08	-0.08	< 0.1	NULL
VGLL3	ENST00000398399.2	vestigial like 3 (Drosophila)	187	1	1	0	0	1	0	1	0	0	hsa-miR-182-5p	0.0054	0.0389	0.248	-0.08	-0.28	0.82	2007, 2009, 2011
MAP4K2	ENST00000294066.2	mitogen-activated protein kinase kinase kinase kinase 2	181	1	0	0	1	1	0	1	0	1	hsa-miR-182-5p	0.0024	0.0176	0.1165	-0.08	-0.33	0.73	NULL
PI4K2A	ENST00000370649.3	Phosphatidylinositol 4-kinase type 2-alpha; Uncharacterized protein	1489	1	0	1	0	0	0	0	0	0	hsa-miR-182-5p	0.003	0.0218	0.1515	-0.08	-0.08	0.32	NULL
LCOR	ENST00000371103.3	ligand dependent nuclear receptor corepressor	94	1	0	0	1	0	0	0	0	0	hsa-miR-182-5p	0.0113	0.0803	0.4635	-0.08	-0.09	0.72	2011
C1GALT1	ENST00000223122.3	core 1 synthase, glycoprotein-N-acetylgalactosamine 3-beta-galactosyltransferase, 1	44	1	0	0	1	1	0	0	1	2	hsa-miR-182-5p	0.0052	0.0373	0.2236	-0.08	-0.37	0.56	2011
IMPAD1	ENST00000262644.4	inositol monophosphatase domain containing 1	1488	1	1	0	0	0	0	0	0	0	hsa-miR-182-5p	0.0041	0.028	0.1392	-0.08	-0.32	0.71	2009, 2011
B3GALT1	ENST00000392690.3	UDP-Gal:betaGlcNAc beta 1,3-galactosyltransferase, polypeptide 1	35	2	1	1	0	0	0	0	0	0	hsa-miR-182-5p	0.0071	0.0473	0.2136	-0.08	-0.29	0.7	2009, 2011
REPS2	ENST00000357277.3	RALBP1 associated Eps domain containing 2	36	1	0	0	1	1	0	1	0	2	hsa-miR-182-5p	0.0038	0.027	0.1705	-0.08	-0.34	0.75	2007, 2009, 2011
AP5M1	ENST00000261558.3	adaptor-related protein complex 5, mu 1 subunit	198	1	0	0	1	2	0	1	1	1	hsa-miR-182-5p	0.0068	0.0489	0.2991	-0.08	-0.39	0.64	NULL
MAGI1	ENST00000330909.8	membrane associated guanylate kinase, WW and PDZ domain containing 1	258	1	1	0	0	1	1	0	0	1	hsa-miR-182-5p	0.0195	0.1227	0.4855	-0.08	-0.18	0.78	2007, 2009, 2011
DERL1	ENST00000259512.4	derlin 1	1081	1	0	1	0	0	0	0	0	0	hsa-miR-182-5p	0.0014	0.0105	0.0714	-0.08	-0.13	0.3	2011
EPHB1	ENST00000398015.3	EPH receptor B1	27	1	1	0	0	0	0	0	0	0	hsa-miR-182-5p	0.0086	0.0603	0.3314	-0.08	-0.08	0.2	2005, 2007, 2011
BICD2	ENST00000356884.6	bicaudal D homolog 2 (Drosophila)	38	1	0	0	1	0	0	0	0	2	hsa-miR-182-5p	0.0089	0.064	0.3868	-0.08	-0.17	0.71	2009, 2011
GPHN	ENST00000478722.1	gephyrin	122	1	0	0	1	0	0	0	0	0	hsa-miR-182-5p	0.0023	0.017	0.1179	-0.08	-0.08	< 0.1	2011
WHSC1	ENST00000382895.3	Wolf-Hirschhorn syndrome candidate 1	1148	1	1	0	0	0	0	0	0	1	hsa-miR-182-5p	0.0199	0.1352	0.6597	-0.08	-0.08	0.5	2011
GUCY1A2	ENST00000526355.2	guanylate cyclase 1, soluble, alpha 2	24	1	0	1	0	0	0	0	0	1	hsa-miR-182-5p	0.0053	0.038	0.2401	-0.08	-0.09	0.26	NULL
EYA3	ENST00000373871.3	eyes absent homolog 3 (Drosophila)	50	1	1	0	0	1	0	1	0	1	hsa-miR-182-5p	0.0133	0.0965	0.626	-0.08	-0.08	< 0.1	2011
DHCR24	ENST00000371269.3	24-dehydrocholesterol reductase	7645	1	0	0	1	0	0	0	0	0	hsa-miR-182-5p	0.0054	0.0388	0.2452	-0.08	-0.08	0.73	2007, 2009, 2011
SLC4A8	ENST00000453097.2	solute carrier family 4, sodium bicarbonate cotransporter, member 8	17	1	1	0	0	2	0	2	0	2	hsa-miR-182-5p	0.0177	0.1255	0.7316	-0.08	-0.11	< 0.1	NULL
TFAP2B	ENST00000393655.3	transcription factor AP-2 beta (activating enhancer binding protein 2 beta)	23	1	0	0	1	1	0	0	1	0	hsa-miR-182-5p	0.0045	0.0321	0.1879	-0.08	-0.39	0.65	NULL
GRPEL2	ENST00000416916.2	GrpE-like 2, mitochondrial (E. coli)	79	1	0	1	0	0	0	0	0	1	hsa-miR-182-5p	0.0024	0.0176	0.124	-0.08	-0.08	< 0.1	NULL
ZC3H6	ENST00000343936.4	zinc finger CCCH-type containing 6	10	1	1	0	0	0	0	0	0	0	hsa-miR-182-5p	0.0202	0.1361	0.6309	-0.08	-0.08	0.75	2009, 2011
ABLIM1	ENST00000392952.3	actin binding LIM protein 1	1321	1	0	1	0	0	0	0	0	0	hsa-miR-182-5p	0.0059	0.043	0.2835	-0.08	-0.08	0.35	2005, 2007, 2009, 2011
H6PD	ENST00000377403.2	hexose-6-phosphate dehydrogenase (glucose 1-dehydrogenase)	467	1	1	0	0	2	0	1	1	0	hsa-miR-182-5p	0.0061	0.0437	0.2833	-0.08	-0.52	0.73	2011
UBE2L3	ENST00000342192.4	ubiquitin-conjugating enzyme E2L 3	1318	1	0	0	1	0	0	0	0	1	hsa-miR-182-5p	0.0031	0.0217	0.1193	-0.07	-0.37	0.74	2005, 2007, 2009, 2011
PLD1	ENST00000342215.6	phospholipase D1, phosphatidylcholine-specific	128	1	1	0	0	0	0	0	0	1	hsa-miR-182-5p	0.0093	0.0663	0.3914	-0.07	-0.07	0.18	2005, 2007, 2009, 2011
LARP1	ENST00000336314.4	La ribonucleoprotein domain family, member 1	4979	1	1	0	0	0	0	0	0	1	hsa-miR-182-5p	0.0147	0.1025	0.542	-0.07	-0.07	0.33	2009, 2011
VAV2	ENST00000406606.3	vav 2 guanine nucleotide exchange factor	477	1	0	1	0	1	1	0	0	0	hsa-miR-182-5p	0.006	0.0429	0.2648	-0.07	-0.18	0.33	2005, 2007, 2009, 2011
HDAC9	ENST00000405010.3	histone deacetylase 9	13	1	1	0	0	0	0	0	0	0	hsa-miR-182-5p	0.008	0.0525	0.2087	-0.07	-0.19	0.72	2009, 2011
ZNF706	ENST00000311212.4	zinc finger protein 706	325	1	1	0	0	0	0	0	0	0	hsa-miR-182-5p	0.0026	0.0187	0.1127	-0.07	-0.42	0.12	2011
MAP2K6	ENST00000590474.1	mitogen-activated protein kinase kinase 6	235	1	1	0	0	3	0	1	2	4	hsa-miR-182-5p	0.004	0.0292	0.1871	-0.07	-0.66	0.66	NULL
IGSF10	ENST00000282466.3	immunoglobulin superfamily, member 10	191	1	0	1	0	1	0	1	0	1	hsa-miR-182-5p	0.0046	0.0335	0.2138	-0.07	-0.24	0.54	2011
ZBED3	ENST00000255198.2	zinc finger, BED-type containing 3	399	1	1	0	0	0	0	0	0	4	hsa-miR-182-5p	0.0054	0.0393	0.2708	-0.07	-0.33	< 0.1	NULL
SLC39A13	ENST00000524928.1	solute carrier family 39 (zinc transporter), member 13	845	1	0	0	1	0	0	0	0	0	hsa-miR-182-5p	0.0056	0.0405	0.2672	-0.07	-0.07	0.62	2005, 2007, 2011
TENM4	ENST00000278550.7	teneurin transmembrane protein 4	34	2	1	0	1	0	0	0	0	1	hsa-miR-182-5p	0.0101	0.0716	0.4039	-0.07	-0.11	0.73	2009, 2011
DIEXF	ENST00000491415.2	digestive organ expansion factor homolog (zebrafish)	493	1	0	1	0	1	0	1	0	0	hsa-miR-182-5p	0.0086	0.0619	0.3807	-0.07	-0.1	0.32	NULL
GJC1	ENST00000426548.1	gap junction protein, gamma 1, 45kDa	195	2	1	0	1	0	0	0	0	0	hsa-miR-182-5p	0.0071	0.0496	0.2765	-0.07	-0.43	0.8	2009, 2011
DOCK11	ENST00000276204.6	dedicator of cytokinesis 11	40	2	2	0	0	3	0	2	1	0	hsa-miR-182-5p	0.0122	0.0871	0.5359	-0.07	-0.29	0.2	NULL
C7orf41	ENST00000324453.8	chromosome 7 open reading frame 41	235	1	1	0	0	1	0	1	0	0	hsa-miR-182-5p	0.0052	0.0358	0.1826	-0.07	-0.3	0.83	2007, 2009, 2011
POU2F1	ENST00000367866.2	POU class 2 homeobox 1	83	2	1	1	0	1	0	1	0	1	hsa-miR-182-5p	0.0346	0.2371	1.2321	-0.07	-0.07	0.79	2011
CDK6	ENST00000265734.4	cyclin-dependent kinase 6	1116	1	1	0	0	0	0	0	0	3	hsa-miR-182-5p	0.0158	0.1112	0.6312	-0.07	-0.07	< 0.1	2009, 2011
ESRRG	ENST00000361525.3	estrogen-related receptor gamma	5	1	0	0	1	0	0	0	0	0	hsa-miR-182-5p	0.0048	0.0348	0.2279	-0.07	-0.07	0.73	2005, 2007, 2009, 2011
TXNRD1	ENST00000378070.4	thioredoxin reductase 1	1255	1	0	1	0	0	0	0	0	0	hsa-miR-182-5p	0.0048	0.0346	0.2281	-0.07	-0.07	0.34	NULL
UBE2K	ENST00000261427.5	ubiquitin-conjugating enzyme E2K	762	1	0	0	1	0	0	0	0	1	hsa-miR-182-5p	0.0021	0.0152	0.1023	-0.07	-0.38	0.74	2009, 2011
RGS5	ENST00000313961.5	regulator of G-protein signaling 5	56	1	1	0	0	1	1	0	0	3	hsa-miR-182-5p	0.0037	0.0263	0.1465	-0.07	-0.6	< 0.1	2011
CTC-432M15.3	ENST00000514667.1	Folliculin-interacting protein 1	38	1	1	0	0	0	0	0	0	2	hsa-miR-182-5p	0.0193	0.1355	0.7569	-0.07	-0.07	0.22	NULL
PSME4	ENST00000404125.1	proteasome (prosome, macropain) activator subunit 4	146	1	0	0	1	0	0	0	0	0	hsa-miR-182-5p	0.0063	0.0454	0.2944	-0.06	-0.26	0.72	2011
ABL2	ENST00000502732.1	c-abl oncogene 2, non-receptor tyrosine kinase	892	1	0	1	0	0	0	0	0	0	hsa-miR-182-5p	0.0032	0.0234	0.1549	-0.06	-0.09	0.6	2009, 2011
UBXN7	ENST00000296328.4	UBX domain protein 7	95	1	0	1	0	1	0	0	1	2	hsa-miR-182-5p	0.0067	0.0486	0.3161	-0.06	-0.17	0.28	NULL
NMT2	ENST00000378165.4	N-myristoyltransferase 2	318	1	0	1	0	0	0	0	0	0	hsa-miR-182-5p	0.0046	0.0317	0.1657	-0.06	-0.17	0.31	2009, 2011
PAQR5	ENST00000395407.2	progestin and adipoQ receptor family member V	62	1	0	0	1	0	0	0	0	0	hsa-miR-182-5p	0.0022	0.0156	0.0885	-0.06	-0.29	0.68	2011
SFXN5	ENST00000410065.1	sideroflexin 5	56	1	1	0	0	0	0	0	0	0	hsa-miR-182-5p	0.005	0.0341	0.1637	-0.06	-0.16	0.2	2009, 2011
MRAS	ENST00000289104.4	muscle RAS oncogene homolog	181	1	0	0	1	0	0	0	0	1	hsa-miR-182-5p	0.0027	0.019	0.1034	-0.06	-0.27	0.74	2009, 2011
WNT2B	ENST00000369686.5	wingless-type MMTV integration site family, member 2B	5	1	1	0	0	0	0	0	0	1	hsa-miR-182-5p	0.0308	0.2049	0.9581	-0.06	-0.06	0.46	NULL
SKAP2	ENST00000345317.2	src kinase associated phosphoprotein 2	1085	1	0	1	0	0	0	0	0	0	hsa-miR-182-5p	0.0044	0.0319	0.2075	-0.06	-0.06	0.37	2007, 2009, 2011
EPHA7	ENST00000369303.4	EPH receptor A7	213	1	0	1	0	0	0	0	0	0	hsa-miR-182-5p	0.0029	0.0212	0.1394	-0.06	-0.06	0.36	2005, 2007, 2009, 2011
ZNF532	ENST00000336078.4	zinc finger protein 532	5	1	0	0	1	0	0	0	0	0	hsa-miR-182-5p	0.0041	0.0297	0.1995	-0.06	-0.06	0.74	2005, 2007, 2009, 2011
NSG1	ENST00000421177.2	Neuron-specific protein family member 1	25	1	0	0	1	0	0	0	0	1	hsa-miR-182-5p	0.0022	0.0158	0.0935	-0.06	-0.24	0.7	2009, 2011
MCFD2	ENST00000444761.2	multiple coagulation factor deficiency 2	1648	1	0	1	0	0	0	0	0	1	hsa-miR-182-5p	0.0036	0.0266	0.1836	-0.06	-0.07	0.43	2009, 2011
DDI2	ENST00000480945.1	DNA-damage inducible 1 homolog 2 (S. cerevisiae)	357	1	1	0	0	1	0	1	0	1	hsa-miR-182-5p	0.0025	0.0179	0.123	-0.06	-0.32	0.6	NULL
ENY2	ENST00000520147.1	enhancer of yellow 2 homolog (Drosophila)	1814	1	1	0	0	0	0	0	0	0	hsa-miR-182-5p	0.0033	0.0231	0.1268	-0.06	-0.28	0.32	2011
FBN1	ENST00000316623.5	fibrillin 1	798	1	0	1	0	0	0	0	0	1	hsa-miR-182-5p	0.0085	0.059	0.3234	-0.06	-0.17	0.26	2007, 2009, 2011
TIAM1	ENST00000286827.3	T-cell lymphoma invasion and metastasis 1	20	1	0	0	1	0	0	0	0	1	hsa-miR-182-5p	0.0035	0.0246	0.1354	-0.06	-0.24	0.7	2009, 2011
CCDC50	ENST00000392455.3	coiled-coil domain containing 50	961	1	0	0	1	0	0	0	0	2	hsa-miR-182-5p	0.0051	0.0364	0.2174	-0.06	-0.25	0.54	NULL
CNOT6	ENST00000393356.1	CCR4-NOT transcription complex, subunit 6	300	1	1	0	0	0	0	0	0	0	hsa-miR-182-5p	0.005	0.0351	0.1984	-0.06	-0.17	< 0.1	2005, 2007
EXT1	ENST00000378204.2	exostosin glycosyltransferase 1	694	1	0	1	0	0	0	0	0	2	hsa-miR-182-5p	0.002	0.0143	0.1001	-0.06	-0.25	0.35	NULL
DYRK2	ENST00000344096.3	dual-specificity tyrosine-(Y)-phosphorylation regulated kinase 2	1091	1	1	0	0	0	0	0	0	0	hsa-miR-182-5p	0.0074	0.0468	0.2039	-0.06	-0.49	0.79	2009, 2011
PLCB4	ENST00000378493.1	phospholipase C, beta 4	34	1	0	0	1	2	0	1	1	0	hsa-miR-182-5p	0.004	0.0286	0.1766	-0.06	-0.42	0.68	NULL
IKZF3	ENST00000346872.3	IKAROS family zinc finger 3 (Aiolos)	7	2	2	0	0	1	0	1	0	0	hsa-miR-182-5p	0.0108	0.0745	0.3849	-0.06	-0.19	0.93	NULL
RAPGEF6	ENST00000509018.1	Rap guanine nucleotide exchange factor (GEF) 6	38	1	1	0	0	0	0	0	0	2	hsa-miR-182-5p	0.0195	0.1378	0.7977	-0.06	-0.06	< 0.1	NULL
MED12L	ENST00000474524.1	mediator complex subunit 12-like	30	1	1	0	0	0	0	0	0	0	hsa-miR-182-5p	0.0125	0.0834	0.4013	-0.05	-0.15	0.76	2011
TRIM66	ENST00000299550.6	tripartite motif containing 66	33	1	1	0	0	0	0	0	0	1	hsa-miR-182-5p	0.0345	0.2115	0.7642	-0.05	-0.07	0.74	2011
NFIC	ENST00000346156.5	nuclear factor I/C (CCAAT-binding transcription factor)	26	1	1	0	0	2	0	1	1	0	hsa-miR-182-5p	0.0212	0.1392	0.5956	-0.05	-0.07	0.74	NULL
IVNS1ABP	ENST00000367498.3	influenza virus NS1A binding protein	2215	1	0	1	0	0	0	0	0	0	hsa-miR-182-5p	0.0057	0.0407	0.2438	-0.05	-0.29	0.27	NULL
TMEM231	ENST00000258173.6	transmembrane protein 231	243	1	1	0	0	1	1	0	0	1	hsa-miR-182-5p	0.0016	0.0116	0.0809	-0.05	-0.42	< 0.1	NULL
HNF4A	ENST00000316099.4	hepatocyte nuclear factor 4, alpha	915	1	1	0	0	0	0	0	0	0	hsa-miR-182-5p	0.004	0.0271	0.1321	-0.05	-0.24	< 0.1	NULL
ZFP36L2	ENST00000282388.3	ZFP36 ring finger protein-like 2	317	1	0	0	1	0	0	0	0	1	hsa-miR-182-5p	0.0044	0.032	0.2146	-0.05	-0.16	0.65	NULL
RAB19	ENST00000275874.5	RAB19, member RAS oncogene family	7	1	1	0	0	0	0	0	0	0	hsa-miR-182-5p	0.0037	0.0251	0.1213	-0.05	-0.23	0.6	NULL
FAM122A	ENST00000394264.3	family with sequence similarity 122A	1277	1	0	1	0	2	1	0	1	0	hsa-miR-182-5p	0.0033	0.0228	0.1207	-0.05	-0.45	0.4	2007, 2009, 2011
CLSTN2	ENST00000458420.3	calsyntenin 2	119	1	0	1	0	2	0	0	2	2	hsa-miR-182-5p	0.0081	0.0592	0.4045	-0.05	-0.08	0.26	NULL
SLC30A9	ENST00000264451.7	solute carrier family 30 (zinc transporter), member 9	396	1	1	0	0	0	0	0	0	1	hsa-miR-182-5p	0.0043	0.0313	0.2018	-0.05	-0.28	0.76	NULL
TOX2	ENST00000372999.1	TOX high mobility group box family member 2	21	1	0	0	1	0	0	0	0	0	hsa-miR-182-5p	0.0021	0.0154	0.1048	-0.05	-0.05	0.65	2009, 2011
SHANK2	ENST00000449833.2	SH3 and multiple ankyrin repeat domains 2	26	1	0	1	0	0	0	0	0	3	hsa-miR-182-5p	0.0052	0.0378	0.2566	-0.05	-0.08	0.27	2009, 2011
ATAD2B	ENST00000238789.5	ATPase family, AAA domain containing 2B	11	1	1	0	0	1	0	1	0	1	hsa-miR-182-5p	0.0091	0.0653	0.3976	-0.05	-0.07	0.13	2011
C6orf106	ENST00000374023.3	chromosome 6 open reading frame 106	80	1	0	0	1	0	0	0	0	0	hsa-miR-182-5p	0.0034	0.0241	0.1277	-0.05	-0.12	0.74	2005, 2007, 2009, 2011
IFFO2	ENST00000455833.2	intermediate filament family orphan 2	139	1	0	1	0	1	0	1	0	1	hsa-miR-182-5p	0.0092	0.0665	0.4211	-0.05	-0.05	0.42	2011
TSHR	ENST00000541158.2	thyroid stimulating hormone receptor	5	1	1	0	0	0	0	0	0	3	hsa-miR-182-5p	0.0051	0.0374	0.2669	-0.05	-0.08	< 0.1	NULL
CCDC177	ENST00000599174.1	Homo sapiens coiled-coil domain containing 177 (CCDC177), mRNA.	0	1	1	0	0	0	0	0	0	0	hsa-miR-182-5p	0.0055	0.0391	0.2317	-0.04	-0.04	< 0.1	NULL
KIAA1549	ENST00000440172.1	KIAA1549	508	1	0	1	0	0	0	0	0	1	hsa-miR-182-5p	0.0068	0.0495	0.3373	-0.04	-0.04	< 0.1	2009, 2011
LRP1B	ENST00000389484.3	low density lipoprotein receptor-related protein 1B	26	1	0	1	0	0	0	0	0	0	hsa-miR-182-5p	0.0109	0.0779	0.4816	-0.04	-0.06	0.26	NULL
TMEM68	ENST00000523073.1	transmembrane protein 68	77	1	0	1	0	0	0	0	0	0	hsa-miR-182-5p	0.0015	0.0105	0.0617	-0.04	-0.19	0.38	2007, 2009, 2011
GPR173	ENST00000332582.4	G protein-coupled receptor 173	99	1	0	1	0	0	0	0	0	0	hsa-miR-182-5p	0.0023	0.0165	0.1121	-0.04	-0.04	0.32	2011
FAT3	ENST00000298047.6	FAT atypical cadherin 3	30	2	1	0	1	0	0	0	0	1	hsa-miR-182-5p	0.018	0.1253	0.6724	-0.04	-0.11	0.79	2009, 2011
INPP4A	ENST00000409016.4	inositol polyphosphate-4-phosphatase, type I, 107kDa	387	1	0	1	0	0	0	0	0	1	hsa-miR-182-5p	0.0034	0.0248	0.165	-0.04	-0.05	0.29	NULL
ATXN1	ENST00000244769.4	ataxin 1	106	1	1	0	0	0	0	0	0	2	hsa-miR-182-5p	0.012	0.083	0.4234	-0.04	-0.07	0.46	2005, 2007, 2009, 2011
FAM188A	ENST00000378036.1	family with sequence similarity 188, member A	326	1	1	0	0	0	0	0	0	0	hsa-miR-182-5p	0.0022	0.0141	0.0526	-0.04	-0.53	0.79	2009, 2011
C2CD2	ENST00000329623.7	C2 calcium-dependent domain containing 2	106	1	0	1	0	0	0	0	0	0	hsa-miR-182-5p	0.005	0.0368	0.2531	-0.04	-0.04	0.33	2005, 2007, 2009
SOCS7	ENST00000577233.1	suppressor of cytokine signaling 7	15	1	0	1	0	2	0	1	1	0	hsa-miR-182-5p	0.0013	0.0097	0.0687	-0.04	-0.1	0.49	2011
FOXN3	ENST00000345097.4	forkhead box N3	42	1	1	0	0	1	0	0	1	1	hsa-miR-182-5p	0.0051	0.0338	0.1667	-0.04	-0.38	0.84	2009, 2011
DCP2	ENST00000389063.2	decapping mRNA 2	155	1	1	0	0	3	0	2	1	0	hsa-miR-182-5p	0.0115	0.0802	0.4274	-0.04	-0.22	0.42	2009, 2011
PAX6	ENST00000419022.1	paired box 6	191	1	0	0	1	0	0	0	0	0	hsa-miR-182-5p	0.0013	0.0098	0.0657	-0.04	-0.26	0.74	2007, 2009, 2011
CHST10	ENST00000264249.3	carbohydrate sulfotransferase 10	33	1	0	0	1	0	0	0	0	1	hsa-miR-182-5p	0.0105	0.0741	0.4177	-0.04	-0.28	0.74	2007, 2009, 2011
NFASC	ENST00000401399.1	neurofascin	10	1	0	1	0	1	0	1	0	2	hsa-miR-182-5p	0.0102	0.0741	0.4944	-0.04	-0.04	0.39	2005, 2007, 2009, 2011
CBX7	ENST00000216133.5	chromobox homolog 7	5	1	0	1	0	0	0	0	0	0	hsa-miR-182-5p	0.0026	0.0187	0.1234	-0.04	-0.04	0.26	2009, 2011
FAM13A	ENST00000395002.2	family with sequence similarity 13, member A	441	1	0	0	1	0	0	0	0	1	hsa-miR-182-5p	0.0031	0.0221	0.1378	-0.04	-0.33	0.64	2009, 2011
RAB21	ENST00000261263.3	RAB21, member RAS oncogene family	1823	1	0	0	1	1	0	1	0	0	hsa-miR-182-5p	0.0019	0.0134	0.084	-0.04	-0.43	0.65	NULL
ANXA11	ENST00000372231.3	annexin A11	2285	2	0	1	1	0	0	0	0	0	hsa-miR-182-5p	0.0027	0.0192	0.1111	-0.04	-0.32	0.82	2005, 2007, 2009, 2011
ADCY2	ENST00000338316.4	adenylate cyclase 2 (brain)	13	1	1	0	0	0	0	0	0	0	hsa-miR-182-5p	0.0078	0.0548	0.3188	-0.04	-0.1	0.36	2007, 2009, 2011
STAM2	ENST00000263904.4	signal transducing adaptor molecule (SH3 domain and ITAM motif) 2	296	1	0	0	1	0	0	0	0	1	hsa-miR-182-5p	0.0038	0.0276	0.1855	-0.04	-0.23	0.74	2011
KLHL13	ENST00000371882.1	kelch-like family member 13	13	1	0	1	0	0	0	0	0	0	hsa-miR-182-5p	0.0047	0.034	0.2294	-0.04	-0.04	0.3	NULL
SESN3	ENST00000536441.1	sestrin 3	260	3	0	1	2	1	0	0	1	0	hsa-miR-182-5p	0.0035	0.0253	0.1552	-0.04	-0.54	0.97	NULL
WDR76	ENST00000263795.6	WD repeat domain 76	1720	1	1	0	0	1	0	0	1	1	hsa-miR-182-5p	0.0041	0.0264	0.1067	-0.04	-0.34	0.3	2011
POU4F1	ENST00000377208.5	POU class 4 homeobox 1	61	1	0	0	1	0	0	0	0	0	hsa-miR-182-5p	0.0045	0.0312	0.1709	-0.04	-0.2	0.74	NULL
BMPER	ENST00000297161.2	BMP binding endothelial regulator	723	1	0	1	0	1	0	1	0	0	hsa-miR-182-5p	0.0026	0.0187	0.128	-0.04	-0.14	0.3	NULL
DDHD1	ENST00000323669.5	DDHD domain containing 1	103	1	0	0	1	0	0	0	0	0	hsa-miR-182-5p	0.0025	0.0181	0.11	-0.04	-0.11	0.74	2011
POMGNT1	ENST00000396420.3	protein O-linked mannose N-acetylglucosaminyltransferase 1 (beta 1,2-)	2123	1	0	1	0	0	0	0	0	0	hsa-miR-182-5p	0.0016	0.012	0.0826	-0.04	-0.04	< 0.1	NULL
FAM151B	ENST00000282226.4	family with sequence similarity 151, member B	35	1	1	0	0	1	0	0	1	0	hsa-miR-182-5p	0.0024	0.0172	0.0988	-0.04	-0.3	0.58	NULL
KIF3B	ENST00000375712.3	kinesin family member 3B	182	1	0	1	0	0	0	0	0	0	hsa-miR-182-5p	0.0045	0.0328	0.2218	-0.04	-0.04	0.4	2009, 2011
PDK3	ENST00000441463.2	pyruvate dehydrogenase kinase, isozyme 3	659	1	0	1	0	2	0	2	0	0	hsa-miR-182-5p	0.0055	0.0401	0.2755	-0.03	-0.06	0.28	NULL
LIMS1	ENST00000393310.1	LIM and senescent cell antigen-like domains 1	68	1	1	0	0	2	0	1	1	0	hsa-miR-182-5p	0.0032	0.0197	0.0753	-0.03	-0.55	0.77	2011
KMT2A	ENST00000534358.1	lysine (K)-specific methyltransferase 2A	1092	1	1	0	0	0	0	0	0	1	hsa-miR-182-5p	0.0362	0.2365	1.061	-0.03	-0.03	0.41	2005, 2007, 2009, 2011
AK5	ENST00000354567.2	adenylate kinase 5	225	1	0	1	0	0	0	0	0	0	hsa-miR-182-5p	0.002	0.0146	0.0986	-0.03	-0.12	0.28	NULL
ADAT2	ENST00000606514.1	adenosine deaminase, tRNA-specific 2	303	1	0	0	1	1	0	0	1	1	hsa-miR-182-5p	0.0023	0.0163	0.0885	-0.03	-0.31	0.67	2009, 2011
MAPRE1	ENST00000375571.5	microtubule-associated protein, RP/EB family, member 1	39	1	0	0	1	0	0	0	0	0	hsa-miR-182-5p	0.0009	0.0064	0.0394	-0.03	-0.28	0.64	2007, 2009, 2011
ZNF24	ENST00000589881.1	zinc finger protein 24	1796	1	1	0	0	2	0	1	1	2	hsa-miR-182-5p	0.0022	0.0153	0.0864	-0.03	-0.36	0.31	2011
NMT1	ENST00000592782.1	N-myristoyltransferase 1	1991	1	0	1	0	0	0	0	0	1	hsa-miR-182-5p	0.0074	0.0532	0.3279	-0.03	-0.03	0.29	2009, 2011
RIMKLA	ENST00000431473.3	ribosomal modification protein rimK-like family member A	100	1	1	0	0	0	0	0	0	7	hsa-miR-182-5p	0.0047	0.0332	0.1892	-0.03	-0.18	0.12	NULL
NHS	ENST00000380060.3	Nance-Horan syndrome (congenital cataracts and dental anomalies)	72	1	1	0	0	0	0	0	0	0	hsa-miR-182-5p	0.0103	0.0727	0.414	-0.03	-0.03	0.72	2009, 2011
ZFP3	ENST00000318833.3	ZFP3 zinc finger protein	29	1	1	0	0	0	0	0	0	0	hsa-miR-182-5p	0.0051	0.0371	0.2415	-0.03	-0.03	0.27	2009, 2011
IMPG2	ENST00000193391.7	interphotoreceptor matrix proteoglycan 2	5	1	1	0	0	0	0	0	0	1	hsa-miR-182-5p	0.0118	0.0846	0.5265	-0.03	-0.03	0.13	2011
INO80D	ENST00000403263.1	INO80 complex subunit D	5	1	1	0	0	0	0	0	0	0	hsa-miR-182-5p	0.0172	0.1184	0.5964	-0.03	-0.03	< 0.1	2009, 2011
SLC24A2	ENST00000341998.2	solute carrier family 24 (sodium/potassium/calcium exchanger), member 2	5	1	1	0	0	0	0	0	0	3	hsa-miR-182-5p	0.0117	0.0845	0.5325	-0.03	-0.03	< 0.1	2011
SCN8A	ENST00000354534.6	sodium channel, voltage gated, type VIII, alpha subunit	44	1	1	0	0	0	0	0	0	1	hsa-miR-182-5p	0.0093	0.0676	0.4408	-0.03	-0.03	< 0.1	NULL
PHF12	ENST00000577226.1	PHD finger protein 12	307	1	1	0	0	0	0	0	0	1	hsa-miR-182-5p	0.0086	0.0616	0.3686	-0.03	-0.03	< 0.1	NULL
ASAP1	ENST00000357668.1	ArfGAP with SH3 domain, ankyrin repeat and PH domain 1	185	1	1	0	0	0	0	0	0	0	hsa-miR-182-5p	0.0051	0.0374	0.2473	-0.03	-0.03	< 0.1	2009, 2011
GPATCH2	ENST00000366935.3	G patch domain containing 2	108	1	1	0	0	0	0	0	0	2	hsa-miR-182-5p	0.0032	0.0227	0.1302	-0.03	-0.17	< 0.1	NULL
DONSON	ENST00000453626.1	downstream neighbor of SON	103	1	1	0	0	1	0	1	0	0	hsa-miR-182-5p	0.0022	0.0138	0.049	-0.03	-0.48	0.61	NULL
PIAS1	ENST00000249636.6	protein inhibitor of activated STAT, 1	368	1	0	0	1	0	0	0	0	0	hsa-miR-182-5p	0.0014	0.0102	0.0723	-0.03	-0.22	0.73	NULL
KIF26A	ENST00000315264.7	kinesin family member 26A	494	1	1	0	0	0	0	0	0	0	hsa-miR-182-5p	0.0096	0.0667	0.3394	-0.03	-0.03	0.71	2009, 2011
CYLD	ENST00000540145.1	cylindromatosis (turban tumor syndrome)	696	1	1	0	0	0	0	0	0	1	hsa-miR-182-5p	0.0079	0.0511	0.2118	-0.03	-0.11	0.7	2011
MCMBP	ENST00000360003.3	minichromosome maintenance complex binding protein	1411	2	0	2	0	0	0	0	0	1	hsa-miR-182-5p	0.0008	0.0056	0.0374	-0.03	-0.34	0.54	2005, 2007, 2009, 2011
KCTD16	ENST00000507359.3	potassium channel tetramerization domain containing 16	36	1	0	1	0	2	1	1	0	3	hsa-miR-182-5p	0.0069	0.0493	0.2959	-0.03	-0.16	0.33	NULL
GLRX2	ENST00000367439.3	glutaredoxin 2	310	1	0	1	0	3	2	1	0	2	hsa-miR-182-5p	0.0011	0.0077	0.0434	-0.03	-0.75	0.31	NULL
ANKHD1-EIF4EBP3	ENST00000532219.1	ANKHD1-EIF4EBP3 readthrough	54	1	0	1	0	0	0	0	0	1	hsa-miR-182-5p	0.0031	0.0229	0.1631	-0.03	-0.03	0.35	NULL
SLC30A10	ENST00000366926.3	solute carrier family 30, member 10	66	1	1	0	0	0	0	0	0	0	hsa-miR-182-5p	0.0017	0.0121	0.0684	-0.03	-0.18	< 0.1	NULL
WSB1	ENST00000262394.2	WD repeat and SOCS box containing 1	175	1	1	0	0	0	0	0	0	0	hsa-miR-182-5p	0.0032	0.0229	0.1354	-0.03	-0.08	0.12	2011
MSL2	ENST00000309993.2	male-specific lethal 2 homolog (Drosophila)	175	1	0	1	0	0	0	0	0	0	hsa-miR-182-5p	0.0035	0.0256	0.1686	-0.03	-0.21	0.3	2007
FLNB	ENST00000357272.4	filamin B, beta	467	1	1	0	0	0	0	0	0	0	hsa-miR-182-5p	0.0086	0.0619	0.3803	-0.03	-0.03	< 0.1	2011
RAB3B	ENST00000371655.3	RAB3B, member RAS oncogene family	611	1	0	1	0	1	0	1	0	3	hsa-miR-182-5p	0.0016	0.0116	0.0793	-0.03	-0.12	0.33	2011
ALDH6A1	ENST00000553458.1	aldehyde dehydrogenase 6 family, member A1	196	1	1	0	0	0	0	0	0	1	hsa-miR-182-5p	0.0047	0.0337	0.2193	-0.03	-0.26	0.2	NULL
C2orf68	ENST00000306336.5	chromosome 2 open reading frame 68	565	1	0	1	0	1	0	0	1	0	hsa-miR-182-5p	0.0004	0.0029	0.0198	-0.03	-0.27	0.34	NULL
COL5A1	ENST00000371817.3	collagen, type V, alpha 1	3111	1	1	0	0	1	0	1	0	1	hsa-miR-182-5p	0.0079	0.056	0.3282	-0.02	-0.05	0.44	2009, 2011
USP36	ENST00000542802.3	ubiquitin specific peptidase 36	192	1	0	1	0	0	0	0	0	1	hsa-miR-182-5p	0.004	0.0293	0.2085	-0.02	-0.04	0.41	NULL
LRRC8C	ENST00000370454.4	leucine rich repeat containing 8 family, member C	544	1	0	1	0	0	0	0	0	0	hsa-miR-182-5p	0.0009	0.0063	0.043	-0.02	-0.09	0.35	2011
PPM1A	ENST00000395076.4	protein phosphatase, Mg2+/Mn2+ dependent, 1A	412	1	1	0	0	0	0	0	0	0	hsa-miR-182-5p	0.0039	0.0284	0.1841	-0.02	-0.21	< 0.1	2011
IRF6	ENST00000367021.3	interferon regulatory factor 6	28	1	0	0	1	0	0	0	0	2	hsa-miR-182-5p	0.0005	0.004	0.0279	-0.02	-0.12	0.74	2011
NIPA1	ENST00000337435.4	non imprinted in Prader-Willi/Angelman syndrome 1	805	1	0	0	1	0	0	0	0	0	hsa-miR-182-5p	0.0016	0.011	0.0594	-0.02	-0.14	0.74	2009, 2011
FARP1	ENST00000595437.1	FERM, RhoGEF (ARHGEF) and pleckstrin domain protein 1 (chondrocyte-derived)	530	1	0	0	1	0	0	0	0	0	hsa-miR-182-5p	0.0018	0.0132	0.0831	-0.02	-0.17	0.74	2007, 2009, 2011
RAB22A	ENST00000244040.3	RAB22A, member RAS oncogene family	484	1	0	1	0	0	0	0	0	0	hsa-miR-182-5p	0.002	0.0148	0.1035	-0.02	-0.04	0.46	2009, 2011
AZIN1	ENST00000337198.5	antizyme inhibitor 1	2287	1	0	0	1	0	0	0	0	1	hsa-miR-182-5p	0.0008	0.0058	0.0399	-0.02	-0.31	0.74	NULL
TBC1D12	ENST00000225235.4	TBC1 domain family, member 12	172	1	1	0	0	1	0	1	0	1	hsa-miR-182-5p	0.0059	0.0415	0.243	-0.02	-0.19	0.19	NULL
THAP1	ENST00000345117.2	THAP domain containing, apoptosis associated protein 1	196	1	0	1	0	0	0	0	0	0	hsa-miR-182-5p	0.0005	0.0037	0.0229	-0.02	-0.21	0.37	NULL
EIF2S1	ENST00000256383.4	eukaryotic translation initiation factor 2, subunit 1 alpha, 35kDa	3360	1	0	0	1	1	0	1	0	0	hsa-miR-182-5p	0.0009	0.0063	0.0406	-0.02	-0.23	0.6	2007, 2009, 2011
WIPF1	ENST00000392547.2	WAS/WASL interacting protein family, member 1	304	1	1	0	0	0	0	0	0	0	hsa-miR-182-5p	0.0018	0.0126	0.0651	-0.02	-0.18	0.46	2011
NUFIP2	ENST00000225388.4	nuclear fragile X mental retardation protein interacting protein 2	440	3	1	2	0	0	0	0	0	0	hsa-miR-182-5p	0.005	0.0361	0.2258	-0.02	-0.13	0.91	2007, 2009, 2011
UBE2F	ENST00000272930.4	ubiquitin-conjugating enzyme E2F (putative)	905	1	1	0	0	0	0	0	0	0	hsa-miR-182-5p	0.0012	0.0081	0.0347	-0.02	-0.37	0.41	NULL
SPTBN2	ENST00000529997.1	spectrin, beta, non-erythrocytic 2	910	1	0	1	0	0	0	0	0	1	hsa-miR-182-5p	0.0049	0.036	0.2516	-0.02	-0.02	0.48	NULL
CALN1	ENST00000329008.5	calneuron 1	5	1	0	1	0	0	0	0	0	0	hsa-miR-182-5p	0.0027	0.0202	0.1428	-0.02	-0.02	0.43	2009, 2011
PDE11A	ENST00000286063.6	phosphodiesterase 11A	7	1	0	1	0	0	0	0	0	1	hsa-miR-182-5p	0.0037	0.0274	0.1935	-0.02	-0.02	0.39	2007, 2009
SOCS5	ENST00000306503.5	suppressor of cytokine signaling 5	72	1	0	1	0	0	0	0	0	0	hsa-miR-182-5p	0.0019	0.0137	0.0933	-0.02	-0.02	0.34	NULL
FAM160B2	ENST00000289921.7	family with sequence similarity 160, member B2	803	1	0	1	0	0	0	0	0	1	hsa-miR-182-5p	0.0007	0.005	0.0368	-0.02	-0.02	0.33	2009, 2011
BCL11B	ENST00000357195.3	B-cell CLL/lymphoma 11B (zinc finger protein)	73	1	0	1	0	0	0	0	0	0	hsa-miR-182-5p	0.0027	0.0201	0.1381	-0.02	-0.02	0.32	NULL
SMG5	ENST00000361813.5	SMG5 nonsense mediated mRNA decay factor	1093	1	0	1	0	0	0	0	0	0	hsa-miR-182-5p	0.002	0.0143	0.0996	-0.02	-0.02	0.27	2011
MOB3B	ENST00000262244.5	MOB kinase activator 3B	52	1	0	1	0	0	0	0	0	0	hsa-miR-182-5p	0.0009	0.0067	0.0482	-0.02	-0.02	0.27	2009, 2011
IQSEC2	ENST00000375365.2	IQ motif and Sec7 domain 2	5	1	0	1	0	0	0	0	0	0	hsa-miR-182-5p	0.0023	0.0165	0.1112	-0.02	-0.02	< 0.1	NULL
PRR14L	ENST00000434485.1	proline rich 14-like	39	1	0	1	0	0	0	0	0	0	hsa-miR-182-5p	0.0039	0.0286	0.2031	-0.02	-0.02	< 0.1	NULL
ERC1	ENST00000355446.5	ELKS/RAB6-interacting/CAST family member 1	159	1	0	1	0	0	0	0	0	0	hsa-miR-182-5p	0.0031	0.0225	0.1587	-0.02	-0.02	< 0.1	NULL
RNF217	ENST00000521654.2	ring finger protein 217	92	1	1	0	0	1	0	0	1	4	hsa-miR-182-5p	0.0037	0.0266	0.1752	-0.02	-0.17	0.24	NULL
ST3GAL2	ENST00000342907.2	ST3 beta-galactoside alpha-2,3-sialyltransferase 2	102	1	0	0	1	0	0	0	0	0	hsa-miR-182-5p	0.0041	0.0297	0.1848	-0.02	-0.21	0.74	2009, 2011
CSE1L	ENST00000262982.2	CSE1 chromosome segregation 1-like (yeast)	96	1	0	1	0	0	0	0	0	0	hsa-miR-182-5p	0.0011	0.008	0.0543	-0.02	-0.13	0.44	NULL
AAK1	ENST00000409085.4	AP2 associated kinase 1	27	1	1	0	0	1	0	1	0	2	hsa-miR-182-5p	0.0067	0.0486	0.3257	-0.02	-0.07	0.21	2007, 2011
SGK3	ENST00000345714.4	serum/glucocorticoid regulated kinase family, member 3	56	1	0	0	1	0	0	0	0	0	hsa-miR-182-5p	0.0019	0.0137	0.0785	-0.02	-0.23	0.69	2009, 2011
PACS2	ENST00000447393.1	phosphofurin acidic cluster sorting protein 2	234	1	0	0	1	0	0	0	0	0	hsa-miR-182-5p	0.001	0.0069	0.0373	-0.02	-0.18	0.73	NULL
USP15	ENST00000353364.3	ubiquitin specific peptidase 15	286	1	0	0	1	1	0	0	1	0	hsa-miR-182-5p	0.0015	0.0104	0.065	-0.02	-0.24	0.74	2009, 2011
CREB3L1	ENST00000529193.1	cAMP responsive element binding protein 3-like 1	160	2	1	1	0	0	0	0	0	0	hsa-miR-182-5p	0.0013	0.0086	0.0399	-0.02	-0.7	0.55	2009, 2011
IKZF1	ENST00000331340.3	IKAROS family zinc finger 1 (Ikaros)	11	1	1	0	0	0	0	0	0	1	hsa-miR-182-5p	0.0061	0.0428	0.2448	-0.02	-0.04	0.3	2009, 2011
CASD1	ENST00000297273.4	CAS1 domain containing 1	270	1	0	1	0	1	1	0	0	0	hsa-miR-182-5p	0.0028	0.0199	0.1139	-0.02	-0.14	0.41	NULL
GRID1	ENST00000327946.7	glutamate receptor, ionotropic, delta 1	45	1	0	0	1	0	0	0	0	0	hsa-miR-182-5p	0.0021	0.0146	0.0851	-0.02	-0.16	0.74	2007, 2009, 2011
EPB41L4B	ENST00000374557.4	erythrocyte membrane protein band 4.1 like 4B	135	1	0	0	1	0	0	0	0	0	hsa-miR-182-5p	0.0011	0.008	0.0515	-0.02	-0.19	0.64	NULL
TMEM41A	ENST00000296254.3	transmembrane protein 41A	382	1	0	1	0	0	0	0	0	0	hsa-miR-182-5p	0.0012	0.009	0.0638	-0.02	-0.07	0.32	2011
DNAL1	ENST00000553645.2	dynein, axonemal, light chain 1	81	1	0	0	1	0	0	0	0	1	hsa-miR-182-5p	0.0019	0.0141	0.0922	-0.02	-0.15	0.71	2011
NOP9	ENST00000396802.3	NOP9 nucleolar protein	353	1	0	0	1	0	0	0	0	1	hsa-miR-182-5p	0.0032	0.0231	0.159	-0.02	-0.02	< 0.1	NULL
ATP8A2	ENST00000381655.2	ATPase, aminophospholipid transporter, class I, type 8A, member 2	22	1	1	0	0	0	0	0	0	0	hsa-miR-182-5p	0.0027	0.0196	0.1321	-0.01	-0.03	0.4	NULL
ZDHHC5	ENST00000287169.3	zinc finger, DHHC-type containing 5	1505	1	0	0	1	0	0	0	0	0	hsa-miR-182-5p	0.0005	0.0038	0.0255	-0.01	-0.24	0.74	2005, 2007, 2009, 2011
SOS1	ENST00000426016.1	son of sevenless homolog 1 (Drosophila)	189	1	0	0	1	0	0	0	0	1	hsa-miR-182-5p	0.0026	0.0183	0.1009	-0.01	-0.1	0.67	2011
GAPVD1	ENST00000470056.1	GTPase activating protein and VPS9 domains 1	1805	1	0	0	1	0	0	0	0	0	hsa-miR-182-5p	0.0041	0.0301	0.2089	-0.01	-0.25	0.67	NULL
ZHX3	ENST00000309060.3	zinc fingers and homeoboxes 3	131	1	1	0	0	1	0	1	0	1	hsa-miR-182-5p	0.0036	0.026	0.181	-0.01	-0.05	0.34	2009, 2011
NNMT	ENST00000535401.1	nicotinamide N-methyltransferase	522	1	1	0	0	0	0	0	0	2	hsa-miR-182-5p	0.0008	0.0054	0.0299	-0.01	-0.28	0.6	NULL
PNPLA4	ENST00000381042.4	patatin-like phospholipase domain containing 4	357	1	0	1	0	0	0	0	0	0	hsa-miR-182-5p	0.0006	0.0046	0.0316	-0.01	-0.11	0.26	2011
SAR1B	ENST00000402673.2	SAR1 homolog B (S. cerevisiae)	1404	3	0	1	2	0	0	0	0	0	hsa-miR-182-5p	0.0006	0.0039	0.0235	-0.01	-0.42	0.92	2011
GRAMD1B	ENST00000529750.1	GRAM domain containing 1B	35	1	0	1	0	0	0	0	0	0	hsa-miR-182-5p	0.0028	0.0207	0.1387	-0.01	-0.08	0.48	NULL
PNISR	ENST00000369239.5	PNN-interacting serine/arginine-rich protein	600	1	0	1	0	0	0	0	0	0	hsa-miR-182-5p	0.0015	0.0111	0.0764	-0.01	-0.1	0.27	NULL
MTDH	ENST00000336273.3	metadherin	5192	1	0	0	1	0	0	0	0	0	hsa-miR-182-5p	0.0012	0.0085	0.0412	-0.01	-0.12	0.74	2011
IPO9	ENST00000361565.4	importin 9	3549	1	0	0	1	0	0	0	0	0	hsa-miR-182-5p	0.002	0.0141	0.0932	-0.01	-0.16	0.71	2007, 2009, 2011
AGO4	ENST00000373210.3	argonaute RISC catalytic component 4	96	1	0	0	1	0	0	0	0	0	hsa-miR-182-5p	0.0012	0.0086	0.0563	-0.01	-0.19	0.69	NULL
ESCO1	ENST00000269214.5	establishment of sister chromatid cohesion N-acetyltransferase 1	94	1	1	0	0	0	0	0	0	0	hsa-miR-182-5p	0.001	0.0069	0.0347	-0.01	-0.15	0.66	NULL
U2SURP	ENST00000397933.2	U2 snRNP-associated SURP domain containing	1353	1	1	0	0	0	0	0	0	0	hsa-miR-182-5p	0.0021	0.0144	0.0725	-0.01	-0.17	0.32	2009, 2011
SCARB2	ENST00000264896.2	scavenger receptor class B, member 2	5609	1	1	0	0	0	0	0	0	0	hsa-miR-182-5p	0.0005	0.0033	0.0175	-0.01	-0.21	0.11	2009, 2011
HSBP1	ENST00000433866.2	heat shock factor binding protein 1	3000	1	1	0	0	1	0	1	0	0	hsa-miR-182-5p	0.0007	0.0043	0.0157	-0.01	-0.41	0.62	2009, 2011
DOHH	ENST00000250937.3	deoxyhypusine hydroxylase/monooxygenase	160	1	0	1	0	0	0	0	0	0	hsa-miR-182-5p	0.0047	0.0339	0.2057	-0.01	-0.33	0.35	NULL
TMEM67	ENST00000453321.3	transmembrane protein 67	219	1	1	0	0	0	0	0	0	0	hsa-miR-182-5p	0.0041	0.0299	0.2106	-0.01	-0.16	< 0.1	2011
IRS4	ENST00000372129.2	insulin receptor substrate 4	56	1	1	0	0	1	0	0	1	0	hsa-miR-182-5p	0.0032	0.0231	0.1599	-0.01	-0.12	0.73	NULL
ALG9	ENST00000531154.1	ALG9, alpha-1,2-mannosyltransferase	586	1	0	1	0	2	1	0	1	1	hsa-miR-182-5p	0.0009	0.0065	0.0399	-0.01	-0.13	0.34	2009, 2011
EIF5A2	ENST00000474096.1	eukaryotic translation initiation factor 5A2	443	1	0	1	0	0	0	0	0	0	hsa-miR-182-5p	0.0006	0.004	0.0246	-0.01	-0.15	0.28	2009
METTL8	ENST00000375258.4	methyltransferase like 8	124	1	0	0	1	0	0	0	0	0	hsa-miR-182-5p	0.0016	0.0115	0.0764	-0.01	-0.12	0.71	2009, 2011
OGFRL1	ENST00000370435.4	opioid growth factor receptor-like 1	607	2	1	0	1	0	0	0	0	1	hsa-miR-182-5p	0.0024	0.0172	0.1106	-0.01	-0.35	0.75	NULL
NSD1	ENST00000439151.2	nuclear receptor binding SET domain protein 1	685	1	0	1	0	0	0	0	0	2	hsa-miR-182-5p	0.0037	0.0262	0.1594	-0.01	-0.03	0.44	2011
VEZT	ENST00000436874.1	vezatin, adherens junctions transmembrane protein	1054	2	1	1	0	0	0	0	0	0	hsa-miR-182-5p	0.0012	0.0083	0.0517	-0.01	-0.26	0.46	2009, 2011
HDAC2	ENST00000519065.1	histone deacetylase 2	1701	1	1	0	0	1	0	0	1	0	hsa-miR-182-5p	0.0007	0.0052	0.0332	-0.01	-0.27	0.29	2009, 2011
BPTF	ENST00000321892.4	bromodomain PHD finger transcription factor	7	1	1	0	0	0	0	0	0	1	hsa-miR-182-5p	0.0029	0.0209	0.1274	-0.01	-0.03	0.33	NULL
VPS53	ENST00000437048.2	vacuolar protein sorting 53 homolog (S. cerevisiae)	1332	1	1	0	0	1	0	1	0	1	hsa-miR-182-5p	0.0019	0.0143	0.0983	-0.01	-0.05	0.7	2011
RSU1	ENST00000377921.3	Ras suppressor protein 1	10596	1	0	0	1	0	0	0	0	1	hsa-miR-182-5p	0.0004	0.0027	0.0163	-0.01	-0.1	0.74	2009, 2011
NUP37	ENST00000552283.1	nucleoporin 37kDa	458	1	0	0	1	2	1	0	1	0	hsa-miR-182-5p	0.0004	0.0027	0.0126	-0.01	-0.53	0.74	NULL
KDM6A	ENST00000377967.4	lysine (K)-specific demethylase 6A	991	1	0	0	1	0	0	0	0	0	hsa-miR-182-5p	0.0023	0.0169	0.116	-0.01	-0.22	0.67	NULL
ACADSB	ENST00000358776.4	acyl-CoA dehydrogenase, short/branched chain	239	1	1	0	0	0	0	0	0	1	hsa-miR-182-5p	0.0012	0.0086	0.0553	-0.01	-0.07	< 0.1	2011
SLC8A1	ENST00000406785.2	solute carrier family 8 (sodium/calcium exchanger), member 1	61	1	0	0	1	0	0	0	0	2	hsa-miR-182-5p	0.0017	0.0118	0.0724	-0.01	-0.07	0.74	NULL
PPP1R12B	ENST00000608999.1	protein phosphatase 1, regulatory subunit 12B	18	1	0	1	0	0	0	0	0	3	hsa-miR-182-5p	0.0043	0.0318	0.2225	-0.01	-0.02	0.3	NULL
NAP1L1	ENST00000261182.8	nucleosome assembly protein 1-like 1	9072	1	1	0	0	0	0	0	0	1	hsa-miR-182-5p	0.0009	0.0063	0.0326	-0.01	-0.21	0.48	2005, 2007, 2009, 2011
ZNF292	ENST00000369577.3	zinc finger protein 292	230	1	0	1	0	0	0	0	0	1	hsa-miR-182-5p	0.0027	0.02	0.1425	-0.01	-0.07	0.35	NULL
PAFAH1B2	ENST00000527958.1	platelet-activating factor acetylhydrolase 1b, catalytic subunit 2 (30kDa)	180	1	0	1	0	0	0	0	0	0	hsa-miR-182-5p	0.0007	0.0053	0.0359	0	-0.17	0.44	2011
UNKL	ENST00000389221.4	unkempt homolog (Drosophila)-like	308	1	1	0	0	0	0	0	0	0	hsa-miR-182-5p	0.0014	0.0096	0.0549	0	-0.05	0.79	2009, 2011
GID4	ENST00000268719.4	GID complex subunit 4	79	1	0	0	1	0	0	0	0	0	hsa-miR-182-5p	0.0002	0.0013	0.0084	0	-0.07	0.74	2007, 2009, 2011
GPRC5A	ENST00000014914.5	G protein-coupled receptor, family C, group 5, member A	341	1	0	0	1	1	0	0	1	0	hsa-miR-182-5p	0.0004	0.0029	0.0196	0	-0.29	0.64	NULL
CDC73	ENST00000367435.3	cell division cycle 73	579	2	2	0	0	1	0	1	0	1	hsa-miR-182-5p	0.0006	0.0043	0.0215	0	-0.5	0.85	2011
NIPBL	ENST00000448238.2	Nipped-B homolog (Drosophila)	250	1	0	0	1	0	0	0	0	0	hsa-miR-182-5p	0.0021	0.0151	0.1064	0	-0.16	0.73	2007, 2009, 2011
PPIL6	ENST00000521072.2	peptidylprolyl isomerase (cyclophilin)-like 6	58	1	1	0	0	0	0	0	0	0	hsa-miR-182-5p	0.0002	0.0016	0.0107	0	-0.03	< 0.1	2009, 2011
CADM1	ENST00000452722.3	cell adhesion molecule 1	676	3	0	0	3	0	0	0	0	0	hsa-miR-182-5p	0.001	0.0074	0.0492	0	-0.44	0.97	2011
CDS2	ENST00000460006.1	CDP-diacylglycerol synthase (phosphatidate cytidylyltransferase) 2	782	1	0	1	0	0	0	0	0	0	hsa-miR-182-5p	0.0015	0.0107	0.072	0	-0.03	0.31	NULL
SF3B3	ENST00000302516.5	splicing factor 3b, subunit 3, 130kDa	2541	1	0	1	0	1	0	0	1	1	hsa-miR-182-5p	0.0019	0.014	0.0958	0	-0.11	0.47	2011
USP24	ENST00000294383.6	ubiquitin specific peptidase 24	306	1	0	1	0	0	0	0	0	1	hsa-miR-182-5p	0.0016	0.0115	0.0816	0	-0.05	0.4	2009, 2011
GATA6	ENST00000269216.3	GATA binding protein 6	691	2	1	0	1	1	0	1	0	1	hsa-miR-182-5p	0.0007	0.0048	0.0297	0	-0.13	0.73	NULL
ATG7	ENST00000354449.3	autophagy related 7	1467	2	0	0	2	0	0	0	0	1	hsa-miR-182-5p	0.0009	0.0063	0.0448	0	-0.24	0.93	2011
NUDT21	ENST00000300291.5	nudix (nucleoside diphosphate linked moiety X)-type motif 21	629	1	1	0	0	0	0	0	0	1	hsa-miR-182-5p	0.0003	0.0023	0.0153	0	-0.27	0.28	2009, 2011
TUBD1	ENST00000346141.6	tubulin, delta 1	157	1	0	0	1	0	0	0	0	1	hsa-miR-182-5p	0.0003	0.0017	0.0093	0	-0.21	0.73	NULL
SGOL1	ENST00000442720.1	shugoshin-like 1 (S. pombe)	766	1	0	1	0	0	0	0	0	0	hsa-miR-182-5p	0.0012	0.0088	0.0628	0	-0.13	0.26	NULL
S1PR1	ENST00000305352.6	sphingosine-1-phosphate receptor 1	251	1	0	0	1	0	0	0	0	0	hsa-miR-182-5p	0.001	0.0074	0.053	0	-0.15	0.74	NULL
WHAMM	ENST00000286760.4	WAS protein homolog associated with actin, golgi membranes and microtubules	834	1	0	0	1	0	0	0	0	0	hsa-miR-182-5p	0.0008	0.0061	0.0439	0	-0.17	0.63	NULL
MORF4L1	ENST00000331268.5	mortality factor 4 like 1	1137	1	0	0	1	0	0	0	0	0	hsa-miR-182-5p	0.0005	0.0036	0.0259	0	-0.22	0.6	2007, 2009, 2011
OTC	ENST00000039007.4	ornithine carbamoyltransferase	5	1	1	0	0	1	1	0	0	0	hsa-miR-182-5p	0.0006	0.0042	0.0303	0	-0.45	< 0.1	NULL
GNB2L1	ENST00000514455.1	guanine nucleotide binding protein (G protein), beta polypeptide 2-like 1	1980	1	1	0	0	0	0	0	0	0	hsa-miR-182-5p	0	0.0002	0.0009	0	-0.24	0.2	NULL
RHD	ENST00000423810.2	Rh blood group, D antigen	5	1	1	0	0	1	0	1	0	0	hsa-miR-182-5p	0.0003	0.0023	0.0163	0	-0.4	< 0.1	NULL
ZBTB20	ENST00000462705.1	zinc finger and BTB domain containing 20	5	3	2	0	1	4	1	1	2	4	hsa-miR-182-5p	0.0007	0.0051	0.0354	0	-0.35	0.97	NULL
LMCD1	ENST00000157600.3	LIM and cysteine-rich domains 1	1023	1	0	1	0	1	0	0	1	1	hsa-miR-182-5p	0.0001	0.0008	0.0061	0	-0.38	0.3	NULL
GATSL2	ENST00000426327.3	GATS protein-like 2	5	1	0	0	1	1	0	1	0	2	hsa-miR-182-5p	0.0002	0.0013	0.0086	0	-0.25	0.75	NULL
SMARCA5	ENST00000283131.3	SWI/SNF related, matrix associated, actin dependent regulator of chromatin, subfamily a, member 5	478	1	1	0	0	0	0	0	0	0	hsa-miR-182-5p	0.0015	0.0112	0.0775	0	-0.04	0.17	2011
CNOT2	ENST00000229195.3	CCR4-NOT transcription complex, subunit 2	1189	1	1	0	0	0	0	0	0	1	hsa-miR-182-5p	0.001	0.0071	0.0507	0	-0.21	< 0.1	NULL
MEF2D	ENST00000464356.2	myocyte enhancer factor 2D	759	1	1	0	0	0	0	0	0	1	hsa-miR-182-5p	0.0003	0.0025	0.0168	0	-0.05	0.76	2005, 2007, 2009, 2011
CACNA1B	ENST00000277551.2	calcium channel, voltage-dependent, N type, alpha 1B subunit	5	1	0	0	1	0	0	0	0	0	hsa-miR-182-5p	0.0008	0.006	0.0439	0	-0.08	0.72	2011
KLHL38	ENST00000325995.7	kelch-like family member 38	13	1	0	0	1	0	0	0	0	0	hsa-miR-182-5p	0.0071	0.0506	0.298	0	-0.32	0.6	NULL
SPCS1	ENST00000233025.7	signal peptidase complex subunit 1 homolog (S. cerevisiae)	13730	1	1	0	0	1	0	0	1	0	hsa-miR-182-5p	0	0	0.0003	0	-0.33	0.34	NULL
RGS7BP	ENST00000334025.2	regulator of G-protein signaling 7 binding protein	5	1	1	0	0	0	0	0	0	0	hsa-miR-182-5p	0	0.0001	0.0007	0	-0.09	0.1	NULL
NKAPL	ENST00000343684.3	NFKB activating protein-like	5	1	0	0	1	0	0	0	0	0	hsa-miR-182-5p	0.0001	0.001	0.0072	0	-0.04	0.68	NULL
MARC1	ENST00000366910.5	mitochondrial amidoxime reducing component 1	1613	1	0	1	0	0	0	0	0	0	hsa-miR-182-5p	0.0013	0.0095	0.0675	0	-0.04	0.36	NULL
PLCL1	ENST00000428675.1	phospholipase C-like 1	31	1	1	0	0	2	1	1	0	0	hsa-miR-182-5p	0.003	0.0223	0.1603	0	-0.22	0.35	NULL
TGFBR2	ENST00000359013.4	transforming growth factor, beta receptor II (70/80kDa)	2168	1	1	0	0	2*	0	0	1	2	hsa-miR-182-5p	0.0018	0.0132	0.0924	0	-0.04	< 0.1	NULL
NDNF	ENST00000379692.4	neuron-derived neurotrophic factor	51	1	0	0	1	1	0	1	0	2	hsa-miR-182-5p	0.0007	0.0054	0.0391	0	-0.24	0.8	NULL
C8orf44-SGK3	ENST00000519289.1	C8orf44-SGK3 readthrough	56	1	0	0	1	0	0	0	0	0	hsa-miR-182-5p	0.0008	0.0056	0.0406	0	-0.23	0.69	2011
JAKMIP2	ENST00000507386.1	janus kinase and microtubule interacting protein 2	26	1	1	0	0	1	0	0	1	0	hsa-miR-182-5p	0.0006	0.0046	0.0337	0	-0.16	0.59	NULL
PDXDC1	ENST00000396410.4	pyridoxal-dependent decarboxylase domain containing 1	6417	1	1	0	0	0	0	0	0	0	hsa-miR-182-5p	0.0002	0.0014	0.01	0	-0.22	0.49	2005, 2007, 2009
ZNF827	ENST00000379448.4	zinc finger protein 827	17	1	0	1	0	0	0	0	0	0	hsa-miR-182-5p	0.0008	0.0056	0.0402	0	-0.18	0.39	NULL
APOB	ENST00000233242.1	apolipoprotein B	31	1	0	1	0	0	0	0	0	0	hsa-miR-182-5p	0.0046	0.0338	0.2385	0	-0.03	0.27	NULL
FKBP15	ENST00000238256.3	FK506 binding protein 15, 133kDa	119	1	0	1	0	1	0	1	0	2	hsa-miR-182-5p	0.0001	0.0009	0.0065	0	-0.04	0.18	NULL
