# Supplementary material for: CircPPAP2B controls metastasis of clear cell renal cell carcinoma via HNRNPC-dependent alternative splicing and targeting the miR-182-5p/CYP1B1 axis
Source: Mol Cancer. 2024 Jan 6;23:4. doi: 10.1186/s12943-023-01912-w (PMC10770969; doi:10.1186/s12943-023-01912-w)
Supplement: Supplementary file 15 — Additional file 15: Supplementary Table 7. Antibodies and Primers. [file 12943_2023_1912_MOESM15_ESM.xlsx]

## Sheet: Supplement Table1
Supplementary Table 7:Antibodies and Primers
Primary Antibodies	Source	Identifier
Anti-CYP1B1	Abmart,China	T58247
Anti-HNRNPA2B1	Abmart,China	M25231
Anti-HNRNPK	Abmart,China	T55632
Anti-HNRNPL	Abmart,China	M25070
Anti-Importin α1	Abmart,China	PS02880
Anti-Importin α5	Abmart,China	PS02957
Anti-Importin α7	Abmart,China	PHP6488
Anti-TRIM25	Abmart,China	T57155
Anti-USP10	Abmart,China	T57115
Anti-Myc	Cell signaling Techology,USA	2276
Anti-HA	Cell signaling Techology,USA	3724
Anti-Flag	Proteintech Company,USA	80010-1-RR
Anti-Flag	Proteintech Company,USA	66008-4-Ig
Anti-GAPDH	Proteintech Company,USA	60004-1-Ig
Anti-m6A	Proteintech Company,USA	68055-1-Ig
Anti-Vimentin	Proteintech Company,USA	10366-1-AP
Anti-Ubiquitin	Proteintech Company,USA	10201-2-AP
Anti-Histon H3	Proteintech Company,USA	17168-1-AP
Anti-HNRNPC	Santa Cruz Company,USA	sc-32308
Anti-PTBP1	Santa Cruz Company,USA	sc-56701
Secondary Antibodies	Source	Identifier
HRP-conjugated Affinipure Goat Anti-Mouse IgG(H+L)	Proteintech Company,USA	SA00001-1
HRP-conjugated Affinipure Goat Anti-Rabbit IgG(H+L)	Proteintech Company,USA	SA00001-2
HyperFluor 488 Goat Anti-Mouse IgG (H+L)	Apexbio,USA	K1204
HyperFluor 488 Goat Anti-Rabbit IgG (H+L)	Apexbio,USA	K1206
CoraLite594 – conjugated Goat Anti-Rabbit IgG(H+L)	Proteintech Company,USA	SA00013-4
CoraLite594 – conjugated Goat Anti-Mouse IgG(H+L)	Proteintech Company,USA	SA00013-3
CoraLite647-conjugated AffiniPure F(ab')2 Fragment Goat Anti-Rabbit IgG (H+L)	Proteintech Company,USA	SA00014-9
CoraLite647-conjugated AffiniPure F(ab')2 Fragment Goat Anti-Mouse IgG (H+L)	Proteintech Company,USA	SA00014-10
Conjugated Agrose Beads	Source	Identifier
Anti-HA Affinity Gel	Beyotime,China	P2287
Anti-DYKDDDDK (Flag) Affinity Gel	Yeasen,China	20584ES08
Pierce® Streptavidin Magnetic Beads	Thermo Scientific,USA	88816
Protein A/G PLUS-Agarose	Santa Cruz Company,USA	sc-2003
Primers		Sequence (5’->3’)
circPPAP2B	F	CTGCTGCATAATCATCACGGG
	R	AAAGAGGAAGCAGCCCACTT
hsa_circ_0006318	F	GCTGACGGTTACCCTCTTCT
	R	CCTGTGGTTGTCTTCCCCAT
GAPDH	F	CCATCTTCCAGGAGCGAGATC
	R	GCCTTCTCCATGGTGGTGAA
HNRNPC	F	GATGTACGGGTCAGTAACAGAAC
	R	AGCCCGAGCAATAGGAGGA
CYP1B1	F	TGAGTGCCGTGTGTTTCGG
	R	GTTGCTGAAGTTGCGGTTGAG
CD44-AS	F	AGGATGACTGATGTAGACAG
	R	AGGCTGTTGTGCTTGTAGAA
CD44-Full	F	TCTACAAGCACAATCCAGGCA
	R	AGGAACTGTCCTCTGGGCTT
CD44-ALL	F	AGAAGGATGGATATGGACTC
	R	AATTACTCTGCTGCGTTGTC
FLOT2-AS	F	ACTCAGAGGTGAAGATCATG
	R	ACTGTCAGGGTCCCGAGGAT
FLOT2-Full	F	CACTCAGAGGATTTCCCTAG
	R	ATGATCTTCACCTGGGCGACA
FLOT2-All	F	TCAGCTTCACCATCAAGGAC
	R	TTGCACTCAGCTTCCCGGAT
Probes and primers		Sequence (5’->3’)
probe for circPPAP2B FISH		Cy3-TCCCCCGTGATGATTATGCAGCAG
Sense probe for circPPAP2B RNA Pulldown		Biotin-TCCCCCGTGATGATTATGCAGCAG
Anti-sense probe for circPPAP2B RNA Pulldown		Biotin-CTGCTGCATAATCATCACGGGGGA
probe for miR-182-5p miRNA Pulldown		Biotin-UUUGGCAAUGGUAGAACUCACACU
siRNAs and shRNAs		Sequence (5’->3’)
si-NC		AGGTACCGTTACGTCCGATAC
si-circPPAP2B-1		GGTGGCCTGCTGCATAATCAT
si-circPPAP2B-2		GCATAATCATCACGGGGGAAT
NC Mimics		UUCUCCGAACGUGUCACUG
miR-182-5p Mimics		UUUGGCAAUGGUAGAACUCACACU
		UGUGAGUUCUACCAUUGCCAAAUU
miR-183-5p Mimics		UAUGGCACUGGUAGAAUUCACU
		UGAAUUCUACCAGUGCCAUAUU
NC Inhibitor		CAGUACUUUUGUGUAGUACAA
miR-182-5p Inhibitor		AGUGUGAGUUCUACCAUUGCCAAA
miR-183-5p Inhibitor		AGUGAAUUCUACCAGUGCCAUA
sh-NC		TTCTTCAGGTAATAGATCC
sh-circPPAP2B		GGATCTATTACCTGAAGAA
sh-METTL3		GTGTGTGTGTGTAAGATAA
sh-METTL14		GGTTATGCATGTCAAGAAA
